# Supplementary material for: Multi-omics of the gut microbial ecosystem in inflammatory bowel diseases
Source: Nature. 2019 May 29;569(7758):655–62. doi: 10.1038/s41586-019-1237-9 (PMC6650278; doi:10.1038/s41586-019-1237-9)
Supplement: Supplementary file 6 — This zipped folder contains Supplementary Tables 1-36 and legends. [file 41586_2019_1237_MOESM6_ESM.zip]

Archive with 15 entries (12 files):
- 2018-01-01078D-s6/
- 2018-01-01078D-s6/Legends for Supplementary Tables.docx
- __MACOSX/
- __MACOSX/2018-01-01078D-s6/
- __MACOSX/2018-01-01078D-s6/._Legends for Supplementary Tables.docx
- 2018-01-01078D-s6/Supplementary Table 34.xlsx
- __MACOSX/2018-01-01078D-s6/._Supplementary Table 34.xlsx
- 2018-01-01078D-s6/Supplementary Tables 1-28.xlsx
- __MACOSX/2018-01-01078D-s6/._Supplementary Tables 1-28.xlsx
- 2018-01-01078D-s6/Supplementary Tables 29-30.xlsx
- __MACOSX/2018-01-01078D-s6/._Supplementary Tables 29-30.xlsx
- 2018-01-01078D-s6/Supplementary Tables 31-33.xlsx
- __MACOSX/2018-01-01078D-s6/._Supplementary Tables 31-33.xlsx
- 2018-01-01078D-s6/Supplementary Tables 35-36.xlsx
- __MACOSX/2018-01-01078D-s6/._Supplementary Tables 35-36.xlsx
