# Supplementary material for: Multi-omics of the gut microbial ecosystem in inflammatory bowel diseases
Source: Nature. 2019 May 29;569(7758):655–62. doi: 10.1038/s41586-019-1237-9 (PMC6650278; doi:10.1038/s41586-019-1237-9)
Supplement: Supplementary file 6 — This zipped folder contains Supplementary Tables 1-36 and legends. [file 41586_2019_1237_MOESM6_ESM.zip › 2018-01-01078D-s6/Supplementary Table 34.xlsx]

## Sheet: All
snp	taxa	eaf	prevalence	beta	se	p	FDR p
NKX2_3__rs41290504_CA	k__Bacteria.p__Bacteroidetes.c__Bacteroidia.o__Bacteroidales.f__Porphyromonadaceae.g__Parabacteroides.s__Parabacteroides_distasonis	0.613095238095238	0.559375	-0.0318035	0.0111897	0.00614333	0.996822
IRGM__rs1428554_GA	k__Bacteria.p__Bacteroidetes.c__Bacteroidia.o__Bacteroidales.f__Bacteroidaceae.g__Bacteroides.s__Bacteroides_fragilis	0.511904761904762	0.608333	-0.0789465	0.0304592	0.012013	0.996822
IRGM__rs1428554_GA	k__Bacteria.p__Bacteroidetes.c__Bacteroidia.o__Bacteroidales.f__Porphyromonadaceae.g__Parabacteroides.s__Parabacteroides_unclassified	0.511904761904762	0.463542	-0.0469405	0.0190052	0.0164278	0.996822
MST1__rs3197999_AG	k__Bacteria.p__Firmicutes.c__Clostridia.o__Clostridiales.f__Lachnospiraceae.g__Dorea.s__Dorea_longicatena	0.56547619047619	0.66875	-0.0107046	0.00433628	0.0164802	0.996822
IRGM__rs1428554_GA	k__Bacteria.p__Firmicutes.c__Clostridia.o__Clostridiales.f__Clostridiaceae.g__Clostridium.s__Clostridium_hathewayi	0.511904761904762	0.472917	0.021659	0.00878965	0.0166669	0.996822
MST1__rs3197999_AG	k__Bacteria.p__Bacteroidetes.c__Bacteroidia.o__Bacteroidales.f__Bacteroidaceae.g__Bacteroides.s__Bacteroides_faecis	0.56547619047619	0.351042	0.0237401	0.0107521	0.031147	0.996822
FUT2__rs516246_C_T	k__Bacteria.p__Bacteroidetes.c__Bacteroidia.o__Bacteroidales.f__Bacteroidaceae.g__Bacteroides.s__Bacteroides_caccae	0.636904761904762	0.684375	-0.0467318	0.0215065	0.0338145	0.996822
IRGM__rs1428554_GA	k__Bacteria.p__Firmicutes.c__Clostridia.o__Clostridiales.f__Lachnospiraceae.g__Roseburia.s__Roseburia_intestinalis	0.511904761904762	0.622917	0.0593227	0.0274873	0.0349942	0.996822
IRGM__rs1428554_GA	k__Bacteria.p__Verrucomicrobia.c__Verrucomicrobiae.o__Verrucomicrobiales.f__Verrucomicrobiaceae.g__Akkermansia.s__Akkermansia_muciniphila	0.511904761904762	0.385417	0.0410571	0.0197003	0.0414922	0.996822
PTGER4__rs2228058_TC	k__Bacteria.p__Firmicutes.c__Clostridia.o__Clostridiales.f__Eubacteriaceae.g__Eubacterium.s__Eubacterium_ramulus	0.5	0.33125	-0.0085835	0.00420569	0.0457399	0.996822
PTGER4__rs2228058_TC	k__Bacteria.p__Actinobacteria.c__Actinobacteria.o__Bifidobacteriales.f__Bifidobacteriaceae.g__Bifidobacterium.s__Bifidobacterium_adolescentis	0.5	0.342708	-0.0254288	0.0126967	0.0498019	0.996822
IRGM__rs1428554_GA	k__Bacteria.p__Firmicutes.c__Negativicutes.o__Selenomonadales.f__Veillonellaceae.g__Veillonella.s__Veillonella_unclassified	0.511904761904762	0.616667	0.0199632	0.0102275	0.0557008	0.996822
IRGM__rs1428554_GA	k__Bacteria.p__Bacteroidetes.c__Bacteroidia.o__Bacteroidales.f__Bacteroidaceae.g__Bacteroides.s__Bacteroides_uniformis	0.511904761904762	0.871875	-0.0872334	0.0449932	0.0573122	0.996822
IRGM__rs1428554_GA	k__Bacteria.p__Firmicutes.c__Clostridia.o__Clostridiales.f__Lachnospiraceae.g__Roseburia.s__Roseburia_unclassified	0.511904761904762	0.325	0.00913586	0.00485144	0.0646159	0.996822
NKX2_3__rs41290504_CA	k__Bacteria.p__Firmicutes.c__Clostridia.o__Clostridiales.f__Eubacteriaceae.g__Eubacterium.s__Eubacterium_ramulus	0.613095238095238	0.33125	-0.00388368	0.00209955	0.0693569	0.996822
PTGER4__rs2228058_TC	k__Bacteria.p__Firmicutes.c__Clostridia.o__Clostridiales.f__Clostridiaceae.g__Clostridium.s__Clostridium_leptum	0.5	0.494792	-0.0153985	0.00835135	0.0702316	0.996822
NKX2_3__rs41290504_CA	k__Bacteria.p__Bacteroidetes.c__Bacteroidia.o__Bacteroidales.f__Bacteroidaceae.g__Bacteroides.s__Bacteroides_fragilis	0.613095238095238	0.608333	0.036005	0.0195345	0.0703317	0.996822
NKX2_3__rs41290504_CA	k__Bacteria.p__Firmicutes.c__Clostridia.o__Clostridiales.f__Clostridiaceae.g__Clostridium.s__Clostridium_clostridioforme	0.613095238095238	0.342708	0.0115106	0.00626406	0.0711637	0.996822
IRGM__rs1428554_GA	k__Bacteria.p__Proteobacteria.c__Gammaproteobacteria.o__Enterobacteriales.f__Enterobacteriaceae.g__Escherichia.s__Escherichia_unclassified	0.511904761904762	0.398958	-0.00561223	0.00306501	0.0721416	0.996822
MST1__rs3197999_AG	k__Bacteria.p__Bacteroidetes.c__Bacteroidia.o__Bacteroidales.f__Bacteroidaceae.g__Bacteroides.s__Bacteroides_vulgatus	0.56547619047619	0.894792	-0.0501695	0.0280273	0.0785818	0.996822
IRGM__rs1428554_GA	k__Bacteria.p__Firmicutes.c__Negativicutes.o__Selenomonadales.f__Veillonellaceae.g__Veillonella.s__Veillonella_parvula	0.511904761904762	0.526042	0.0260961	0.0152447	0.092183	0.996822
NKX2_3__rs41290504_CA	k__Bacteria.p__Firmicutes.c__Negativicutes.o__Selenomonadales.f__Veillonellaceae.g__Veillonella.s__Veillonella_parvula	0.613095238095238	0.526042	-0.015993	0.00953616	0.0988151	0.996822
NKX2_3__rs41290504_CA	k__Bacteria.p__Firmicutes.c__Clostridia.o__Clostridiales.f__Lachnospiraceae.g__Blautia.s__Ruminococcus_obeum	0.613095238095238	0.83125	0.00540129	0.00322882	0.099654	0.996822
MST1__rs3197999_AG	k__Bacteria.p__Proteobacteria.c__Gammaproteobacteria.o__Enterobacteriales.f__Enterobacteriaceae.g__Escherichia.s__Escherichia_unclassified	0.56547619047619	0.398958	0.00350681	0.00210814	0.101524	0.996822
FUT2__rs516246_C_T	k__Bacteria.p__Bacteroidetes.c__Bacteroidia.o__Bacteroidales.f__Bacteroidaceae.g__Bacteroides.s__Bacteroides_thetaiotaomicron	0.636904761904762	0.685417	-0.0333929	0.0201441	0.102686	0.996822
MST1__rs3197999_AG	k__Bacteria.p__Firmicutes.c__Clostridia.o__Clostridiales.f__Lachnospiraceae.g__Lachnospiraceae_noname.s__Lachnospiraceae_bacterium_8_1_57FAA	0.56547619047619	0.366667	0.00318973	0.00196867	0.110512	0.996822
IRGM__rs1428554_GA	k__Bacteria.p__Bacteroidetes.c__Bacteroidia.o__Bacteroidales.f__Bacteroidaceae.g__Bacteroides.s__Bacteroides_ovatus	0.511904761904762	0.80625	-0.0510989	0.0317771	0.113165	0.996822
NKX2_3__rs41290504_CA	k__Bacteria.p__Firmicutes.c__Clostridia.o__Clostridiales.f__Clostridiaceae.g__Clostridium.s__Clostridium_asparagiforme	0.613095238095238	0.428125	0.0030118	0.00189902	0.118092	0.996822
IRGM__rs1428554_GA	k__Bacteria.p__Proteobacteria.c__Gammaproteobacteria.o__Enterobacteriales.f__Enterobacteriaceae.g__Escherichia.s__Escherichia_coli	0.511904761904762	0.60625	0.0360927	0.0231193	0.123838	0.996822
NKX2_3__rs41290504_CA	k__Bacteria.p__Proteobacteria.c__Deltaproteobacteria.o__Desulfovibrionales.f__Desulfovibrionaceae.g__Bilophila.s__Bilophila_unclassified	0.613095238095238	0.514583	-0.00679832	0.00437151	0.12526	0.996822
MST1__rs3197999_AG	k__Bacteria.p__Proteobacteria.c__Deltaproteobacteria.o__Desulfovibrionales.f__Desulfovibrionaceae.g__Bilophila.s__Bilophila_unclassified	0.56547619047619	0.514583	0.007422	0.0047932	0.126863	0.996822
IRGM__rs1428554_GA	k__Bacteria.p__Proteobacteria.c__Deltaproteobacteria.o__Desulfovibrionales.f__Desulfovibrionaceae.g__Bilophila.s__Bilophila_wadsworthia	0.511904761904762	0.325	0.00497088	0.00322018	0.128016	0.996822
FUT2__rs516246_C_T	k__Bacteria.p__Firmicutes.c__Negativicutes.o__Selenomonadales.f__Veillonellaceae.g__Dialister.s__Dialister_invisus	0.636904761904762	0.509375	0.0221324	0.0143682	0.128816	0.996822
NKX2_3__rs41290504_CA	k__Bacteria.p__Bacteroidetes.c__Bacteroidia.o__Bacteroidales.f__Bacteroidaceae.g__Bacteroides.s__Bacteroides_thetaiotaomicron	0.613095238095238	0.685417	0.0239386	0.015965	0.139091	0.996822
IRGM__rs1428554_GA	k__Bacteria.p__Firmicutes.c__Clostridia.o__Clostridiales.f__Ruminococcaceae.g__Faecalibacterium.s__Faecalibacterium_prausnitzii	0.511904761904762	0.95625	0.053256	0.03568	0.140871	0.996822
FUT2__rs516246_C_T	k__Bacteria.p__Firmicutes.c__Clostridia.o__Clostridiales.f__Clostridiaceae.g__Clostridium.s__Clostridium_leptum	0.636904761904762	0.494792	-0.00786567	0.00530657	0.143595	0.996822
FUT2__rs516246_C_T	k__Bacteria.p__Firmicutes.c__Clostridia.o__Clostridiales.f__Eubacteriaceae.g__Eubacterium.s__Eubacterium_siraeum	0.636904761904762	0.394792	-0.0204927	0.0140688	0.150527	0.996822
FUT2__rs516246_C_T	k__Bacteria.p__Actinobacteria.c__Actinobacteria.o__Bifidobacteriales.f__Bifidobacteriaceae.g__Bifidobacterium.s__Bifidobacterium_longum	0.636904761904762	0.629167	0.0111858	0.0078133	0.157526	0.996822
NKX2_3__rs41290504_CA	k__Bacteria.p__Firmicutes.c__Clostridia.o__Clostridiales.f__Ruminococcaceae.g__Ruminococcus.s__Ruminococcus_bromii	0.613095238095238	0.3375	-0.0152796	0.0108431	0.164038	0.996822
FUT2__rs516246_C_T	k__Bacteria.p__Firmicutes.c__Clostridia.o__Clostridiales.f__Clostridiaceae.g__Clostridium.s__Clostridium_symbiosum	0.636904761904762	0.5	0.00752463	0.00534673	0.164575	0.996822
MST1__rs3197999_AG	k__Bacteria.p__Firmicutes.c__Clostridia.o__Clostridiales.f__Lachnospiraceae.g__Blautia.s__Ruminococcus_gnavus	0.56547619047619	0.61875	-0.00995307	0.00712229	0.16751	0.996822
PTGER4__rs2228058_TC	k__Bacteria.p__Firmicutes.c__Clostridia.o__Clostridiales.f__Lachnospiraceae.g__Roseburia.s__Roseburia_intestinalis	0.5	0.622917	0.049136	0.0353273	0.169485	0.996822
NKX2_3__rs41290504_CA	k__Bacteria.p__Firmicutes.c__Clostridia.o__Clostridiales.f__Eubacteriaceae.g__Eubacterium.s__Eubacterium_ventriosum	0.613095238095238	0.366667	-0.00644974	0.00464672	0.17035	0.996822
IRGM__rs1428554_GA	k__Bacteria.p__Firmicutes.c__Clostridia.o__Clostridiales.f__Eubacteriaceae.g__Eubacterium.s__Eubacterium_ventriosum	0.511904761904762	0.366667	0.0102971	0.0074472	0.171972	0.996822
MST1__rs3197999_AG	k__Bacteria.p__Firmicutes.c__Clostridia.o__Clostridiales.f__Lachnospiraceae.g__Lachnospiraceae_noname.s__Lachnospiraceae_bacterium_3_1_46FAA	0.56547619047619	0.644792	-0.0070614	0.00515309	0.175777	0.996822
NKX2_3__rs41290504_CA	k__Bacteria.p__Firmicutes.c__Clostridia.o__Clostridiales.f__Ruminococcaceae.g__Faecalibacterium.s__Faecalibacterium_prausnitzii	0.613095238095238	0.95625	-0.0298813	0.0223268	0.185913	0.996822
IRGM__rs1428554_GA	k__Bacteria.p__Bacteroidetes.c__Bacteroidia.o__Bacteroidales.f__Bacteroidaceae.g__Bacteroides.s__Bacteroides_vulgatus	0.511904761904762	0.894792	-0.055381	0.0414773	0.186936	0.996822
IRGM__rs1428554_GA	k__Bacteria.p__Firmicutes.c__Clostridia.o__Clostridiales.f__Clostridiaceae.g__Clostridium.s__Clostridium_asparagiforme	0.511904761904762	0.428125	-0.00407242	0.00306005	0.188364	0.996822
MST1__rs3197999_AG	k__Bacteria.p__Firmicutes.c__Clostridia.o__Clostridiales.f__Lachnospiraceae.g__Roseburia.s__Roseburia_inulinivorans	0.56547619047619	0.66875	-0.00861561	0.00654378	0.193061	0.996822
IRGM__rs1428554_GA	k__Bacteria.p__Bacteroidetes.c__Bacteroidia.o__Bacteroidales.f__Porphyromonadaceae.g__Parabacteroides.s__Parabacteroides_distasonis	0.511904761904762	0.559375	-0.0247007	0.0188581	0.195333	0.996822
PTGER4__rs2228058_TC	k__Bacteria.p__Firmicutes.c__Clostridia.o__Clostridiales.f__Lachnospiraceae.g__Lachnospiraceae_noname.s__Lachnospiraceae_bacterium_8_1_57FAA	0.5	0.366667	0.00476329	0.00364577	0.196444	0.996822
FUT2__rs516246_C_T	k__Bacteria.p__Bacteroidetes.c__Bacteroidia.o__Bacteroidales.f__Porphyromonadaceae.g__Parabacteroides.s__Parabacteroides_merdae	0.636904761904762	0.520833	-0.0271386	0.0209645	0.200535	0.996822
FUT2__rs516246_C_T	k__Bacteria.p__Firmicutes.c__Clostridia.o__Clostridiales.f__Lachnospiraceae.g__Dorea.s__Dorea_formicigenerans	0.636904761904762	0.589583	0.0043223	0.00336608	0.204136	0.996822
IRGM__rs1428554_GA	k__Bacteria.p__Bacteroidetes.c__Bacteroidia.o__Bacteroidales.f__Rikenellaceae.g__Alistipes.s__Alistipes_shahii	0.511904761904762	0.453125	0.0163066	0.0127473	0.20583	0.996822
PTGER4__rs2228058_TC	k__Bacteria.p__Bacteroidetes.c__Bacteroidia.o__Bacteroidales.f__Porphyromonadaceae.g__Parabacteroides.s__Parabacteroides_unclassified	0.5	0.463542	-0.0316848	0.0247741	0.205922	0.996822
IRGM__rs1428554_GA	k__Bacteria.p__Firmicutes.c__Clostridia.o__Clostridiales.f__Lachnospiraceae.g__Roseburia.s__Roseburia_hominis	0.511904761904762	0.683333	0.00936059	0.00741327	0.211672	0.996822
IRGM__rs1428554_GA	k__Bacteria.p__Bacteroidetes.c__Bacteroidia.o__Bacteroidales.f__Bacteroidaceae.g__Bacteroides.s__Bacteroides_cellulosilyticus	0.511904761904762	0.315625	-0.0287012	0.0228787	0.21461	0.996822
NKX2_3__rs41290504_CA	k__Bacteria.p__Proteobacteria.c__Gammaproteobacteria.o__Enterobacteriales.f__Enterobacteriaceae.g__Escherichia.s__Escherichia_coli	0.613095238095238	0.60625	-0.0181264	0.0145075	0.216433	0.996822
IRGM__rs1428554_GA	k__Bacteria.p__Firmicutes.c__Clostridia.o__Clostridiales.f__Lachnospiraceae.g__Blautia.s__Ruminococcus_gnavus	0.511904761904762	0.61875	0.0128762	0.010462	0.223298	0.996822
IRGM__rs1428554_GA	k__Bacteria.p__Bacteroidetes.c__Bacteroidia.o__Bacteroidales.f__Bacteroidaceae.g__Bacteroides.s__Bacteroides_caccae	0.511904761904762	0.684375	-0.0340899	0.0278866	0.226401	0.996822
IRGM__rs1428554_GA	k__Bacteria.p__Firmicutes.c__Clostridia.o__Clostridiales.f__Clostridiaceae.g__Clostridium.s__Clostridium_clostridioforme	0.511904761904762	0.342708	-0.0124512	0.0101984	0.226978	0.996822
NKX2_3__rs41290504_CA	k__Bacteria.p__Proteobacteria.c__Deltaproteobacteria.o__Desulfovibrionales.f__Desulfovibrionaceae.g__Bilophila.s__Bilophila_wadsworthia	0.613095238095238	0.325	-0.00246233	0.00202683	0.229256	0.996822
IRGM__rs1428554_GA	k__Bacteria.p__Bacteroidetes.c__Bacteroidia.o__Bacteroidales.f__Bacteroidaceae.g__Bacteroides.s__Bacteroides_faecis	0.511904761904762	0.351042	-0.0195503	0.0161692	0.231446	0.996822
NKX2_3__rs41290504_CA	k__Bacteria.p__Firmicutes.c__Clostridia.o__Clostridiales.f__Clostridiaceae.g__Clostridium.s__Clostridium_leptum	0.613095238095238	0.494792	-0.00503383	0.00418981	0.23438	0.996822
NKX2_3__rs41290504_CA	k__Bacteria.p__Bacteroidetes.c__Bacteroidia.o__Bacteroidales.f__Bacteroidaceae.g__Bacteroides.s__Bacteroides_ovatus	0.613095238095238	0.80625	0.0237538	0.0200622	0.241158	0.996822
MST1__rs3197999_AG	k__Bacteria.p__Actinobacteria.c__Actinobacteria.o__Bifidobacteriales.f__Bifidobacteriaceae.g__Bifidobacterium.s__Bifidobacterium_adolescentis	0.56547619047619	0.342708	0.0083272	0.00704383	0.24187	0.996822
FUT2__rs516246_C_T	k__Bacteria.p__Firmicutes.c__Clostridia.o__Clostridiales.f__Lachnospiraceae.g__Anaerostipes.s__Anaerostipes_hadrus	0.636904761904762	0.469792	-0.00316004	0.00269756	0.246129	0.996822
IRGM__rs1428554_GA	k__Bacteria.p__Firmicutes.c__Clostridia.o__Clostridiales.f__Lachnospiraceae.g__Coprococcus.s__Coprococcus_catus	0.511904761904762	0.290625	0.00343637	0.00294857	0.248533	0.996822
FUT2__rs516246_C_T	k__Bacteria.p__Verrucomicrobia.c__Verrucomicrobiae.o__Verrucomicrobiales.f__Verrucomicrobiaceae.g__Akkermansia.s__Akkermansia_muciniphila	0.636904761904762	0.385417	0.0185955	0.0159913	0.249572	0.996822
FUT2__rs516246_C_T	k__Bacteria.p__Firmicutes.c__Clostridia.o__Clostridiales.f__Lachnospiraceae.g__Coprococcus.s__Coprococcus_catus	0.636904761904762	0.290625	0.00269868	0.00233309	0.252058	0.996822
PTGER4__rs2228058_TC	k__Bacteria.p__Firmicutes.c__Clostridia.o__Clostridiales.f__Ruminococcaceae.g__Ruminococcus.s__Ruminococcus_bromii	0.5	0.3375	-0.0250892	0.0219408	0.257453	0.996822
PTGER4__rs2228058_TC	k__Bacteria.p__Bacteroidetes.c__Bacteroidia.o__Bacteroidales.f__Bacteroidaceae.g__Bacteroides.s__Bacteroides_xylanisolvens	0.5	0.658333	-0.015421	0.0135151	0.258471	0.996822
PTGER4__rs2228058_TC	k__Bacteria.p__Proteobacteria.c__Betaproteobacteria.o__Burkholderiales.f__Burkholderiales_noname.g__Burkholderiales_noname.s__Burkholderiales_bacterium_1_1_47	0.5	0.419792	-0.00988543	0.0087236	0.261721	0.996822
NKX2_3__rs41290504_CA	k__Bacteria.p__Bacteroidetes.c__Bacteroidia.o__Bacteroidales.f__Bacteroidaceae.g__Bacteroides.s__Bacteroides_xylanisolvens	0.613095238095238	0.658333	0.00759642	0.00671132	0.262263	0.996822
MST1__rs3197999_AG	k__Bacteria.p__Firmicutes.c__Clostridia.o__Clostridiales.f__Eubacteriaceae.g__Eubacterium.s__Eubacterium_ventriosum	0.56547619047619	0.366667	-0.00573909	0.00511934	0.266804	0.996822
IRGM__rs1428554_GA	k__Bacteria.p__Firmicutes.c__Bacilli.o__Lactobacillales.f__Streptococcaceae.g__Streptococcus.s__Streptococcus_salivarius	0.511904761904762	0.353125	0.00309955	0.00276691	0.267159	0.996822
MST1__rs3197999_AG	k__Bacteria.p__Firmicutes.c__Clostridia.o__Clostridiales.f__Clostridiaceae.g__Clostridium.s__Clostridium_bolteae	0.56547619047619	0.725	-0.00865225	0.00773861	0.268072	0.996822
MST1__rs3197999_AG	k__Bacteria.p__Firmicutes.c__Clostridia.o__Clostridiales.f__Lachnospiraceae.g__Lachnospiraceae_noname.s__Lachnospiraceae_bacterium_5_1_63FAA	0.56547619047619	0.595833	0.00177275	0.00159109	0.269724	0.996822
NKX2_3__rs41290504_CA	k__Bacteria.p__Bacteroidetes.c__Bacteroidia.o__Bacteroidales.f__Bacteroidaceae.g__Bacteroides.s__Bacteroides_stercoris	0.613095238095238	0.661458	0.0397613	0.0361997	0.276498	0.996822
IRGM__rs1428554_GA	k__Bacteria.p__Firmicutes.c__Clostridia.o__Clostridiales.f__Lachnospiraceae.g__Lachnospiraceae_noname.s__Lachnospiraceae_bacterium_8_1_57FAA	0.511904761904762	0.366667	0.00319056	0.0029171	0.278513	0.996822
IRGM__rs1428554_GA	k__Bacteria.p__Actinobacteria.c__Actinobacteria.o__Bifidobacteriales.f__Bifidobacteriaceae.g__Bifidobacterium.s__Bifidobacterium_adolescentis	0.511904761904762	0.342708	0.0109477	0.0103376	0.293907	0.996822
NKX2_3__rs41290504_CA	k__Bacteria.p__Firmicutes.c__Bacilli.o__Lactobacillales.f__Streptococcaceae.g__Streptococcus.s__Streptococcus_parasanguinis	0.613095238095238	0.329167	-0.00213408	0.00202627	0.296541	0.996822
PTGER4__rs2228058_TC	k__Bacteria.p__Bacteroidetes.c__Bacteroidia.o__Bacteroidales.f__Bacteroidaceae.g__Bacteroides.s__Bacteroides_fragilis	0.5	0.608333	-0.0418985	0.0400544	0.299809	0.996822
FUT2__rs516246_C_T	k__Bacteria.p__Bacteroidetes.c__Bacteroidia.o__Bacteroidales.f__Bacteroidaceae.g__Bacteroides.s__Bacteroides_uniformis	0.636904761904762	0.871875	0.0380366	0.0364052	0.300371	0.996822
MST1__rs3197999_AG	k__Bacteria.p__Firmicutes.c__Clostridia.o__Clostridiales.f__Eubacteriaceae.g__Eubacterium.s__Eubacterium_siraeum	0.56547619047619	0.394792	0.0126914	0.0122356	0.303852	0.996822
MST1__rs3197999_AG	k__Bacteria.p__Firmicutes.c__Clostridia.o__Clostridiales.f__Lachnospiraceae.g__Blautia.s__Ruminococcus_torques	0.56547619047619	0.944792	-0.00546	0.00526929	0.304341	0.996822
FUT2__rs516246_C_T	k__Bacteria.p__Firmicutes.c__Clostridia.o__Clostridiales.f__Clostridiaceae.g__Clostridium.s__Clostridium_bolteae	0.636904761904762	0.725	-0.00923999	0.00897674	0.307528	0.996822
MST1__rs3197999_AG	k__Bacteria.p__Firmicutes.c__Erysipelotrichia.o__Erysipelotrichales.f__Erysipelotrichaceae.g__Holdemania.s__Holdemania_filiformis	0.56547619047619	0.425	-0.00233039	0.00226815	0.308408	0.996822
IRGM__rs1428554_GA	k__Bacteria.p__Firmicutes.c__Clostridia.o__Clostridiales.f__Lachnospiraceae.g__Lachnospiraceae_noname.s__Lachnospiraceae_bacterium_7_1_58FAA	0.511904761904762	0.772917	0.00494401	0.00481469	0.308678	0.996822
PTGER4__rs2228058_TC	k__Bacteria.p__Bacteroidetes.c__Bacteroidia.o__Bacteroidales.f__Bacteroidaceae.g__Bacteroides.s__Bacteroides_uniformis	0.5	0.871875	-0.0592888	0.0578294	0.309438	0.996822
PTGER4__rs2228058_TC	k__Bacteria.p__Bacteroidetes.c__Bacteroidia.o__Bacteroidales.f__Rikenellaceae.g__Alistipes.s__Alistipes_onderdonkii	0.5	0.567708	-0.0259863	0.0254431	0.311258	0.996822
NKX2_3__rs41290504_CA	k__Bacteria.p__Firmicutes.c__Clostridia.o__Clostridiales.f__Clostridiaceae.g__Clostridium.s__Clostridium_hathewayi	0.613095238095238	0.472917	-0.00572723	0.00570856	0.319828	0.996822
NKX2_3__rs41290504_CA	k__Bacteria.p__Firmicutes.c__Clostridia.o__Clostridiales.f__Clostridiaceae.g__Clostridium.s__Clostridium_symbiosum	0.613095238095238	0.5	0.00424658	0.00424464	0.321175	0.996822
FUT2__rs516246_C_T	k__Bacteria.p__Firmicutes.c__Clostridia.o__Clostridiales.f__Clostridiaceae.g__Clostridium.s__Clostridium_asparagiforme	0.636904761904762	0.428125	-0.00243462	0.00243936	0.322327	0.996822
FUT2__rs516246_C_T	k__Bacteria.p__Firmicutes.c__Clostridia.o__Clostridiales.f__Lachnospiraceae.g__Blautia.s__Ruminococcus_torques	0.636904761904762	0.944792	-0.00598743	0.00609701	0.330096	0.996822
FUT2__rs516246_C_T	k__Bacteria.p__Proteobacteria.c__Deltaproteobacteria.o__Desulfovibrionales.f__Desulfovibrionaceae.g__Bilophila.s__Bilophila_unclassified	0.636904761904762	0.514583	-0.00551197	0.00561354	0.330155	0.996822
IRGM__rs1428554_GA	k__Bacteria.p__Firmicutes.c__Clostridia.o__Clostridiales.f__Clostridiales_noname.g__Clostridiales_noname.s__Clostridiales_bacterium_1_7_47FAA	0.511904761904762	0.419792	0.0032788	0.0033488	0.33153	0.996822
FUT2__rs516246_C_T	k__Bacteria.p__Firmicutes.c__Negativicutes.o__Selenomonadales.f__Veillonellaceae.g__Veillonella.s__Veillonella_dispar	0.636904761904762	0.310417	0.00266394	0.00273066	0.333263	0.996822
PTGER4__rs2228058_TC	k__Bacteria.p__Firmicutes.c__Clostridia.o__Clostridiales.f__Lachnospiraceae.g__Blautia.s__Ruminococcus_torques	0.5	0.944792	-0.00925562	0.00969695	0.343731	0.996822
IRGM__rs1428554_GA	k__Bacteria.p__Actinobacteria.c__Actinobacteria.o__Bifidobacteriales.f__Bifidobacteriaceae.g__Bifidobacterium.s__Bifidobacterium_longum	0.511904761904762	0.629167	-0.00941496	0.00997494	0.34909	0.996822
NKX2_3__rs41290504_CA	k__Bacteria.p__Bacteroidetes.c__Bacteroidia.o__Bacteroidales.f__Porphyromonadaceae.g__Parabacteroides.s__Parabacteroides_merdae	0.613095238095238	0.520833	0.0156231	0.0166727	0.352555	0.996822
MST1__rs3197999_AG	k__Bacteria.p__Firmicutes.c__Negativicutes.o__Selenomonadales.f__Veillonellaceae.g__Dialister.s__Dialister_invisus	0.56547619047619	0.509375	-0.0117589	0.0125513	0.352648	0.996822
PTGER4__rs2228058_TC	k__Bacteria.p__Firmicutes.c__Clostridia.o__Clostridiales.f__Ruminococcaceae.g__Ruminococcaceae_noname.s__Ruminococcaceae_bacterium_D16	0.5	0.325	-0.00546637	0.00585017	0.353909	0.996822
MST1__rs3197999_AG	k__Bacteria.p__Bacteroidetes.c__Bacteroidia.o__Bacteroidales.f__Bacteroidaceae.g__Bacteroides.s__Bacteroides_dorei	0.56547619047619	0.646875	-0.0256855	0.027689	0.357371	0.996822
IRGM__rs1428554_GA	k__Bacteria.p__Firmicutes.c__Clostridia.o__Clostridiales.f__Eubacteriaceae.g__Eubacterium.s__Eubacterium_rectale	0.511904761904762	0.816667	0.0222009	0.0243518	0.365652	0.996822
FUT2__rs516246_C_T	k__Bacteria.p__Firmicutes.c__Clostridia.o__Clostridiales.f__Lachnospiraceae.g__Dorea.s__Dorea_longicatena	0.636904761904762	0.66875	-0.00467101	0.00523878	0.376218	0.996822
PTGER4__rs2228058_TC	k__Bacteria.p__Proteobacteria.c__Gammaproteobacteria.o__Pasteurellales.f__Pasteurellaceae.g__Haemophilus.s__Haemophilus_parainfluenzae	0.5	0.55625	-0.00926917	0.0104774	0.379919	0.996822
IRGM__rs1428554_GA	k__Bacteria.p__Proteobacteria.c__Gammaproteobacteria.o__Pasteurellales.f__Pasteurellaceae.g__Haemophilus.s__Haemophilus_parainfluenzae	0.511904761904762	0.55625	0.00729741	0.00833537	0.384865	0.996822
IRGM__rs1428554_GA	k__Bacteria.p__Bacteroidetes.c__Bacteroidia.o__Bacteroidales.f__Bacteroidaceae.g__Bacteroides.s__Bacteroides_stercoris	0.511904761904762	0.661458	-0.0507741	0.0580685	0.385456	0.996822
PTGER4__rs2228058_TC	k__Bacteria.p__Firmicutes.c__Clostridia.o__Clostridiales.f__Clostridiaceae.g__Clostridium.s__Clostridium_hathewayi	0.5	0.472917	0.0100657	0.0115398	0.386603	0.996822
MST1__rs3197999_AG	k__Bacteria.p__Firmicutes.c__Clostridia.o__Clostridiales.f__Lachnospiraceae.g__Roseburia.s__Roseburia_hominis	0.56547619047619	0.683333	-0.004424	0.0051104	0.390169	0.996822
FUT2__rs516246_C_T	k__Bacteria.p__Firmicutes.c__Clostridia.o__Clostridiales.f__Lachnospiraceae.g__Lachnospiraceae_noname.s__Lachnospiraceae_bacterium_5_1_63FAA	0.636904761904762	0.595833	0.00159659	0.00184808	0.391131	0.996822
FUT2__rs516246_C_T	k__Bacteria.p__Bacteroidetes.c__Bacteroidia.o__Bacteroidales.f__Bacteroidaceae.g__Bacteroides.s__Bacteroides_massiliensis	0.636904761904762	0.315625	0.0203393	0.0235532	0.391333	0.996822
NKX2_3__rs41290504_CA	k__Bacteria.p__Firmicutes.c__Negativicutes.o__Selenomonadales.f__Veillonellaceae.g__Veillonella.s__Veillonella_atypica	0.613095238095238	0.321875	-0.00161402	0.00187617	0.393123	0.996822
FUT2__rs516246_C_T	k__Bacteria.p__Bacteroidetes.c__Bacteroidia.o__Bacteroidales.f__Porphyromonadaceae.g__Barnesiella.s__Barnesiella_intestinihominis	0.636904761904762	0.28125	-0.015337	0.0179598	0.396582	0.996822
FUT2__rs516246_C_T	k__Bacteria.p__Actinobacteria.c__Actinobacteria.o__Coriobacteriales.f__Coriobacteriaceae.g__Collinsella.s__Collinsella_aerofaciens	0.636904761904762	0.491667	0.00376424	0.00442733	0.398636	0.996822
PTGER4__rs2228058_TC	k__Bacteria.p__Firmicutes.c__Erysipelotrichia.o__Erysipelotrichales.f__Erysipelotrichaceae.g__Holdemania.s__Holdemania_filiformis	0.5	0.425	0.00355262	0.00418302	0.39915	0.996822
PTGER4__rs2228058_TC	k__Bacteria.p__Firmicutes.c__Clostridia.o__Clostridiales.f__Clostridiaceae.g__Clostridium.s__Clostridium_asparagiforme	0.5	0.428125	0.00329765	0.00388356	0.39924	0.996822
PTGER4__rs2228058_TC	k__Bacteria.p__Actinobacteria.c__Actinobacteria.o__Bifidobacteriales.f__Bifidobacteriaceae.g__Bifidobacterium.s__Bifidobacterium_longum	0.5	0.629167	-0.010611	0.0125616	0.401681	0.996822
MST1__rs3197999_AG	k__Bacteria.p__Proteobacteria.c__Deltaproteobacteria.o__Desulfovibrionales.f__Desulfovibrionaceae.g__Bilophila.s__Bilophila_wadsworthia	0.56547619047619	0.325	0.00187619	0.00223055	0.40367	0.996822
MST1__rs3197999_AG	k__Bacteria.p__Bacteroidetes.c__Bacteroidia.o__Bacteroidales.f__Bacteroidaceae.g__Bacteroides.s__Bacteroides_cellulosilyticus	0.56547619047619	0.315625	0.0132449	0.0157486	0.40373	0.996822
PTGER4__rs2228058_TC	k__Bacteria.p__Bacteroidetes.c__Bacteroidia.o__Bacteroidales.f__Bacteroidaceae.g__Bacteroides.s__Bacteroides_cellulosilyticus	0.5	0.315625	0.0242303	0.0289674	0.406267	0.996822
MST1__rs3197999_AG	k__Bacteria.p__Firmicutes.c__Clostridia.o__Clostridiales.f__Clostridiales_noname.g__Flavonifractor.s__Flavonifractor_plautii	0.56547619047619	0.673958	-0.00288565	0.00346209	0.407925	0.996822
IRGM__rs1428554_GA	k__Bacteria.p__Bacteroidetes.c__Bacteroidia.o__Bacteroidales.f__Bacteroidaceae.g__Bacteroides.s__Bacteroides_xylanisolvens	0.511904761904762	0.658333	-0.00883505	0.0108131	0.417177	0.996822
FUT2__rs516246_C_T	k__Bacteria.p__Firmicutes.c__Clostridia.o__Clostridiales.f__Eubacteriaceae.g__Eubacterium.s__Eubacterium_eligens	0.636904761904762	0.607292	-0.00787235	0.00963808	0.417331	0.996822
MST1__rs3197999_AG	k__Bacteria.p__Firmicutes.c__Clostridia.o__Clostridiales.f__Clostridiaceae.g__Clostridium.s__Clostridium_clostridioforme	0.56547619047619	0.342708	-0.00570353	0.00701931	0.419743	0.996822
MST1__rs3197999_AG	k__Bacteria.p__Bacteroidetes.c__Bacteroidia.o__Bacteroidales.f__Bacteroidaceae.g__Bacteroides.s__Bacteroides_massiliensis	0.56547619047619	0.315625	-0.0164456	0.0203431	0.422101	0.996822
PTGER4__rs2228058_TC	k__Bacteria.p__Firmicutes.c__Clostridia.o__Clostridiales.f__Lachnospiraceae.g__Roseburia.s__Roseburia_hominis	0.5	0.683333	-0.00757164	0.00938945	0.423252	0.996822
MST1__rs3197999_AG	k__Bacteria.p__Firmicutes.c__Clostridia.o__Clostridiales.f__Ruminococcaceae.g__Subdoligranulum.s__Subdoligranulum_unclassified	0.56547619047619	0.966667	0.0116806	0.014604	0.427023	0.996822
IRGM__rs1428554_GA	k__Bacteria.p__Firmicutes.c__Clostridia.o__Clostridiales.f__Ruminococcaceae.g__Subdoligranulum.s__Subdoligranulum_unclassified	0.511904761904762	0.966667	0.0170564	0.0213767	0.428132	0.996822
FUT2__rs516246_C_T	k__Bacteria.p__Bacteroidetes.c__Bacteroidia.o__Bacteroidales.f__Porphyromonadaceae.g__Parabacteroides.s__Parabacteroides_unclassified	0.636904761904762	0.463542	0.0124494	0.0157291	0.431829	0.996822
FUT2__rs516246_C_T	k__Bacteria.p__Firmicutes.c__Clostridia.o__Clostridiales.f__Lachnospiraceae.g__Roseburia.s__Roseburia_hominis	0.636904761904762	0.683333	0.00468015	0.00592514	0.432761	0.996822
NKX2_3__rs41290504_CA	k__Bacteria.p__Bacteroidetes.c__Bacteroidia.o__Bacteroidales.f__Porphyromonadaceae.g__Odoribacter.s__Odoribacter_splanchnicus	0.613095238095238	0.403125	0.00702603	0.00895919	0.436045	0.996822
NKX2_3__rs41290504_CA	k__Bacteria.p__Bacteroidetes.c__Bacteroidia.o__Bacteroidales.f__Bacteroidaceae.g__Bacteroides.s__Bacteroides_caccae	0.613095238095238	0.684375	0.0136866	0.0175452	0.438466	0.996822
PTGER4__rs2228058_TC	k__Bacteria.p__Firmicutes.c__Bacilli.o__Lactobacillales.f__Streptococcaceae.g__Streptococcus.s__Streptococcus_parasanguinis	0.5	0.329167	0.00319787	0.00410462	0.43904	0.996822
MST1__rs3197999_AG	k__Bacteria.p__Firmicutes.c__Clostridia.o__Clostridiales.f__Oscillospiraceae.g__Oscillibacter.s__Oscillibacter_unclassified	0.56547619047619	0.8	0.00547316	0.00702711	0.439172	0.996822
NKX2_3__rs41290504_CA	k__Bacteria.p__Firmicutes.c__Clostridia.o__Clostridiales.f__Lachnospiraceae.g__Lachnospiraceae_noname.s__Lachnospiraceae_bacterium_5_1_63FAA	0.613095238095238	0.595833	0.0011205	0.00144638	0.441614	0.996822
NKX2_3__rs41290504_CA	k__Bacteria.p__Firmicutes.c__Bacilli.o__Lactobacillales.f__Streptococcaceae.g__Streptococcus.s__Streptococcus_salivarius	0.613095238095238	0.353125	-0.00133273	0.00172826	0.443703	0.996822
FUT2__rs516246_C_T	k__Bacteria.p__Firmicutes.c__Clostridia.o__Clostridiales.f__Clostridiales_noname.g__Flavonifractor.s__Flavonifractor_plautii	0.636904761904762	0.673958	0.00308785	0.00401528	0.444946	0.996822
IRGM__rs1428554_GA	k__Bacteria.p__Actinobacteria.c__Actinobacteria.o__Coriobacteriales.f__Coriobacteriaceae.g__Collinsella.s__Collinsella_aerofaciens	0.511904761904762	0.491667	-0.00430789	0.0056053	0.445233	0.996822
MST1__rs3197999_AG	k__Bacteria.p__Proteobacteria.c__Gammaproteobacteria.o__Pasteurellales.f__Pasteurellaceae.g__Haemophilus.s__Haemophilus_parainfluenzae	0.56547619047619	0.55625	0.00436238	0.00571085	0.447985	0.996822
FUT2__rs516246_C_T	k__Bacteria.p__Bacteroidetes.c__Bacteroidia.o__Bacteroidales.f__Bacteroidaceae.g__Bacteroides.s__Bacteroides_xylanisolvens	0.636904761904762	0.658333	-0.00653308	0.00856666	0.44873	0.996822
IRGM__rs1428554_GA	k__Bacteria.p__Firmicutes.c__Clostridia.o__Clostridiales.f__Eubacteriaceae.g__Eubacterium.s__Eubacterium_eligens	0.511904761904762	0.607292	0.00928204	0.012176	0.448904	0.996822
MST1__rs3197999_AG	k__Bacteria.p__Actinobacteria.c__Actinobacteria.o__Bifidobacteriales.f__Bifidobacteriaceae.g__Bifidobacterium.s__Bifidobacterium_longum	0.56547619047619	0.629167	-0.00520209	0.00683593	0.449692	0.996822
MST1__rs3197999_AG	k__Bacteria.p__Bacteroidetes.c__Bacteroidia.o__Bacteroidales.f__Rikenellaceae.g__Alistipes.s__Alistipes_shahii	0.56547619047619	0.453125	0.00657391	0.00878738	0.457366	0.996822
PTGER4__rs2228058_TC	k__Bacteria.p__Firmicutes.c__Clostridia.o__Clostridiales.f__Eubacteriaceae.g__Eubacterium.s__Eubacterium_siraeum	0.5	0.394792	0.0167415	0.0226042	0.461852	0.996822
FUT2__rs516246_C_T	k__Bacteria.p__Firmicutes.c__Clostridia.o__Clostridiales.f__Lachnospiraceae.g__Roseburia.s__Roseburia_unclassified	0.636904761904762	0.325	-0.00290084	0.00393164	0.463549	0.996822
NKX2_3__rs41290504_CA	k__Bacteria.p__Firmicutes.c__Clostridia.o__Clostridiales.f__Eubacteriaceae.g__Eubacterium.s__Eubacterium_rectale	0.613095238095238	0.816667	0.0112013	0.0152045	0.464218	0.996822
IRGM__rs1428554_GA	k__Bacteria.p__Proteobacteria.c__Betaproteobacteria.o__Burkholderiales.f__Sutterellaceae.g__Parasutterella.s__Parasutterella_excrementihominis	0.511904761904762	0.417708	-0.00397841	0.0054654	0.469538	0.996822
IRGM__rs1428554_GA	k__Bacteria.p__Bacteroidetes.c__Bacteroidia.o__Bacteroidales.f__Rikenellaceae.g__Alistipes.s__Alistipes_putredinis	0.511904761904762	0.582292	0.0243559	0.0335338	0.470521	0.996822
PTGER4__rs2228058_TC	k__Bacteria.p__Actinobacteria.c__Actinobacteria.o__Coriobacteriales.f__Coriobacteriaceae.g__Collinsella.s__Collinsella_aerofaciens	0.5	0.491667	0.00507102	0.00705038	0.474823	0.996822
PTGER4__rs2228058_TC	k__Bacteria.p__Proteobacteria.c__Deltaproteobacteria.o__Desulfovibrionales.f__Desulfovibrionaceae.g__Bilophila.s__Bilophila_wadsworthia	0.5	0.325	-0.00295325	0.00411027	0.475282	0.996822
FUT2__rs516246_C_T	k__Bacteria.p__Bacteroidetes.c__Bacteroidia.o__Bacteroidales.f__Porphyromonadaceae.g__Odoribacter.s__Odoribacter_splanchnicus	0.636904761904762	0.403125	-0.00814074	0.011355	0.476244	0.996822
PTGER4__rs2228058_TC	k__Bacteria.p__Bacteroidetes.c__Bacteroidia.o__Bacteroidales.f__Bacteroidaceae.g__Bacteroides.s__Bacteroides_stercoris	0.5	0.661458	-0.0522909	0.0731526	0.47754	0.996822
PTGER4__rs2228058_TC	k__Bacteria.p__Proteobacteria.c__Gammaproteobacteria.o__Enterobacteriales.f__Enterobacteriaceae.g__Escherichia.s__Escherichia_coli	0.5	0.60625	0.0209976	0.0295395	0.479991	0.996822
PTGER4__rs2228058_TC	k__Bacteria.p__Bacteroidetes.c__Bacteroidia.o__Bacteroidales.f__Bacteroidaceae.g__Bacteroides.s__Bacteroides_ovatus	0.5	0.80625	-0.0288528	0.0406532	0.480667	0.996822
MST1__rs3197999_AG	k__Bacteria.p__Firmicutes.c__Clostridia.o__Clostridiales.f__Clostridiaceae.g__Clostridium.s__Clostridium_symbiosum	0.56547619047619	0.5	-0.00329438	0.004673	0.483596	0.996822
PTGER4__rs2228058_TC	k__Bacteria.p__Bacteroidetes.c__Bacteroidia.o__Bacteroidales.f__Porphyromonadaceae.g__Parabacteroides.s__Parabacteroides_merdae	0.5	0.520833	-0.0236217	0.0336181	0.485037	0.996822
FUT2__rs516246_C_T	k__Bacteria.p__Firmicutes.c__Clostridia.o__Clostridiales.f__Lachnospiraceae.g__Lachnospiraceae_noname.s__Lachnospiraceae_bacterium_7_1_58FAA	0.636904761904762	0.772917	-0.0026787	0.00382785	0.486808	0.996822
NKX2_3__rs41290504_CA	k__Bacteria.p__Firmicutes.c__Clostridia.o__Clostridiales.f__Oscillospiraceae.g__Oscillibacter.s__Oscillibacter_unclassified	0.613095238095238	0.8	-0.00445231	0.00640142	0.48946	0.996822
PTGER4__rs2228058_TC	k__Bacteria.p__Bacteroidetes.c__Bacteroidia.o__Bacteroidales.f__Bacteroidaceae.g__Bacteroides.s__Bacteroides_vulgatus	0.5	0.894792	0.0363907	0.0527201	0.492736	0.996822
PTGER4__rs2228058_TC	k__Bacteria.p__Firmicutes.c__Clostridia.o__Clostridiales.f__Lachnospiraceae.g__Coprococcus.s__Coprococcus_catus	0.5	0.290625	0.00256536	0.00372947	0.494235	0.996822
NKX2_3__rs41290504_CA	k__Bacteria.p__Firmicutes.c__Negativicutes.o__Selenomonadales.f__Veillonellaceae.g__Veillonella.s__Veillonella_unclassified	0.613095238095238	0.616667	-0.00445399	0.00654514	0.498848	0.996822
IRGM__rs1428554_GA	k__Bacteria.p__Firmicutes.c__Clostridia.o__Clostridiales.f__Lachnospiraceae.g__Blautia.s__Ruminococcus_torques	0.511904761904762	0.944792	0.00525868	0.00775001	0.500083	0.996822
FUT2__rs516246_C_T	k__Bacteria.p__Firmicutes.c__Bacilli.o__Lactobacillales.f__Streptococcaceae.g__Streptococcus.s__Streptococcus_salivarius	0.636904761904762	0.353125	0.00149245	0.00220462	0.501075	0.996822
NKX2_3__rs41290504_CA	k__Bacteria.p__Actinobacteria.c__Actinobacteria.o__Coriobacteriales.f__Coriobacteriaceae.g__Collinsella.s__Collinsella_aerofaciens	0.613095238095238	0.491667	0.00235261	0.0035018	0.504316	0.996822
NKX2_3__rs41290504_CA	k__Bacteria.p__Firmicutes.c__Clostridia.o__Clostridiales.f__Lachnospiraceae.g__Anaerostipes.s__Anaerostipes_hadrus	0.613095238095238	0.469792	0.00142228	0.00214244	0.509368	0.996822
NKX2_3__rs41290504_CA	k__Bacteria.p__Firmicutes.c__Clostridia.o__Clostridiales.f__Lachnospiraceae.g__Lachnospiraceae_noname.s__Lachnospiraceae_bacterium_3_1_46FAA	0.613095238095238	0.644792	-0.00314767	0.00476453	0.511411	0.996822
IRGM__rs1428554_GA	k__Bacteria.p__Firmicutes.c__Clostridia.o__Clostridiales.f__Clostridiaceae.g__Clostridium.s__Clostridium_symbiosum	0.511904761904762	0.5	0.00451162	0.00684402	0.512329	0.996822
FUT2__rs516246_C_T	k__Bacteria.p__Firmicutes.c__Clostridia.o__Clostridiales.f__Eubacteriaceae.g__Eubacterium.s__Eubacterium_ramulus	0.636904761904762	0.33125	-0.00178651	0.00274071	0.517034	0.996822
MST1__rs3197999_AG	k__Bacteria.p__Bacteroidetes.c__Bacteroidia.o__Bacteroidales.f__Rikenellaceae.g__Alistipes.s__Alistipes_putredinis	0.56547619047619	0.582292	0.0148727	0.0229336	0.519171	0.996822
NKX2_3__rs41290504_CA	k__Bacteria.p__Firmicutes.c__Clostridia.o__Clostridiales.f__Ruminococcaceae.g__Subdoligranulum.s__Subdoligranulum_unclassified	0.613095238095238	0.966667	-0.00863055	0.0133494	0.520454	0.996822
NKX2_3__rs41290504_CA	k__Bacteria.p__Proteobacteria.c__Betaproteobacteria.o__Burkholderiales.f__Sutterellaceae.g__Parasutterella.s__Parasutterella_excrementihominis	0.613095238095238	0.417708	0.00220393	0.00341455	0.521136	0.996822
IRGM__rs1428554_GA	k__Bacteria.p__Firmicutes.c__Bacilli.o__Lactobacillales.f__Streptococcaceae.g__Streptococcus.s__Streptococcus_parasanguinis	0.511904761904762	0.329167	0.00209747	0.0032704	0.523779	0.996822
PTGER4__rs2228058_TC	k__Bacteria.p__Verrucomicrobia.c__Verrucomicrobiae.o__Verrucomicrobiales.f__Verrucomicrobiaceae.g__Akkermansia.s__Akkermansia_muciniphila	0.5	0.385417	-0.0161223	0.0255606	0.530641	0.996822
FUT2__rs516246_C_T	k__Bacteria.p__Bacteroidetes.c__Bacteroidia.o__Bacteroidales.f__Bacteroidaceae.g__Bacteroides.s__Bacteroides_ovatus	0.636904761904762	0.80625	-0.0160959	0.0256208	0.532274	0.996822
PTGER4__rs2228058_TC	k__Bacteria.p__Bacteroidetes.c__Bacteroidia.o__Bacteroidales.f__Bacteroidaceae.g__Bacteroides.s__Bacteroides_dorei	0.5	0.646875	-0.0320729	0.051144	0.533007	0.996822
IRGM__rs1428554_GA	k__Bacteria.p__Firmicutes.c__Clostridia.o__Clostridiales.f__Lachnospiraceae.g__Blautia.s__Ruminococcus_obeum	0.511904761904762	0.83125	-0.00330833	0.00528455	0.533705	0.996822
NKX2_3__rs41290504_CA	k__Bacteria.p__Verrucomicrobia.c__Verrucomicrobiae.o__Verrucomicrobiales.f__Verrucomicrobiaceae.g__Akkermansia.s__Akkermansia_muciniphila	0.613095238095238	0.385417	-0.00783307	0.0126722	0.538867	0.996822
NKX2_3__rs41290504_CA	k__Bacteria.p__Firmicutes.c__Clostridia.o__Clostridiales.f__Lachnospiraceae.g__Roseburia.s__Roseburia_inulinivorans	0.613095238095238	0.66875	0.0037083	0.00601653	0.540033	0.996822
FUT2__rs516246_C_T	k__Bacteria.p__Bacteroidetes.c__Bacteroidia.o__Bacteroidales.f__Rikenellaceae.g__Alistipes.s__Alistipes_finegoldii	0.636904761904762	0.485417	0.00612389	0.0100085	0.542976	0.996822
FUT2__rs516246_C_T	k__Bacteria.p__Firmicutes.c__Clostridia.o__Clostridiales.f__Lachnospiraceae.g__Lachnospiraceae_noname.s__Lachnospiraceae_bacterium_3_1_46FAA	0.636904761904762	0.644792	-0.00367143	0.00603965	0.545594	0.996822
IRGM__rs1428554_GA	k__Bacteria.p__Firmicutes.c__Clostridia.o__Clostridiales.f__Oscillospiraceae.g__Oscillibacter.s__Oscillibacter_unclassified	0.511904761904762	0.8	0.00624354	0.0103029	0.54684	0.996822
FUT2__rs516246_C_T	k__Bacteria.p__Firmicutes.c__Clostridia.o__Clostridiales.f__Lachnospiraceae.g__Coprococcus.s__Coprococcus_comes	0.636904761904762	0.486458	0.00258712	0.00431108	0.550731	0.996822
FUT2__rs516246_C_T	k__Bacteria.p__Actinobacteria.c__Actinobacteria.o__Bifidobacteriales.f__Bifidobacteriaceae.g__Bifidobacterium.s__Bifidobacterium_adolescentis	0.636904761904762	0.342708	0.00493146	0.00823337	0.551492	0.996822
FUT2__rs516246_C_T	k__Bacteria.p__Bacteroidetes.c__Bacteroidia.o__Bacteroidales.f__Bacteroidaceae.g__Bacteroides.s__Bacteroides_dorei	0.636904761904762	0.646875	-0.0192275	0.0322198	0.552951	0.996822
MST1__rs3197999_AG	k__Bacteria.p__Firmicutes.c__Clostridia.o__Clostridiales.f__Clostridiaceae.g__Clostridium.s__Clostridium_leptum	0.56547619047619	0.494792	0.00276325	0.00465287	0.554863	0.996822
NKX2_3__rs41290504_CA	k__Bacteria.p__Bacteroidetes.c__Bacteroidia.o__Bacteroidales.f__Bacteroidaceae.g__Bacteroides.s__Bacteroides_vulgatus	0.613095238095238	0.894792	0.0153334	0.0262606	0.561517	0.996822
PTGER4__rs2228058_TC	k__Bacteria.p__Firmicutes.c__Clostridia.o__Clostridiales.f__Lachnospiraceae.g__Anaerostipes.s__Anaerostipes_hadrus	0.5	0.469792	-0.00251626	0.00432653	0.56306	0.996822
NKX2_3__rs41290504_CA	k__Bacteria.p__Firmicutes.c__Clostridia.o__Clostridiales.f__Lachnospiraceae.g__Lachnospiraceae_noname.s__Lachnospiraceae_bacterium_7_1_58FAA	0.613095238095238	0.772917	-0.00172203	0.00302344	0.571138	0.996822
IRGM__rs1428554_GA	k__Bacteria.p__Firmicutes.c__Clostridia.o__Clostridiales.f__Ruminococcaceae.g__Ruminococcaceae_noname.s__Ruminococcaceae_bacterium_D16	0.511904761904762	0.325	-0.00265712	0.0046772	0.572123	0.996822
NKX2_3__rs41290504_CA	k__Bacteria.p__Firmicutes.c__Clostridia.o__Clostridiales.f__Clostridiaceae.g__Clostridium.s__Clostridium_bolteae	0.613095238095238	0.725	0.00404044	0.00712396	0.572756	0.996822
MST1__rs3197999_AG	k__Bacteria.p__Firmicutes.c__Clostridia.o__Clostridiales.f__Clostridiaceae.g__Clostridium.s__Clostridium_asparagiforme	0.56547619047619	0.428125	-0.00120033	0.00211798	0.573044	0.996822
NKX2_3__rs41290504_CA	k__Bacteria.p__Firmicutes.c__Clostridia.o__Clostridiales.f__Lachnospiraceae.g__Coprococcus.s__Coprococcus_catus	0.613095238095238	0.290625	-0.00102839	0.00185365	0.581132	0.996822
MST1__rs3197999_AG	k__Bacteria.p__Bacteroidetes.c__Bacteroidia.o__Bacteroidales.f__Porphyromonadaceae.g__Parabacteroides.s__Parabacteroides_distasonis	0.56547619047619	0.559375	0.00710276	0.0130325	0.587806	0.996822
FUT2__rs516246_C_T	k__Bacteria.p__Bacteroidetes.c__Bacteroidia.o__Bacteroidales.f__Bacteroidaceae.g__Bacteroides.s__Bacteroides_vulgatus	0.636904761904762	0.894792	0.0178332	0.0332659	0.593917	0.996822
PTGER4__rs2228058_TC	k__Bacteria.p__Firmicutes.c__Clostridia.o__Clostridiales.f__Lachnospiraceae.g__Blautia.s__Ruminococcus_gnavus	0.5	0.61875	0.00701489	0.0132863	0.599493	0.996822
MST1__rs3197999_AG	k__Bacteria.p__Firmicutes.c__Clostridia.o__Clostridiales.f__Lachnospiraceae.g__Anaerostipes.s__Anaerostipes_hadrus	0.56547619047619	0.469792	0.00124111	0.00235384	0.599984	0.996822
PTGER4__rs2228058_TC	k__Bacteria.p__Proteobacteria.c__Gammaproteobacteria.o__Enterobacteriales.f__Enterobacteriaceae.g__Escherichia.s__Escherichia_unclassified	0.5	0.398958	-0.00206628	0.00392643	0.600688	0.996822
PTGER4__rs2228058_TC	k__Bacteria.p__Proteobacteria.c__Betaproteobacteria.o__Burkholderiales.f__Sutterellaceae.g__Parasutterella.s__Parasutterella_excrementihominis	0.5	0.417708	-0.00359741	0.00688289	0.603168	0.996822
PTGER4__rs2228058_TC	k__Bacteria.p__Firmicutes.c__Clostridia.o__Clostridiales.f__Eubacteriaceae.g__Eubacterium.s__Eubacterium_ventriosum	0.5	0.366667	-0.00495298	0.00948857	0.603628	0.996822
FUT2__rs516246_C_T	k__Bacteria.p__Firmicutes.c__Bacilli.o__Lactobacillales.f__Streptococcaceae.g__Streptococcus.s__Streptococcus_parasanguinis	0.636904761904762	0.329167	-0.00133569	0.00259228	0.608298	0.996822
PTGER4__rs2228058_TC	k__Bacteria.p__Firmicutes.c__Negativicutes.o__Selenomonadales.f__Veillonellaceae.g__Veillonella.s__Veillonella_dispar	0.5	0.310417	-0.00222562	0.00435991	0.611624	0.996822
PTGER4__rs2228058_TC	k__Bacteria.p__Firmicutes.c__Clostridia.o__Clostridiales.f__Lachnospiraceae.g__Coprococcus.s__Coprococcus_comes	0.5	0.486458	-0.00346171	0.00684865	0.61512	0.996822
PTGER4__rs2228058_TC	k__Bacteria.p__Firmicutes.c__Clostridia.o__Clostridiales.f__Oscillospiraceae.g__Oscillibacter.s__Oscillibacter_unclassified	0.5	0.8	0.00654278	0.0129576	0.615484	0.996822
FUT2__rs516246_C_T	k__Bacteria.p__Bacteroidetes.c__Bacteroidia.o__Bacteroidales.f__Rikenellaceae.g__Alistipes.s__Alistipes_onderdonkii	0.636904761904762	0.567708	-0.00810505	0.0161393	0.617401	0.996822
IRGM__rs1428554_GA	k__Bacteria.p__Bacteroidetes.c__Bacteroidia.o__Bacteroidales.f__Porphyromonadaceae.g__Parabacteroides.s__Parabacteroides_merdae	0.511904761904762	0.520833	-0.013456	0.0267977	0.617443	0.996822
MST1__rs3197999_AG	k__Bacteria.p__Bacteroidetes.c__Bacteroidia.o__Bacteroidales.f__Bacteroidaceae.g__Bacteroides.s__Bacteroides_caccae	0.56547619047619	0.684375	0.00959492	0.0192479	0.619992	0.996822
FUT2__rs516246_C_T	k__Bacteria.p__Proteobacteria.c__Gammaproteobacteria.o__Pasteurellales.f__Pasteurellaceae.g__Haemophilus.s__Haemophilus_parainfluenzae	0.636904761904762	0.55625	0.00330283	0.00663116	0.620281	0.996822
FUT2__rs516246_C_T	k__Bacteria.p__Firmicutes.c__Clostridia.o__Clostridiales.f__Lachnospiraceae.g__Blautia.s__Ruminococcus_obeum	0.636904761904762	0.83125	0.00206865	0.0041866	0.623062	0.996822
PTGER4__rs2228058_TC	k__Bacteria.p__Proteobacteria.c__Deltaproteobacteria.o__Desulfovibrionales.f__Desulfovibrionaceae.g__Bilophila.s__Bilophila_unclassified	0.5	0.514583	-0.0044285	0.00897048	0.623369	0.996822
MST1__rs3197999_AG	k__Bacteria.p__Firmicutes.c__Clostridia.o__Clostridiales.f__Lachnospiraceae.g__Roseburia.s__Roseburia_unclassified	0.56547619047619	0.325	0.00168027	0.00340394	0.623404	0.996822
FUT2__rs516246_C_T	k__Bacteria.p__Proteobacteria.c__Betaproteobacteria.o__Burkholderiales.f__Sutterellaceae.g__Parasutterella.s__Parasutterella_excrementihominis	0.636904761904762	0.417708	-0.00213183	0.00433709	0.624872	0.996822
FUT2__rs516246_C_T	k__Bacteria.p__Bacteroidetes.c__Bacteroidia.o__Bacteroidales.f__Porphyromonadaceae.g__Parabacteroides.s__Parabacteroides_distasonis	0.636904761904762	0.559375	0.00741425	0.0151014	0.625273	0.996822
PTGER4__rs2228058_TC	k__Bacteria.p__Firmicutes.c__Clostridia.o__Clostridiales.f__Clostridiales_noname.g__Flavonifractor.s__Flavonifractor_plautii	0.5	0.673958	-0.00312014	0.0063938	0.627362	0.996822
MST1__rs3197999_AG	k__Bacteria.p__Bacteroidetes.c__Bacteroidia.o__Bacteroidales.f__Porphyromonadaceae.g__Parabacteroides.s__Parabacteroides_unclassified	0.56547619047619	0.463542	-0.0066287	0.0136229	0.628354	0.996822
MST1__rs3197999_AG	k__Bacteria.p__Bacteroidetes.c__Bacteroidia.o__Bacteroidales.f__Porphyromonadaceae.g__Parabacteroides.s__Parabacteroides_merdae	0.56547619047619	0.520833	0.00885355	0.0183152	0.630601	0.996822
IRGM__rs1428554_GA	k__Bacteria.p__Bacteroidetes.c__Bacteroidia.o__Bacteroidales.f__Bacteroidaceae.g__Bacteroides.s__Bacteroides_massiliensis	0.511904761904762	0.315625	0.0144078	0.0298763	0.631414	0.996822
MST1__rs3197999_AG	k__Bacteria.p__Firmicutes.c__Negativicutes.o__Selenomonadales.f__Veillonellaceae.g__Veillonella.s__Veillonella_dispar	0.56547619047619	0.310417	0.00114092	0.00237317	0.632466	0.996822
MST1__rs3197999_AG	k__Bacteria.p__Firmicutes.c__Clostridia.o__Clostridiales.f__Eubacteriaceae.g__Eubacterium.s__Eubacterium_rectale	0.56547619047619	0.816667	-0.0080388	0.0167392	0.632835	0.996822
FUT2__rs516246_C_T	k__Bacteria.p__Firmicutes.c__Clostridia.o__Clostridiales.f__Lachnospiraceae.g__Roseburia.s__Roseburia_inulinivorans	0.636904761904762	0.66875	0.0036788	0.00766746	0.633147	0.996822
NKX2_3__rs41290504_CA	k__Bacteria.p__Firmicutes.c__Clostridia.o__Clostridiales.f__Lachnospiraceae.g__Roseburia.s__Roseburia_intestinalis	0.613095238095238	0.622917	0.00851076	0.0177415	0.633207	0.996822
MST1__rs3197999_AG	k__Bacteria.p__Firmicutes.c__Negativicutes.o__Selenomonadales.f__Veillonellaceae.g__Veillonella.s__Veillonella_unclassified	0.56547619047619	0.616667	-0.0033861	0.00719926	0.639846	0.996822
FUT2__rs516246_C_T	k__Bacteria.p__Bacteroidetes.c__Bacteroidia.o__Bacteroidales.f__Bacteroidaceae.g__Bacteroides.s__Bacteroides_stercoris	0.636904761904762	0.661458	0.0215401	0.0461852	0.642658	0.996822
NKX2_3__rs41290504_CA	k__Bacteria.p__Bacteroidetes.c__Bacteroidia.o__Bacteroidales.f__Bacteroidaceae.g__Bacteroides.s__Bacteroides_massiliensis	0.613095238095238	0.315625	-0.00869769	0.0186933	0.643441	0.996822
MST1__rs3197999_AG	k__Bacteria.p__Bacteroidetes.c__Bacteroidia.o__Bacteroidales.f__Porphyromonadaceae.g__Odoribacter.s__Odoribacter_splanchnicus	0.56547619047619	0.403125	-0.0045377	0.00982765	0.645974	0.996822
MST1__rs3197999_AG	k__Bacteria.p__Bacteroidetes.c__Bacteroidia.o__Bacteroidales.f__Bacteroidaceae.g__Bacteroides.s__Bacteroides_ovatus	0.56547619047619	0.80625	-0.0101115	0.0221495	0.649697	0.996822
FUT2__rs516246_C_T	k__Bacteria.p__Firmicutes.c__Clostridia.o__Clostridiales.f__Ruminococcaceae.g__Ruminococcus.s__Ruminococcus_bromii	0.636904761904762	0.3375	-0.00633174	0.0139433	0.651419	0.996822
NKX2_3__rs41290504_CA	k__Bacteria.p__Proteobacteria.c__Gammaproteobacteria.o__Enterobacteriales.f__Enterobacteriaceae.g__Escherichia.s__Escherichia_unclassified	0.613095238095238	0.398958	0.00087261	0.00192619	0.652193	0.996822
PTGER4__rs2228058_TC	k__Bacteria.p__Firmicutes.c__Clostridia.o__Clostridiales.f__Clostridiaceae.g__Clostridium.s__Clostridium_clostridioforme	0.5	0.342708	0.00556556	0.012965	0.669285	0.996822
IRGM__rs1428554_GA	k__Bacteria.p__Firmicutes.c__Negativicutes.o__Selenomonadales.f__Veillonellaceae.g__Veillonella.s__Veillonella_atypica	0.511904761904762	0.321875	0.00129361	0.00303842	0.671839	0.996822
IRGM__rs1428554_GA	k__Bacteria.p__Proteobacteria.c__Betaproteobacteria.o__Burkholderiales.f__Burkholderiales_noname.g__Burkholderiales_noname.s__Burkholderiales_bacterium_1_1_47	0.511904761904762	0.419792	-0.00294911	0.00700685	0.675366	0.996822
MST1__rs3197999_AG	k__Bacteria.p__Proteobacteria.c__Betaproteobacteria.o__Burkholderiales.f__Sutterellaceae.g__Parasutterella.s__Parasutterella_excrementihominis	0.56547619047619	0.417708	0.00155641	0.00374676	0.679355	0.996822
MST1__rs3197999_AG	k__Bacteria.p__Firmicutes.c__Negativicutes.o__Selenomonadales.f__Veillonellaceae.g__Veillonella.s__Veillonella_parvula	0.56547619047619	0.526042	-0.00440267	0.0106651	0.681241	0.996822
MST1__rs3197999_AG	k__Bacteria.p__Firmicutes.c__Clostridia.o__Clostridiales.f__Lachnospiraceae.g__Coprococcus.s__Coprococcus_comes	0.56547619047619	0.486458	-0.00152159	0.0037282	0.684655	0.996822
PTGER4__rs2228058_TC	k__Bacteria.p__Bacteroidetes.c__Bacteroidia.o__Bacteroidales.f__Bacteroidaceae.g__Bacteroides.s__Bacteroides_caccae	0.5	0.684375	-0.0142662	0.0354333	0.688682	0.996822
FUT2__rs516246_C_T	k__Bacteria.p__Bacteroidetes.c__Bacteroidia.o__Bacteroidales.f__Bacteroidaceae.g__Bacteroides.s__Bacteroides_faecis	0.636904761904762	0.351042	0.00520833	0.0129392	0.688754	0.996822
IRGM__rs1428554_GA	k__Bacteria.p__Firmicutes.c__Erysipelotrichia.o__Erysipelotrichales.f__Erysipelotrichaceae.g__Holdemania.s__Holdemania_filiformis	0.511904761904762	0.425	0.00134358	0.00334373	0.689267	0.996822
IRGM__rs1428554_GA	k__Bacteria.p__Firmicutes.c__Clostridia.o__Clostridiales.f__Lachnospiraceae.g__Coprococcus.s__Coprococcus_comes	0.511904761904762	0.486458	0.00218995	0.00545591	0.689583	0.996822
PTGER4__rs2228058_TC	k__Bacteria.p__Firmicutes.c__Negativicutes.o__Selenomonadales.f__Veillonellaceae.g__Dialister.s__Dialister_invisus	0.5	0.509375	-0.00922418	0.02321	0.69249	0.996822
PTGER4__rs2228058_TC	k__Bacteria.p__Firmicutes.c__Clostridia.o__Clostridiales.f__Lachnospiraceae.g__Blautia.s__Ruminococcus_obeum	0.5	0.83125	0.00258856	0.00665237	0.698589	0.996822
MST1__rs3197999_AG	k__Bacteria.p__Firmicutes.c__Bacilli.o__Lactobacillales.f__Streptococcaceae.g__Streptococcus.s__Streptococcus_salivarius	0.56547619047619	0.353125	-0.000734808	0.00190936	0.701736	0.996822
IRGM__rs1428554_GA	k__Bacteria.p__Firmicutes.c__Clostridia.o__Clostridiales.f__Clostridiaceae.g__Clostridium.s__Clostridium_bolteae	0.511904761904762	0.725	-0.00434794	0.0114358	0.705159	0.996822
MST1__rs3197999_AG	k__Bacteria.p__Firmicutes.c__Clostridia.o__Clostridiales.f__Clostridiales_noname.g__Clostridiales_noname.s__Clostridiales_bacterium_1_7_47FAA	0.56547619047619	0.419792	-0.000874081	0.00230301	0.70565	0.996822
NKX2_3__rs41290504_CA	k__Bacteria.p__Firmicutes.c__Negativicutes.o__Selenomonadales.f__Veillonellaceae.g__Dialister.s__Dialister_invisus	0.613095238095238	0.509375	-0.00435753	0.0115227	0.706663	0.996822
PTGER4__rs2228058_TC	k__Bacteria.p__Firmicutes.c__Clostridia.o__Clostridiales.f__Lachnospiraceae.g__Lachnospiraceae_noname.s__Lachnospiraceae_bacterium_5_1_63FAA	0.5	0.595833	-0.00109902	0.00294598	0.710443	0.996822
NKX2_3__rs41290504_CA	k__Bacteria.p__Firmicutes.c__Negativicutes.o__Selenomonadales.f__Veillonellaceae.g__Veillonella.s__Veillonella_dispar	0.613095238095238	0.310417	0.000802937	0.00216093	0.711544	0.996822
MST1__rs3197999_AG	k__Bacteria.p__Firmicutes.c__Clostridia.o__Clostridiales.f__Lachnospiraceae.g__Blautia.s__Ruminococcus_obeum	0.56547619047619	0.83125	-0.00133785	0.00361888	0.71294	0.996822
PTGER4__rs2228058_TC	k__Bacteria.p__Firmicutes.c__Negativicutes.o__Selenomonadales.f__Veillonellaceae.g__Veillonella.s__Veillonella_atypica	0.5	0.321875	-0.00140492	0.00381437	0.71395	0.996822
NKX2_3__rs41290504_CA	k__Bacteria.p__Bacteroidetes.c__Bacteroidia.o__Bacteroidales.f__Bacteroidaceae.g__Bacteroides.s__Bacteroides_uniformis	0.613095238095238	0.871875	-0.0104773	0.0289649	0.718852	0.996822
MST1__rs3197999_AG	k__Bacteria.p__Firmicutes.c__Clostridia.o__Clostridiales.f__Eubacteriaceae.g__Eubacterium.s__Eubacterium_eligens	0.56547619047619	0.607292	0.00300692	0.0083554	0.720224	0.996822
MST1__rs3197999_AG	k__Bacteria.p__Firmicutes.c__Clostridia.o__Clostridiales.f__Ruminococcaceae.g__Ruminococcus.s__Ruminococcus_bromii	0.56547619047619	0.3375	0.00429348	0.0120434	0.722737	0.996822
PTGER4__rs2228058_TC	k__Bacteria.p__Bacteroidetes.c__Bacteroidia.o__Bacteroidales.f__Rikenellaceae.g__Alistipes.s__Alistipes_putredinis	0.5	0.582292	-0.0150147	0.042304	0.723912	0.996822
FUT2__rs516246_C_T	k__Bacteria.p__Firmicutes.c__Clostridia.o__Clostridiales.f__Clostridiaceae.g__Clostridium.s__Clostridium_clostridioforme	0.636904761904762	0.342708	-0.00283463	0.00817165	0.729911	0.996822
PTGER4__rs2228058_TC	k__Bacteria.p__Firmicutes.c__Clostridia.o__Clostridiales.f__Lachnospiraceae.g__Roseburia.s__Roseburia_unclassified	0.5	0.325	0.00215558	0.00626158	0.731878	0.996822
NKX2_3__rs41290504_CA	k__Bacteria.p__Bacteroidetes.c__Bacteroidia.o__Bacteroidales.f__Porphyromonadaceae.g__Parabacteroides.s__Parabacteroides_unclassified	0.613095238095238	0.463542	0.00427362	0.0124616	0.732859	0.996822
PTGER4__rs2228058_TC	k__Bacteria.p__Firmicutes.c__Clostridia.o__Clostridiales.f__Eubacteriaceae.g__Eubacterium.s__Eubacterium_rectale	0.5	0.816667	0.0105498	0.0307642	0.732875	0.996822
PTGER4__rs2228058_TC	k__Bacteria.p__Bacteroidetes.c__Bacteroidia.o__Bacteroidales.f__Bacteroidaceae.g__Bacteroides.s__Bacteroides_faecis	0.5	0.351042	0.00702916	0.0205529	0.733564	0.996822
FUT2__rs516246_C_T	k__Bacteria.p__Bacteroidetes.c__Bacteroidia.o__Bacteroidales.f__Bacteroidaceae.g__Bacteroides.s__Bacteroides_cellulosilyticus	0.636904761904762	0.315625	0.00625937	0.0183365	0.734045	0.996822
FUT2__rs516246_C_T	k__Bacteria.p__Firmicutes.c__Clostridia.o__Clostridiales.f__Ruminococcaceae.g__Ruminococcaceae_noname.s__Ruminococcaceae_bacterium_D16	0.636904761904762	0.325	0.00126515	0.00370891	0.734232	0.996822
IRGM__rs1428554_GA	k__Bacteria.p__Firmicutes.c__Clostridia.o__Clostridiales.f__Eubacteriaceae.g__Eubacterium.s__Eubacterium_siraeum	0.511904761904762	0.394792	-0.00611218	0.018068	0.736348	0.996822
MST1__rs3197999_AG	k__Bacteria.p__Bacteroidetes.c__Bacteroidia.o__Bacteroidales.f__Bacteroidaceae.g__Bacteroides.s__Bacteroides_uniformis	0.56547619047619	0.871875	-0.0106277	0.0316828	0.738483	0.996822
FUT2__rs516246_C_T	k__Bacteria.p__Firmicutes.c__Clostridia.o__Clostridiales.f__Clostridiales_noname.g__Clostridiales_noname.s__Clostridiales_bacterium_1_7_47FAA	0.636904761904762	0.419792	-0.000892397	0.0026687	0.739268	0.996822
IRGM__rs1428554_GA	k__Bacteria.p__Firmicutes.c__Clostridia.o__Clostridiales.f__Clostridiaceae.g__Clostridium.s__Clostridium_leptum	0.511904761904762	0.494792	0.00226944	0.00682163	0.740553	0.996822
FUT2__rs516246_C_T	k__Bacteria.p__Bacteroidetes.c__Bacteroidia.o__Bacteroidales.f__Rikenellaceae.g__Alistipes.s__Alistipes_shahii	0.636904761904762	0.453125	0.00338134	0.0102225	0.741987	0.996822
MST1__rs3197999_AG	k__Bacteria.p__Firmicutes.c__Clostridia.o__Clostridiales.f__Lachnospiraceae.g__Coprococcus.s__Coprococcus_catus	0.56547619047619	0.290625	0.000665324	0.00203578	0.744964	0.996822
PTGER4__rs2228058_TC	k__Bacteria.p__Firmicutes.c__Clostridia.o__Clostridiales.f__Lachnospiraceae.g__Dorea.s__Dorea_longicatena	0.5	0.66875	-0.00269661	0.00835678	0.748074	0.996822
PTGER4__rs2228058_TC	k__Bacteria.p__Bacteroidetes.c__Bacteroidia.o__Bacteroidales.f__Porphyromonadaceae.g__Barnesiella.s__Barnesiella_intestinihominis	0.5	0.28125	0.00920445	0.0286701	0.749309	0.996822
FUT2__rs516246_C_T	k__Bacteria.p__Firmicutes.c__Clostridia.o__Clostridiales.f__Lachnospiraceae.g__Lachnospiraceae_noname.s__Lachnospiraceae_bacterium_8_1_57FAA	0.636904761904762	0.366667	-0.000744501	0.00232964	0.750418	0.996822
PTGER4__rs2228058_TC	k__Bacteria.p__Firmicutes.c__Clostridia.o__Clostridiales.f__Eubacteriaceae.g__Eubacterium.s__Eubacterium_hallii	0.5	0.58125	-0.00222658	0.00698012	0.750862	0.996822
MST1__rs3197999_AG	k__Bacteria.p__Firmicutes.c__Clostridia.o__Clostridiales.f__Eubacteriaceae.g__Eubacterium.s__Eubacterium_ramulus	0.56547619047619	0.33125	-0.000740838	0.00237249	0.755943	0.996822
IRGM__rs1428554_GA	k__Bacteria.p__Firmicutes.c__Clostridia.o__Clostridiales.f__Lachnospiraceae.g__Dorea.s__Dorea_formicigenerans	0.511904761904762	0.589583	0.00131506	0.00431046	0.761375	0.996822
MST1__rs3197999_AG	k__Bacteria.p__Firmicutes.c__Bacilli.o__Lactobacillales.f__Streptococcaceae.g__Streptococcus.s__Streptococcus_parasanguinis	0.56547619047619	0.329167	0.000662324	0.00224009	0.768521	0.996822
IRGM__rs1428554_GA	k__Bacteria.p__Bacteroidetes.c__Bacteroidia.o__Bacteroidales.f__Porphyromonadaceae.g__Odoribacter.s__Odoribacter_splanchnicus	0.511904761904762	0.403125	0.004223	0.0143953	0.770276	0.996822
NKX2_3__rs41290504_CA	k__Bacteria.p__Firmicutes.c__Clostridia.o__Clostridiales.f__Clostridiales_noname.g__Clostridiales_noname.s__Clostridiales_bacterium_1_7_47FAA	0.613095238095238	0.419792	-0.000616327	0.0021023	0.770423	0.996822
NKX2_3__rs41290504_CA	k__Bacteria.p__Bacteroidetes.c__Bacteroidia.o__Bacteroidales.f__Bacteroidaceae.g__Bacteroides.s__Bacteroides_dorei	0.613095238095238	0.646875	0.00746239	0.025519	0.770988	0.996822
FUT2__rs516246_C_T	k__Bacteria.p__Bacteroidetes.c__Bacteroidia.o__Bacteroidales.f__Rikenellaceae.g__Alistipes.s__Alistipes_putredinis	0.636904761904762	0.582292	-0.00776758	0.0266514	0.771729	0.996822
NKX2_3__rs41290504_CA	k__Bacteria.p__Firmicutes.c__Clostridia.o__Clostridiales.f__Lachnospiraceae.g__Blautia.s__Ruminococcus_gnavus	0.613095238095238	0.61875	-0.00188974	0.00659356	0.77542	0.996822
IRGM__rs1428554_GA	k__Bacteria.p__Firmicutes.c__Negativicutes.o__Selenomonadales.f__Veillonellaceae.g__Veillonella.s__Veillonella_dispar	0.511904761904762	0.310417	0.000994373	0.00347643	0.775855	0.996822
PTGER4__rs2228058_TC	k__Bacteria.p__Bacteroidetes.c__Bacteroidia.o__Bacteroidales.f__Porphyromonadaceae.g__Parabacteroides.s__Parabacteroides_distasonis	0.5	0.559375	-0.00685604	0.0240126	0.776247	0.996822
MST1__rs3197999_AG	k__Bacteria.p__Actinobacteria.c__Actinobacteria.o__Coriobacteriales.f__Coriobacteriaceae.g__Collinsella.s__Collinsella_aerofaciens	0.56547619047619	0.491667	-0.00109446	0.00384753	0.777056	0.996822
NKX2_3__rs41290504_CA	k__Bacteria.p__Firmicutes.c__Clostridia.o__Clostridiales.f__Lachnospiraceae.g__Coprococcus.s__Coprococcus_comes	0.613095238095238	0.486458	-0.000939219	0.00340623	0.783715	0.996822
PTGER4__rs2228058_TC	k__Bacteria.p__Bacteroidetes.c__Bacteroidia.o__Bacteroidales.f__Porphyromonadaceae.g__Odoribacter.s__Odoribacter_splanchnicus	0.5	0.403125	0.00495233	0.018096	0.785295	0.996822
PTGER4__rs2228058_TC	k__Bacteria.p__Bacteroidetes.c__Bacteroidia.o__Bacteroidales.f__Bacteroidaceae.g__Bacteroides.s__Bacteroides_thetaiotaomicron	0.5	0.685417	0.00892447	0.032695	0.785836	0.996822
IRGM__rs1428554_GA	k__Bacteria.p__Firmicutes.c__Clostridia.o__Clostridiales.f__Ruminococcaceae.g__Ruminococcus.s__Ruminococcus_bromii	0.511904761904762	0.3375	-0.0047986	0.0176331	0.786467	0.996822
FUT2__rs516246_C_T	k__Bacteria.p__Firmicutes.c__Clostridia.o__Clostridiales.f__Eubacteriaceae.g__Eubacterium.s__Eubacterium_ventriosum	0.636904761904762	0.366667	-0.0015954	0.00598953	0.790887	0.996822
NKX2_3__rs41290504_CA	k__Bacteria.p__Bacteroidetes.c__Bacteroidia.o__Bacteroidales.f__Rikenellaceae.g__Alistipes.s__Alistipes_onderdonkii	0.613095238095238	0.567708	0.00336797	0.0127571	0.792695	0.996822
NKX2_3__rs41290504_CA	k__Bacteria.p__Proteobacteria.c__Betaproteobacteria.o__Burkholderiales.f__Burkholderiales_noname.g__Burkholderiales_noname.s__Burkholderiales_bacterium_1_1_47	0.613095238095238	0.419792	-0.00114603	0.00438137	0.794565	0.996822
IRGM__rs1428554_GA	k__Bacteria.p__Firmicutes.c__Negativicutes.o__Selenomonadales.f__Veillonellaceae.g__Dialister.s__Dialister_invisus	0.511904761904762	0.509375	0.00482974	0.0184832	0.794767	0.996822
NKX2_3__rs41290504_CA	k__Bacteria.p__Firmicutes.c__Clostridia.o__Clostridiales.f__Eubacteriaceae.g__Eubacterium.s__Eubacterium_siraeum	0.613095238095238	0.394792	-0.00291574	0.011268	0.796719	0.996822
IRGM__rs1428554_GA	k__Bacteria.p__Firmicutes.c__Clostridia.o__Clostridiales.f__Lachnospiraceae.g__Roseburia.s__Roseburia_inulinivorans	0.511904761904762	0.66875	0.00243504	0.00970418	0.802742	0.996822
PTGER4__rs2228058_TC	k__Bacteria.p__Firmicutes.c__Clostridia.o__Clostridiales.f__Ruminococcaceae.g__Faecalibacterium.s__Faecalibacterium_prausnitzii	0.5	0.95625	-0.011392	0.0457054	0.804034	0.996822
FUT2__rs516246_C_T	k__Bacteria.p__Bacteroidetes.c__Bacteroidia.o__Bacteroidales.f__Bacteroidaceae.g__Bacteroides.s__Bacteroides_fragilis	0.636904761904762	0.608333	-0.0063046	0.0254563	0.805255	0.996822
NKX2_3__rs41290504_CA	k__Bacteria.p__Bacteroidetes.c__Bacteroidia.o__Bacteroidales.f__Bacteroidaceae.g__Bacteroides.s__Bacteroides_faecis	0.613095238095238	0.351042	-0.00251872	0.0102292	0.806359	0.996822
MST1__rs3197999_AG	k__Bacteria.p__Firmicutes.c__Clostridia.o__Clostridiales.f__Clostridiaceae.g__Clostridium.s__Clostridium_hathewayi	0.56547619047619	0.472917	0.00148239	0.00631492	0.81522	0.996822
FUT2__rs516246_C_T	k__Bacteria.p__Firmicutes.c__Clostridia.o__Clostridiales.f__Lachnospiraceae.g__Roseburia.s__Roseburia_intestinalis	0.636904761904762	0.622917	0.00527459	0.0225901	0.816188	0.996822
IRGM__rs1428554_GA	k__Bacteria.p__Proteobacteria.c__Deltaproteobacteria.o__Desulfovibrionales.f__Desulfovibrionaceae.g__Bilophila.s__Bilophila_unclassified	0.511904761904762	0.514583	0.00166802	0.00715026	0.816351	0.996822
FUT2__rs516246_C_T	k__Bacteria.p__Firmicutes.c__Clostridia.o__Clostridiales.f__Oscillospiraceae.g__Oscillibacter.s__Oscillibacter_unclassified	0.636904761904762	0.8	-0.00179161	0.00817939	0.827375	0.996822
MST1__rs3197999_AG	k__Bacteria.p__Proteobacteria.c__Gammaproteobacteria.o__Enterobacteriales.f__Enterobacteriaceae.g__Escherichia.s__Escherichia_coli	0.56547619047619	0.60625	0.00351854	0.0161237	0.828009	0.996822
FUT2__rs516246_C_T	k__Bacteria.p__Proteobacteria.c__Gammaproteobacteria.o__Enterobacteriales.f__Enterobacteriaceae.g__Escherichia.s__Escherichia_coli	0.636904761904762	0.60625	0.00405611	0.0186749	0.828805	0.996822
PTGER4__rs2228058_TC	k__Bacteria.p__Bacteroidetes.c__Bacteroidia.o__Bacteroidales.f__Rikenellaceae.g__Alistipes.s__Alistipes_finegoldii	0.5	0.485417	-0.0034608	0.0159355	0.828821	0.996822
MST1__rs3197999_AG	k__Bacteria.p__Firmicutes.c__Clostridia.o__Clostridiales.f__Ruminococcaceae.g__Ruminococcaceae_noname.s__Ruminococcaceae_bacterium_D16	0.56547619047619	0.325	0.000687145	0.0032038	0.830914	0.996822
FUT2__rs516246_C_T	k__Bacteria.p__Firmicutes.c__Clostridia.o__Clostridiales.f__Ruminococcaceae.g__Subdoligranulum.s__Subdoligranulum_unclassified	0.636904761904762	0.966667	-0.00354075	0.017008	0.835805	0.996822
MST1__rs3197999_AG	k__Bacteria.p__Firmicutes.c__Clostridia.o__Clostridiales.f__Ruminococcaceae.g__Faecalibacterium.s__Faecalibacterium_prausnitzii	0.56547619047619	0.95625	0.00508815	0.024861	0.838539	0.996822
FUT2__rs516246_C_T	k__Bacteria.p__Proteobacteria.c__Gammaproteobacteria.o__Enterobacteriales.f__Enterobacteriaceae.g__Escherichia.s__Escherichia_unclassified	0.636904761904762	0.398958	0.000509288	0.0024934	0.838858	0.996822
MST1__rs3197999_AG	k__Bacteria.p__Bacteroidetes.c__Bacteroidia.o__Bacteroidales.f__Rikenellaceae.g__Alistipes.s__Alistipes_finegoldii	0.56547619047619	0.485417	0.00176391	0.00866351	0.839365	0.996822
NKX2_3__rs41290504_CA	k__Bacteria.p__Actinobacteria.c__Actinobacteria.o__Bifidobacteriales.f__Bifidobacteriaceae.g__Bifidobacterium.s__Bifidobacterium_longum	0.613095238095238	0.629167	-0.00127477	0.00626537	0.839473	0.996822
MST1__rs3197999_AG	k__Bacteria.p__Firmicutes.c__Clostridia.o__Clostridiales.f__Lachnospiraceae.g__Roseburia.s__Roseburia_intestinalis	0.56547619047619	0.622917	-0.00394788	0.0195065	0.84031	0.996822
NKX2_3__rs41290504_CA	k__Bacteria.p__Firmicutes.c__Clostridia.o__Clostridiales.f__Clostridiales_noname.g__Flavonifractor.s__Flavonifractor_plautii	0.613095238095238	0.673958	-0.000640401	0.00317564	0.840876	0.996822
NKX2_3__rs41290504_CA	k__Bacteria.p__Bacteroidetes.c__Bacteroidia.o__Bacteroidales.f__Rikenellaceae.g__Alistipes.s__Alistipes_finegoldii	0.613095238095238	0.485417	-0.00158385	0.00792746	0.842329	0.996822
PTGER4__rs2228058_TC	k__Bacteria.p__Firmicutes.c__Negativicutes.o__Selenomonadales.f__Veillonellaceae.g__Veillonella.s__Veillonella_unclassified	0.5	0.616667	0.00259675	0.0132517	0.845318	0.996822
PTGER4__rs2228058_TC	k__Bacteria.p__Firmicutes.c__Clostridia.o__Clostridiales.f__Ruminococcaceae.g__Subdoligranulum.s__Subdoligranulum_unclassified	0.5	0.966667	-0.00514378	0.0269984	0.849555	0.996822
MST1__rs3197999_AG	k__Bacteria.p__Firmicutes.c__Clostridia.o__Clostridiales.f__Eubacteriaceae.g__Eubacterium.s__Eubacterium_hallii	0.56547619047619	0.58125	0.000699601	0.00380133	0.854612	0.996822
IRGM__rs1428554_GA	k__Bacteria.p__Firmicutes.c__Clostridia.o__Clostridiales.f__Lachnospiraceae.g__Anaerostipes.s__Anaerostipes_hadrus	0.511904761904762	0.469792	0.000620078	0.0034523	0.858072	0.996822
IRGM__rs1428554_GA	k__Bacteria.p__Firmicutes.c__Clostridia.o__Clostridiales.f__Eubacteriaceae.g__Eubacterium.s__Eubacterium_hallii	0.511904761904762	0.58125	-0.000959102	0.00556146	0.86367	0.996822
PTGER4__rs2228058_TC	k__Bacteria.p__Firmicutes.c__Clostridia.o__Clostridiales.f__Clostridiales_noname.g__Clostridiales_noname.s__Clostridiales_bacterium_1_7_47FAA	0.5	0.419792	0.000727194	0.00423941	0.864393	0.996822
NKX2_3__rs41290504_CA	k__Bacteria.p__Bacteroidetes.c__Bacteroidia.o__Bacteroidales.f__Bacteroidaceae.g__Bacteroides.s__Bacteroides_cellulosilyticus	0.613095238095238	0.315625	0.00244514	0.0144971	0.866638	0.996822
PTGER4__rs2228058_TC	k__Bacteria.p__Firmicutes.c__Clostridia.o__Clostridiales.f__Lachnospiraceae.g__Roseburia.s__Roseburia_inulinivorans	0.5	0.66875	0.00205455	0.0121863	0.866692	0.996822
NKX2_3__rs41290504_CA	k__Bacteria.p__Firmicutes.c__Clostridia.o__Clostridiales.f__Lachnospiraceae.g__Dorea.s__Dorea_longicatena	0.613095238095238	0.66875	0.000693141	0.00414902	0.867893	0.996822
FUT2__rs516246_C_T	k__Bacteria.p__Firmicutes.c__Negativicutes.o__Selenomonadales.f__Veillonellaceae.g__Veillonella.s__Veillonella_unclassified	0.636904761904762	0.616667	0.00137712	0.0083521	0.8696	0.996822
NKX2_3__rs41290504_CA	k__Bacteria.p__Firmicutes.c__Erysipelotrichia.o__Erysipelotrichales.f__Erysipelotrichaceae.g__Holdemania.s__Holdemania_filiformis	0.613095238095238	0.425	-0.000334532	0.00208617	0.873148	0.996822
FUT2__rs516246_C_T	k__Bacteria.p__Firmicutes.c__Clostridia.o__Clostridiales.f__Ruminococcaceae.g__Faecalibacterium.s__Faecalibacterium_prausnitzii	0.636904761904762	0.95625	-0.00430492	0.0288022	0.881697	0.996822
IRGM__rs1428554_GA	k__Bacteria.p__Bacteroidetes.c__Bacteroidia.o__Bacteroidales.f__Rikenellaceae.g__Alistipes.s__Alistipes_finegoldii	0.511904761904762	0.485417	0.00185086	0.0126813	0.884458	0.996822
NKX2_3__rs41290504_CA	k__Bacteria.p__Firmicutes.c__Clostridia.o__Clostridiales.f__Lachnospiraceae.g__Roseburia.s__Roseburia_unclassified	0.613095238095238	0.325	-0.000450518	0.00308917	0.884546	0.996822
MST1__rs3197999_AG	k__Bacteria.p__Bacteroidetes.c__Bacteroidia.o__Bacteroidales.f__Rikenellaceae.g__Alistipes.s__Alistipes_onderdonkii	0.56547619047619	0.567708	0.00201193	0.0139568	0.88587	0.996822
IRGM__rs1428554_GA	k__Bacteria.p__Firmicutes.c__Clostridia.o__Clostridiales.f__Lachnospiraceae.g__Lachnospiraceae_noname.s__Lachnospiraceae_bacterium_3_1_46FAA	0.511904761904762	0.644792	-0.00107954	0.00765181	0.888285	0.996822
NKX2_3__rs41290504_CA	k__Bacteria.p__Bacteroidetes.c__Bacteroidia.o__Bacteroidales.f__Rikenellaceae.g__Alistipes.s__Alistipes_putredinis	0.613095238095238	0.582292	-0.00295698	0.0210613	0.888823	0.996822
PTGER4__rs2228058_TC	k__Bacteria.p__Firmicutes.c__Clostridia.o__Clostridiales.f__Lachnospiraceae.g__Dorea.s__Dorea_formicigenerans	0.5	0.589583	-0.00075039	0.00541982	0.890354	0.996822
MST1__rs3197999_AG	k__Bacteria.p__Firmicutes.c__Clostridia.o__Clostridiales.f__Lachnospiraceae.g__Dorea.s__Dorea_formicigenerans	0.56547619047619	0.589583	-0.000407321	0.00294791	0.890574	0.996822
IRGM__rs1428554_GA	k__Bacteria.p__Firmicutes.c__Clostridia.o__Clostridiales.f__Clostridiales_noname.g__Flavonifractor.s__Flavonifractor_plautii	0.511904761904762	0.673958	-0.000703003	0.0050987	0.890806	0.996822
IRGM__rs1428554_GA	k__Bacteria.p__Firmicutes.c__Clostridia.o__Clostridiales.f__Lachnospiraceae.g__Lachnospiraceae_noname.s__Lachnospiraceae_bacterium_5_1_63FAA	0.511904761904762	0.595833	0.000318012	0.00234989	0.892811	0.996822
IRGM__rs1428554_GA	k__Bacteria.p__Firmicutes.c__Clostridia.o__Clostridiales.f__Lachnospiraceae.g__Dorea.s__Dorea_longicatena	0.511904761904762	0.66875	-0.000859336	0.00665812	0.897744	0.996822
MST1__rs3197999_AG	k__Bacteria.p__Firmicutes.c__Clostridia.o__Clostridiales.f__Lachnospiraceae.g__Lachnospiraceae_noname.s__Lachnospiraceae_bacterium_7_1_58FAA	0.56547619047619	0.772917	-0.00041822	0.00331822	0.900131	0.996822
PTGER4__rs2228058_TC	k__Bacteria.p__Firmicutes.c__Clostridia.o__Clostridiales.f__Clostridiaceae.g__Clostridium.s__Clostridium_symbiosum	0.5	0.5	0.00106539	0.00862798	0.902146	0.996822
PTGER4__rs2228058_TC	k__Bacteria.p__Bacteroidetes.c__Bacteroidia.o__Bacteroidales.f__Rikenellaceae.g__Alistipes.s__Alistipes_shahii	0.5	0.453125	0.0019537	0.0162441	0.904677	0.996822
NKX2_3__rs41290504_CA	k__Bacteria.p__Firmicutes.c__Clostridia.o__Clostridiales.f__Lachnospiraceae.g__Lachnospiraceae_noname.s__Lachnospiraceae_bacterium_8_1_57FAA	0.613095238095238	0.366667	0.000215427	0.0018138	0.90586	0.996822
NKX2_3__rs41290504_CA	k__Bacteria.p__Firmicutes.c__Clostridia.o__Clostridiales.f__Ruminococcaceae.g__Ruminococcaceae_noname.s__Ruminococcaceae_bacterium_D16	0.613095238095238	0.325	0.00032941	0.00292981	0.910861	0.996822
PTGER4__rs2228058_TC	k__Bacteria.p__Firmicutes.c__Clostridia.o__Clostridiales.f__Lachnospiraceae.g__Lachnospiraceae_noname.s__Lachnospiraceae_bacterium_3_1_46FAA	0.5	0.644792	0.0010585	0.00961762	0.912737	0.996822
FUT2__rs516246_C_T	k__Bacteria.p__Firmicutes.c__Clostridia.o__Clostridiales.f__Eubacteriaceae.g__Eubacterium.s__Eubacterium_rectale	0.636904761904762	0.816667	-0.00207061	0.0194073	0.915395	0.996822
FUT2__rs516246_C_T	k__Bacteria.p__Firmicutes.c__Erysipelotrichia.o__Erysipelotrichales.f__Erysipelotrichaceae.g__Holdemania.s__Holdemania_filiformis	0.636904761904762	0.425	0.000280562	0.00264994	0.916041	0.996822
IRGM__rs1428554_GA	k__Bacteria.p__Bacteroidetes.c__Bacteroidia.o__Bacteroidales.f__Bacteroidaceae.g__Bacteroides.s__Bacteroides_thetaiotaomicron	0.511904761904762	0.685417	0.00265019	0.0260254	0.919236	0.996822
NKX2_3__rs41290504_CA	k__Bacteria.p__Firmicutes.c__Clostridia.o__Clostridiales.f__Eubacteriaceae.g__Eubacterium.s__Eubacterium_eligens	0.613095238095238	0.607292	-0.000772627	0.00763425	0.919731	0.996822
MST1__rs3197999_AG	k__Bacteria.p__Bacteroidetes.c__Bacteroidia.o__Bacteroidales.f__Bacteroidaceae.g__Bacteroides.s__Bacteroides_thetaiotaomicron	0.56547619047619	0.685417	0.00176916	0.017784	0.921094	0.996822
NKX2_3__rs41290504_CA	k__Bacteria.p__Firmicutes.c__Clostridia.o__Clostridiales.f__Lachnospiraceae.g__Dorea.s__Dorea_formicigenerans	0.613095238095238	0.589583	-0.000264764	0.00268987	0.921924	0.996822
FUT2__rs516246_C_T	k__Bacteria.p__Firmicutes.c__Negativicutes.o__Selenomonadales.f__Veillonellaceae.g__Veillonella.s__Veillonella_atypica	0.636904761904762	0.321875	-0.000236822	0.00240904	0.922023	0.996822
MST1__rs3197999_AG	k__Bacteria.p__Bacteroidetes.c__Bacteroidia.o__Bacteroidales.f__Porphyromonadaceae.g__Barnesiella.s__Barnesiella_intestinihominis	0.56547619047619	0.28125	-0.0014876	0.0155966	0.924336	0.996822
MST1__rs3197999_AG	k__Bacteria.p__Bacteroidetes.c__Bacteroidia.o__Bacteroidales.f__Bacteroidaceae.g__Bacteroides.s__Bacteroides_stercoris	0.56547619047619	0.661458	-0.00375687	0.0399343	0.925367	0.996822
NKX2_3__rs41290504_CA	k__Bacteria.p__Firmicutes.c__Clostridia.o__Clostridiales.f__Lachnospiraceae.g__Blautia.s__Ruminococcus_torques	0.613095238095238	0.944792	-0.00043907	0.00482961	0.92787	0.996822
FUT2__rs516246_C_T	k__Bacteria.p__Firmicutes.c__Clostridia.o__Clostridiales.f__Clostridiaceae.g__Clostridium.s__Clostridium_hathewayi	0.636904761904762	0.472917	0.000624616	0.00731585	0.93225	0.996822
NKX2_3__rs41290504_CA	k__Bacteria.p__Bacteroidetes.c__Bacteroidia.o__Bacteroidales.f__Rikenellaceae.g__Alistipes.s__Alistipes_shahii	0.613095238095238	0.453125	-0.000661163	0.00807856	0.93505	0.996822
NKX2_3__rs41290504_CA	k__Bacteria.p__Firmicutes.c__Clostridia.o__Clostridiales.f__Lachnospiraceae.g__Roseburia.s__Roseburia_hominis	0.613095238095238	0.683333	-0.000379633	0.00467103	0.935499	0.996822
FUT2__rs516246_C_T	k__Bacteria.p__Proteobacteria.c__Betaproteobacteria.o__Burkholderiales.f__Burkholderiales_noname.g__Burkholderiales_noname.s__Burkholderiales_bacterium_1_1_47	0.636904761904762	0.419792	0.000418878	0.00555487	0.940146	0.996822
NKX2_3__rs41290504_CA	k__Bacteria.p__Bacteroidetes.c__Bacteroidia.o__Bacteroidales.f__Porphyromonadaceae.g__Barnesiella.s__Barnesiella_intestinihominis	0.613095238095238	0.28125	-0.00104813	0.0142794	0.941735	0.996822
FUT2__rs516246_C_T	k__Bacteria.p__Firmicutes.c__Clostridia.o__Clostridiales.f__Lachnospiraceae.g__Blautia.s__Ruminococcus_gnavus	0.636904761904762	0.61875	-0.00058002	0.00839124	0.945126	0.996822
FUT2__rs516246_C_T	k__Bacteria.p__Firmicutes.c__Clostridia.o__Clostridiales.f__Eubacteriaceae.g__Eubacterium.s__Eubacterium_hallii	0.636904761904762	0.58125	0.000290225	0.00440282	0.947666	0.996822
MST1__rs3197999_AG	k__Bacteria.p__Firmicutes.c__Negativicutes.o__Selenomonadales.f__Veillonellaceae.g__Veillonella.s__Veillonella_atypica	0.56547619047619	0.321875	0.000132585	0.00208082	0.94941	0.996822
NKX2_3__rs41290504_CA	k__Bacteria.p__Firmicutes.c__Clostridia.o__Clostridiales.f__Eubacteriaceae.g__Eubacterium.s__Eubacterium_hallii	0.613095238095238	0.58125	0.000202404	0.00346115	0.953565	0.996822
PTGER4__rs2228058_TC	k__Bacteria.p__Firmicutes.c__Clostridia.o__Clostridiales.f__Clostridiaceae.g__Clostridium.s__Clostridium_bolteae	0.5	0.725	-0.000794781	0.0143876	0.956133	0.996822
NKX2_3__rs41290504_CA	k__Bacteria.p__Proteobacteria.c__Gammaproteobacteria.o__Pasteurellales.f__Pasteurellaceae.g__Haemophilus.s__Haemophilus_parainfluenzae	0.613095238095238	0.55625	0.000281454	0.00521171	0.957114	0.996822
PTGER4__rs2228058_TC	k__Bacteria.p__Firmicutes.c__Bacilli.o__Lactobacillales.f__Streptococcaceae.g__Streptococcus.s__Streptococcus_salivarius	0.5	0.353125	-0.000155987	0.00351019	0.964705	0.996822
FUT2__rs516246_C_T	k__Bacteria.p__Proteobacteria.c__Deltaproteobacteria.o__Desulfovibrionales.f__Desulfovibrionaceae.g__Bilophila.s__Bilophila_wadsworthia	0.636904761904762	0.325	-0.000101926	0.00259997	0.968861	0.996822
PTGER4__rs2228058_TC	k__Bacteria.p__Firmicutes.c__Clostridia.o__Clostridiales.f__Eubacteriaceae.g__Eubacterium.s__Eubacterium_eligens	0.5	0.607292	0.000596508	0.0153818	0.969197	0.996822
NKX2_3__rs41290504_CA	k__Bacteria.p__Actinobacteria.c__Actinobacteria.o__Bifidobacteriales.f__Bifidobacteriaceae.g__Bifidobacterium.s__Bifidobacterium_adolescentis	0.613095238095238	0.342708	-0.000235577	0.00651285	0.971268	0.996822
PTGER4__rs2228058_TC	k__Bacteria.p__Firmicutes.c__Clostridia.o__Clostridiales.f__Lachnospiraceae.g__Lachnospiraceae_noname.s__Lachnospiraceae_bacterium_7_1_58FAA	0.5	0.772917	-0.000198897	0.00610305	0.974112	0.996822
MST1__rs3197999_AG	k__Bacteria.p__Verrucomicrobia.c__Verrucomicrobiae.o__Verrucomicrobiales.f__Verrucomicrobiaceae.g__Akkermansia.s__Akkermansia_muciniphila	0.56547619047619	0.385417	0.000413216	0.0139611	0.976488	0.996822
IRGM__rs1428554_GA	k__Bacteria.p__Bacteroidetes.c__Bacteroidia.o__Bacteroidales.f__Bacteroidaceae.g__Bacteroides.s__Bacteroides_dorei	0.511904761904762	0.646875	-0.00118776	0.040818	0.976884	0.996822
IRGM__rs1428554_GA	k__Bacteria.p__Bacteroidetes.c__Bacteroidia.o__Bacteroidales.f__Rikenellaceae.g__Alistipes.s__Alistipes_onderdonkii	0.511904761904762	0.567708	0.000431374	0.0204288	0.983224	0.996822
MST1__rs3197999_AG	k__Bacteria.p__Proteobacteria.c__Betaproteobacteria.o__Burkholderiales.f__Burkholderiales_noname.g__Burkholderiales_noname.s__Burkholderiales_bacterium_1_1_47	0.56547619047619	0.419792	-8.09727e-05	0.00479525	0.986585	0.996822
IRGM__rs1428554_GA	k__Bacteria.p__Bacteroidetes.c__Bacteroidia.o__Bacteroidales.f__Porphyromonadaceae.g__Barnesiella.s__Barnesiella_intestinihominis	0.511904761904762	0.28125	0.000316969	0.0228264	0.988968	0.996822
FUT2__rs516246_C_T	k__Bacteria.p__Firmicutes.c__Negativicutes.o__Selenomonadales.f__Veillonellaceae.g__Veillonella.s__Veillonella_parvula	0.636904761904762	0.526042	-0.000125486	0.0123738	0.991943	0.996822
MST1__rs3197999_AG	k__Bacteria.p__Bacteroidetes.c__Bacteroidia.o__Bacteroidales.f__Bacteroidaceae.g__Bacteroides.s__Bacteroides_xylanisolvens	0.56547619047619	0.658333	6.3062e-05	0.00743311	0.99326	0.996822
IRGM__rs1428554_GA	k__Bacteria.p__Firmicutes.c__Clostridia.o__Clostridiales.f__Eubacteriaceae.g__Eubacterium.s__Eubacterium_ramulus	0.511904761904762	0.33125	-2.8164e-05	0.00347464	0.99356	0.996822
MST1__rs3197999_AG	k__Bacteria.p__Bacteroidetes.c__Bacteroidia.o__Bacteroidales.f__Bacteroidaceae.g__Bacteroides.s__Bacteroides_fragilis	0.56547619047619	0.608333	0.000121287	0.0219894	0.995618	0.996822
PTGER4__rs2228058_TC	k__Bacteria.p__Bacteroidetes.c__Bacteroidia.o__Bacteroidales.f__Bacteroidaceae.g__Bacteroides.s__Bacteroides_massiliensis	0.5	0.315625	-0.00017536	0.0376311	0.996298	0.996822
PTGER4__rs2228058_TC	k__Bacteria.p__Firmicutes.c__Negativicutes.o__Selenomonadales.f__Veillonellaceae.g__Veillonella.s__Veillonella_parvula	0.5	0.526042	7.85853e-05	0.019645	0.996822	0.996822
