# Supplementary material for: Multi-omics of the gut microbial ecosystem in inflammatory bowel diseases
Source: Nature. 2019 May 29;569(7758):655–62. doi: 10.1038/s41586-019-1237-9 (PMC6650278; doi:10.1038/s41586-019-1237-9)
Supplement: Supplementary file 6 — This zipped folder contains Supplementary Tables 1-36 and legends. [file 41586_2019_1237_MOESM6_ESM.zip › 2018-01-01078D-s6/Supplementary Tables 1-28.xlsx]

## Sheet: S1
Feature

## Sheet: S2
Feature

## Sheet: S3
Feature

## Sheet: S4
Feature

## Sheet: S5
Feature

## Sheet: S6
Feature

## Sheet: S7
Feature

## Sheet: S8
Feature

## Sheet: S9
Feature

## Sheet: S10
Feature

[truncated: 18 more sheets: S11, S12, S13, S14, S15, S16, S17, S18, S19, S20, S21, S22, S23, S24, S25, S26, S27, S28]
