# Supplementary material for: Multi-omics of the gut microbial ecosystem in inflammatory bowel diseases
Source: Nature. 2019 May 29;569(7758):655–62. doi: 10.1038/s41586-019-1237-9 (PMC6650278; doi:10.1038/s41586-019-1237-9)
Supplement: Supplementary file 6 — This zipped folder contains Supplementary Tables 1-36 and legends. [file 41586_2019_1237_MOESM6_ESM.zip › 2018-01-01078D-s6/Supplementary Tables 29-30.xlsx]

## Sheet: S29
braycurtis	subject	diagnosis	collection	week_num	main_contributor	delta_abundance	weeks_left	delta_dysbiosis
0.613026	C3001	CD	14	26	Bacteroides uniformis	0.495418	12	-1
0.62963	C3001	CD	18	34	Alistipes onderdonkii	0.342956	4	1
0.760928	C3001	CD	19	36	Bacteroides uniformis	0.500175	2	0
0.625132	C3004	UC	10	18	Faecalibacterium prausnitzii	0.286397	28	0
0.700813	C3005	UC	14	25	Eubacterium rectale	0.235119	13	0
0.591729	C3005	UC	15	27	Eubacterium rectale	-0.231443	11	0
0.635375	C3005	UC	17	33	Bacteroides vulgatus	-0.221679	5	0
0.964819	C3008	CD	20	38	Bacteroides dorei	-0.877919	4	-1
0.952276	C3008	CD	22	42	Bacteroides dorei	0.799667	0	1
0.659871	C3009	CD	4	6	Roseburia intestinalis	0.618708	40	0
0.777213	C3009	CD	6	10	Escherichia coli	0.589025	36	0
0.777549	C3009	CD	9	16	Escherichia coli	-0.631078	30	0
0.607165	C3011	UC	9	14	Faecalibacterium prausnitzii	0.348338	30	0
0.583123	C3011	UC	14	24	Roseburia intestinalis	-0.181147	20	0
0.62683	C3013	UC	4	6	Prevotella copri	-0.482647	35	-1
0.595089	C3013	UC	11	20	Bacteroides uniformis	-0.375354	21	0
0.734391	C3013	UC	12	22	Prevotella copri	0.687223	19	1
0.651005	C3013	UC	22	41	Prevotella copri	-0.603211	0	-1
0.583666	C3016	CD	14	26	Faecalibacterium prausnitzii	-0.198537	18	0
0.604216	C3016	CD	23	44	Prevotella buccae	0.189792	0	0
0.651151	C3017	CD	4	6	Bacteroides ovatus	0.395431	40	0
0.869686	C3017	CD	5	9	Bacteroides stercoris	0.341824	37	0
0.700286	C3017	CD	7	12	Bacteroides massiliensis	-0.328696	34	0
0.733943	C3017	CD	9	16	Akkermansia muciniphila	0.160394	30	0
0.682396	C3017	CD	10	18	Akkermansia muciniphila	-0.160394	28	0
0.597825	C3022	nonIBD	2	2	Akkermansia muciniphila	-0.504732	46	0
0.650093	C3022	nonIBD	4	8	Bacteroides massiliensis	-0.196118	40	0
0.688671	C3022	nonIBD	5	10	Bacteroides massiliensis	0.244754	38	0
0.63573	C3027	CD	16	29	Bacteroides sp 2 1 22	0.374136	16	0
0.747765	C3027	CD	18	36	Dialister invisus	0.475156	9	0
0.60727	C3027	CD	19	38	Dialister invisus	-0.480039	7	0
0.638108	C3029	UC	3	3	Roseburia intestinalis	-0.631653	32	-1
0.614561	C3030	CD	2	1	Bacteroides ovatus	0.383454	36	1
0.648588	C3030	CD	12	21	Bacteroides ovatus	0.422311	16	1
0.646702	E5004	UC	19	36	Bacteroides stercoris	0.410676	6	0
0.675516	E5004	UC	20	39	Bacteroides stercoris	-0.410618	3	0
0.626508	E5006	CD	2	3	Faecalibacterium prausnitzii	0.356646	0	0
0.608115	E5008	UC	4	4	Bacteroides stercoris	0.185426	0	0
0.687357	E5009	CD	9	15	Bacteroides stercoris	0.391741	23	0
0.575409	E5009	CD	14	26	Faecalibacterium prausnitzii	-0.332691	12	0
0.588093	E5013	CD	2	1	Prevotella copri	0.313717	38	0
0.659167	H4004	CD	4	6	Bacteroides uniformis	-0.632867	40	0
0.649898	H4004	CD	6	10	Bacteroides stercoris	0.251862	36	-1
0.890785	H4004	CD	13	24	Escherichia coli	0.388624	22	1
0.618027	H4004	CD	19	36	Ruminococcus gnavus	0.410759	10	0
0.579267	H4006	CD	6	10	Subdoligranulum unclassified	0.24344	36	0
0.953813	H4006	CD	10	18	Faecalibacterium prausnitzii	-0.3557	28	1
0.912363	H4006	CD	11	20	Faecalibacterium prausnitzii	0.705343	26	0
0.731508	H4006	CD	13	24	Bacteroides fragilis	0.624595	22	1
0.902268	H4006	CD	19	36	C2likevirus unclassified	0.559278	10	1
0.904719	H4006	CD	20	38	C2likevirus unclassified	-0.558875	8	-1
0.59208	H4008	nonIBD	2	2	Ruminococcus torques	-0.129145	40	0
0.771834	H4008	nonIBD	15	28	Bacteroides fragilis	0.611798	14	1
0.637026	H4008	nonIBD	17	32	Bacteroides fragilis	-0.52066	10	-1
0.587652	H4009	nonIBD	4	5	Prevotella copri	0.509446	36	0
0.676089	H4009	nonIBD	13	23	Prevotella copri	-0.562099	18	0
0.725002	H4009	nonIBD	16	29	Dialister invisus	0.450229	12	1
0.773424	H4009	nonIBD	17	31	Dialister invisus	-0.487176	10	-1
0.758871	H4010	UC	3	4	Faecalibacterium prausnitzii	-0.335872	43	1
0.832698	H4010	UC	4	6	Bacteroides ovatus	0.219243	41	-1
0.613844	H4010	UC	14	26	Faecalibacterium prausnitzii	0.24542	21	0
0.656818	H4010	UC	17	33	Faecalibacterium prausnitzii	-0.316925	14	0
0.589238	H4014	CD	19	36	Faecalibacterium prausnitzii	-0.320168	14	0
0.63722	H4014	CD	20	38	Escherichia coli	0.279221	12	0
0.917707	H4015	CD	7	12	Enterobacter cloacae	0.236463	34	1
0.628737	H4015	CD	8	14	Escherichia coli	0.315663	32	0
0.781573	H4015	CD	12	22	Escherichia coli	-0.403756	24	0
0.596238	H4015	CD	14	26	Bacteroides fragilis	-0.299827	20	0
0.612829	H4015	CD	16	30	Roseburia intestinalis	-0.427471	16	-1
0.62491	H4017	CD	2	2	Bacteroides vulgatus	0.344273	35	1
0.612451	H4017	CD	3	4	Peptostreptococcaceae noname unclassified	-0.252288	33	-1
0.764554	H4017	CD	7	13	Bacteroides fragilis	0.367368	24	1
0.815145	H4017	CD	10	19	Bacteroides vulgatus	0.478414	18	0
0.849107	H4017	CD	11	21	Bacteroides vulgatus	-0.497902	16	0
0.70623	H4017	CD	12	23	Klebsiella phage KP15	0.312808	14	0
0.971967	H4017	CD	20	37	Escherichia coli	0.870026	0	1
0.807978	H4018	nonIBD	3	4	Bacteroides fragilis	-0.494383	42	0
0.664093	H4019	UC	2	2	Prevotella stercorea	-0.288584	44	0
0.976009	H4019	UC	5	9	Bacteroides dorei	0.82126	37	1
0.985276	H4019	UC	6	10	Bacteroides dorei	-0.821393	36	-1
0.653573	H4020	CD	19	37	Bacteroides stercoris	-0.231488	7	0
0.6331	H4020	CD	20	38	Bacteroides fragilis	0.248762	6	0
0.640419	H4022	nonIBD	15	28	Bacteroides fragilis	0.289494	10	0
0.626315	H4022	nonIBD	18	34	Bacteroides fragilis	-0.287918	4	0
0.790634	H4023	nonIBD	5	7	Prevotella copri	0.742188	38	1
0.777437	H4023	nonIBD	11	19	Prevotella copri	0.69204	26	1
0.607601	H4023	nonIBD	19	35	Prevotella copri	0.576528	10	1
0.723504	H4030	CD	2	1	Bacteroides fragilis	0.170704	34	0
0.749801	H4030	CD	3	4	Bacteroides sp 1 1 6	0.317635	31	1
0.631916	H4030	CD	6	9	Bacteroides stercoris	0.257845	26	0
0.987127	H4030	CD	16	31	Veillonella unclassified	0.354829	4	1
0.844217	H4030	CD	17	31	Roseburia intestinalis	0.793173	4	0
0.666958	H4035	UC	6	10	Eubacterium rectale	-0.338474	32	0
0.620719	H4035	UC	7	12	Eubacterium rectale	0.247443	30	0
0.576449	H4038	CD	9	16	Subdoligranulum unclassified	0.244248	32	0
0.595433	H4038	CD	21	41	Bacteroides uniformis	0.33613	7	0
0.905047	H4039	CD	3	4	Clostridium hathewayi	-0.539503	34	-1
0.862851	H4039	CD	13	24	Akkermansia muciniphila	-0.815731	14	-1
0.587399	H4039	CD	14	26	Roseburia intestinalis	-0.381637	12	1
0.574577	H4040	UC	4	7	Prevotella copri	-0.366819	37	-1
0.714315	H4042	UC	13	25	Prevotella copri	-0.678741	14	-1
0.704047	H4044	UC	20	38	Faecalibacterium prausnitzii	-0.458148	7	0
0.633276	H4045	nonIBD	3	3	Prevotella copri	0.505734	36	0
0.681309	H4045	nonIBD	14	25	Prevotella copri	0.660523	14	0
0.611107	H4045	nonIBD	18	33	Prevotella copri	-0.583978	6	0
0.87486	M2010	CD	8	19	Roseburia intestinalis	0.370307	3	0
0.604364	M2021	CD	5	10	Bacteroides cellulosilyticus	-0.251358	24	0
0.623595	M2028	CD	10	19	Bacteroides ovatus	-0.206215	30	0
0.767252	M2034	CD	6	10	Roseburia intestinalis	0.44468	35	0
0.612903	M2034	CD	16	30	Eubacterium siraeum	-0.342178	15	0
0.589696	M2034	CD	18	33	Roseburia intestinalis	0.440761	12	0
0.836405	M2034	CD	19	36	Roseburia intestinalis	-0.479773	9	1
0.718534	M2034	CD	20	38	Roseburia intestinalis	0.625005	7	0
0.777563	M2034	CD	21	39	Roseburia intestinalis	-0.575037	6	-1
0.844408	M2034	CD	22	42	Escherichia coli	0.376218	3	1
0.660853	M2041	nonIBD	19	39	Akkermansia muciniphila	-0.439002	11	0
0.764462	M2042	nonIBD	9	14	Bacteroides stercoris	0.363905	30	0
0.768164	M2042	nonIBD	10	15	Prevotella copri	0.546339	29	0
0.636127	M2042	nonIBD	13	20	Prevotella copri	0.63511	24	1
0.715283	M2042	nonIBD	14	26	Prevotella copri	-0.710255	18	-1
0.704935	M2061	nonIBD	21	46	Roseburia inulinivorans	0.213254	5	1
0.606838	M2061	nonIBD	23	51	Roseburia inulinivorans	-0.198364	0	-1
0.624396	M2064	UC	5	8	Escherichia coli	-0.141333	45	0
0.607688	M2064	UC	19	41	Methanobrevibacter smithii	0.327851	12	1
0.705039	M2064	UC	21	50	Escherichia coli	0.460156	3	0
0.723363	M2064	UC	22	50	Escherichia coli	-0.47126	3	-1
0.731203	M2069	UC	2	2	Bacteroides fragilis	-0.321285	43	0
0.813709	M2069	UC	3	4	Faecalibacterium prausnitzii	0.538332	41	0
0.629408	M2069	UC	21	41	Bacteroides fragilis	-0.558003	4	0
0.603941	M2072	nonIBD	7	11	Bacteroides dorei	-0.536267	34	-1
0.655798	M2075	nonIBD	3	3	Bacteroides ovatus	-0.26512	34	0
0.645559	M2075	nonIBD	6	9	Subdoligranulum unclassified	0.28242	28	0
0.583603	M2075	nonIBD	13	24	Bacteroides eggerthii	-0.261458	13	0
0.597709	M2077	nonIBD	13	31	Bacteroides cellulosilyticus	-0.281728	20	0
0.604552	M2083	UC	4	8	Bacteroides vulgatus	-0.460041	40	0
0.575844	M2083	UC	7	15	Bacteroides vulgatus	-0.517246	33	0
0.885434	M2083	UC	13	33	Bacteroides vulgatus	-0.40317	15	-1
0.884113	M2083	UC	14	35	Roseburia intestinalis	0.465822	13	1
0.665373	M2097	nonIBD	17	38	Faecalibacterium prausnitzii	-0.477434	0	0
0.706658	M2103	UC	8	17	Eubacterium siraeum	-0.267889	18	0
0.622267	P6009	CD	18	33	Bacteroides vulgatus	-0.215042	13	0
0.636415	P6010	CD	8	15	Bacteroides vulgatus	-0.502922	32	0
0.999322	P6010	CD	20	40	Lactobacillus acidophilus	0.278411	7	1
0.99913	P6010	CD	21	41	Eubacterium rectale	0.53761	6	-1
0.734884	P6012	UC	2	2	Roseburia intestinalis	-0.215549	33	0
0.95053	P6013	UC	23	44	Klebsiella pneumoniae	0.541991	0	1
0.702375	P6016	CD	18	34	Bacteroides caccae	0.515091	11	1
0.604652	P6016	CD	19	36	Bacteroides caccae	-0.502456	9	-1
0.577296	P6016	CD	23	45	Bacteroides uniformis	-0.288839	0	0
0.667633	P6017	nonIBD	12	30	Prevotella copri	-0.581086	5	0
0.662671	P6017	nonIBD	13	32	Prevotella copri	0.560292	3	0
0.751302	P6018	nonIBD	2	2	Dysgonomonas mossii	0.381877	44	0
0.754491	P6018	nonIBD	6	10	Klebsiella pneumoniae	0.420822	36	0
0.684317	P6018	nonIBD	7	12	Roseburia intestinalis	0.469385	34	0
0.664881	P6018	nonIBD	10	18	Roseburia intestinalis	-0.529873	28	0
0.591797	P6018	nonIBD	21	40	Roseburia intestinalis	-0.381806	6	0
0.584216	P6024	CD	4	4	Veillonella unclassified	-0.430136	33	0
0.785701	P6024	CD	7	10	Parabacteroides distasonis	0.522291	27	0
0.678018	P6025	UC	5	8	Faecalibacterium prausnitzii	-0.320296	30	1
0.66081	P6025	UC	6	10	Bacteroides faecis	-0.300555	28	-1
0.648944	P6025	UC	9	16	Eubacterium rectale	0.530168	22	0
0.765515	P6028	CD	3	4	Sutterella wadsworthensis	-0.336253	29	-1
0.860107	P6028	CD	4	6	Staphylococcus epidermidis	0.522023	27	1
0.998712	P6028	CD	8	19	Staphylococcus epidermidis	-0.578466	14	-1
0.999367	P6028	CD	10	23	Escherichia coli	0.257535	10	1
0.58355	P6035	UC	16	34	Prevotella copri	-0.539981	4	0

## Sheet: S30
braycurtis	subject	diagnosis	collection	week_num	main_contributor	delta_abundance	weeks_left	delta_dysbiosis
0.657117	C3002	CD	5	8	HILp_QI12537	-0.468638	33	0
0.632979	C3003	UC	10	18	HILp_QI23943	0.252192	20	0
0.68573	C3003	UC	14	26	HILn_QI8167	-0.301857	12	0
0.624503	C3006	UC	14	25	HILn_QI5070	0.405753	10	0
0.584345	C3010	CD	9	16	methylimidazole acetic acid	0.283561	29	0
0.728014	C3010	CD	22	41	HILn_QI17553	0.31628	4	0
0.73863	C3010	CD	24	45	HILn_QI17553	-0.31628	0	0
0.694376	C3011	UC	23	41	HILp_QI19375	-0.238799	0	0
0.579403	C3016	CD	9	16	HILp_QI23693	0.291673	30	0
0.689798	C3016	CD	17	32	HILp_QI23693	-0.291897	14	0
0.716732	C3016	CD	24	46	HILn_QI18145	0.496443	0	NA
0.584407	C3017	CD	9	16	HILp_QI22009	0.345236	30	0
0.643045	C3017	CD	17	32	HILp_QI19714	0.399577	14	0
0.773533	C3017	CD	20	38	HILp_QI19714	-0.403795	8	0
0.65691	C3017	CD	24	46	HILp_QI20426	0.445868	0	0
0.641061	C3022	nonIBD	5	10	HILn_QI4049	0.333675	36	0
0.587125	C3034	UC	15	34	HILp_QI22918	-0.105375	6	0
0.597807	C3034	UC	18	40	HILp_QI20578	0.446689	0	0
0.609458	C3037	UC	22	46	HILp_QI8308	0.410794	0	0
0.65768	E5004	UC	4	5	methylimidazole acetic acid	0.225901	34	0
0.656906	E5013	CD	5	7	urobilin	0.189877	32	0
0.594105	E5013	CD	12	21	HILn_QI21381	0.255232	18	0
0.619603	E5013	CD	20	39	HILn_QI21381	-0.255238	0	0
0.590673	H4001	CD	7	11	HILp_QI20453	-0.309838	35	1
0.593608	H4004	CD	13	24	N-acetylhistamine	0.289352	22	1
0.703053	H4006	CD	4	6	urate	-0.19553	38	0
0.652339	H4006	CD	9	16	urate	0.363789	28	0
0.609772	H4006	CD	14	26	urate	-0.394911	18	0
0.634096	H4006	CD	23	44	HILp_QI16949	-0.340084	0	-1
0.594734	H4007	CD	15	30	HILn_QI21379	0.3937	0	0
0.589143	H4008	nonIBD	5	8	C18n_QI8781	-0.120685	37	0
0.668923	H4010	UC	6	11	HILp_QI22918	0.338682	36	0
0.653123	H4010	UC	8	14	HILp_QI22918	-0.338682	33	0
0.617636	H4014	CD	9	16	HILn_QI27984	0.223738	34	0
0.622165	H4015	CD	9	16	HILp_QI1137	-0.321941	28	1
0.622159	H4015	CD	14	26	urate	-0.214228	18	0
0.609749	H4016	nonIBD	5	8	HILp_QI18006	0.438405	39	0
0.606124	H4016	nonIBD	9	15	HILp_QI18006	-0.438405	32	1
0.617824	H4017	CD	5	9	HILp_QI23967	0.17828	28	0
0.753861	H4017	CD	20	37	C8p_QI27327	-0.39075	0	0
0.630447	H4018	nonIBD	13	24	HILp_QI20578	0.493084	22	0
0.634704	H4018	nonIBD	24	46	HILn_QI8185	0.410973	0	-1
0.71815	H4019	UC	6	10	HILn_QI2110	-0.37291	36	0
0.581296	H4019	UC	9	16	HILp_QI23682	-0.366347	30	0
0.582913	H4019	UC	19	37	HILp_QI22255	-0.448236	9	0
0.626131	H4022	nonIBD	4	6	HILp_QI20434	0.474102	30	0
0.635855	H4022	nonIBD	19	36	HILp_QI20742	0.269854	0	0
0.611938	H4023	nonIBD	14	24	HILn_QI25680	-0.316211	19	0
0.634788	H4023	nonIBD	19	35	HILp_QI18806	0.368227	8	1
0.618666	H4023	nonIBD	23	43	HILp_QI18806	-0.367247	0	-1
0.606815	H4024	nonIBD	19	38	HILp_QI18143	-0.196538	2	0
0.606535	H4030	CD	16	31	phenylalanine	0.0796696	6	1
0.584212	H4031	CD	9	16	HILp_QI22918	0.414179	27	0
0.588324	H4031	CD	14	26	HILp_QI22918	-0.414179	17	0
0.615032	H4032	CD	7	12	HILp_QI22918	-0.303656	25	0
0.606283	H4032	CD	10	18	HILn_QI21975	0.125513	19	0
0.583508	H4032	CD	13	23	HILp_QI19496	0.18338	14	0
0.678412	H4032	CD	20	37	HILp_QI19419	0.440303	0	0
0.696575	H4039	CD	10	18	methylimidazole acetic acid	0.294483	22	0
0.579389	H4040	UC	5	9	HILn_QI6560	0.257478	35	0
0.646126	H4042	UC	17	32	HILp_QI22918	-0.425388	17	-1
0.639678	H4043	CD	11	22	methylimidazole acetic acid	-0.252801	13	0
0.599734	H4045	nonIBD	14	25	HILp_QI24650	-0.371883	14	0
0.63301	M2008	CD	6	10	HILp_QI23943	-0.291372	42	0
0.584418	M2014	CD	9	16	HILn_QI7783	0.442579	32	-1
0.710971	M2021	CD	9	18	HILp_QI20578	-0.456604	16	0
0.659644	M2025	CD	14	30	HILp_QI22918	0.48604	8	NA
0.6121	M2025	CD	19	38	HILp_QI22918	-0.48604	0	NA
0.656656	M2026	UC	4	6	HILn_QI23830	0.313662	34	0
0.583301	M2028	CD	20	41	HILp_QI22918	0.365757	0	0
0.716367	M2034	CD	5	7	HILn_QI21606	0.403689	24	NA
0.581226	M2034	CD	14	25	HILp_QI19375	-0.20274	6	0
0.674008	M2039	nonIBD	5	10	HILp_QI22250	0.495627	38	0
0.627067	M2039	nonIBD	10	20	HILp_QI22250	-0.495627	28	0
0.613238	M2041	nonIBD	19	39	HILp_QI20578	-0.406744	11	0
0.589591	M2041	nonIBD	24	50	HILn_QI2867	-0.320308	0	0
0.620243	M2060	nonIBD	14	27	HILp_QI23943	0.410195	13	0
0.600734	M2060	nonIBD	21	40	HILp_QI23943	-0.410055	0	0
0.596577	M2064	UC	21	50	urobilin	-0.217643	0	1
0.577426	M2069	UC	5	8	HILn_QI24819	-0.474798	33	0
0.603391	M2072	nonIBD	14	25	HILp_QI16949	-0.285955	18	1
0.600548	M2079	nonIBD	9	17	HILp_QI24883	-0.354218	40	0
0.591101	M2085	CD	4	7	HILp_QI19714	-0.267296	43	0
0.617837	M2097	nonIBD	8	20	HILp_QI13949	-0.434125	18	0
0.578472	M2103	UC	9	20	HILn_QI13746	0.266678	15	0
0.597461	M2103	UC	14	35	HILp_QI19733	0.459927	0	0
0.778505	P6005	CD	5	8	HILp_QI23943	-0.229153	41	0
0.686637	P6009	CD	4	5	HILp_QI22009	-0.448514	39	0
0.614656	P6009	CD	19	36	HILn_QI5305	0.411455	8	0
0.658973	P6010	CD	8	15	HILp_QI12537	-0.383529	32	0
0.633648	P6010	CD	20	40	HILp_QI19289	-0.284278	7	1
0.587687	P6010	CD	24	47	HILn_QI28561	0.262084	0	-1
0.649895	P6013	UC	14	26	HILp_QI17848	-0.389549	10	0
0.603929	P6013	UC	19	36	HILn_QI18650	0.443762	0	1
0.615581	P6016	CD	14	26	HILn_QI7020	0.099417	19	0
0.649807	P6033	CD	8	15	HILn_QI27557	0.477038	27	0
