# Supplementary material for: Multi-omics of the gut microbial ecosystem in inflammatory bowel diseases
Source: Nature. 2019 May 29;569(7758):655–62. doi: 10.1038/s41586-019-1237-9 (PMC6650278; doi:10.1038/s41586-019-1237-9)
Supplement: Supplementary file 6 — This zipped folder contains Supplementary Tables 1-36 and legends. [file 41586_2019_1237_MOESM6_ESM.zip › 2018-01-01078D-s6/Supplementary Tables 31-33.xlsx]

## Sheet: S31
Comparison	Gene	Log fold change (logFC)	Log count per million (logCPM)	Pvalue	FDR Pvalue
Ileum.CD.Inf.vs.nonIBD	HCAR3	6.29471	4.46131	3.83566e-09	2.30382e-05
Ileum.CD.Inf.vs.nonIBD	AQP9	6.86313	4.6666	4.94742e-09	2.30382e-05
Ileum.CD.Inf.vs.nonIBD	S100A8	5.20411	5.52936	5.67154e-09	2.30382e-05
Ileum.CD.Inf.vs.nonIBD	MMP3	7.39415	7.61911	6.58385e-09	2.30382e-05
Ileum.CD.Inf.vs.nonIBD	IL8	7.35759	6.59521	9.8026e-09	2.30382e-05
Ileum.CD.Inf.vs.nonIBD	CXCR1	6.36143	3.57783	9.89098e-09	2.30382e-05
Ileum.CD.Inf.vs.nonIBD	FCGR3B	5.97953	5.04005	1.06062e-08	2.30382e-05
Ileum.CD.Inf.vs.nonIBD	CMTM2	5.08663	0.520174	1.62617e-08	2.57993e-05
Ileum.CD.Inf.vs.nonIBD	TREM1	5.49439	3.06812	1.65425e-08	2.57993e-05
Ileum.CD.Inf.vs.nonIBD	PROK2	5.86024	1.87255	1.69676e-08	2.57993e-05
Ileum.CD.Inf.vs.nonIBD	FPR2	5.53841	3.52561	2.23409e-08	3.06036e-05
Ileum.CD.Inf.vs.nonIBD	CLEC5A	5.82645	1.31879	2.41528e-08	3.06036e-05
Ileum.CD.Inf.vs.nonIBD	S100A12	6.45654	1.47432	2.65385e-08	3.10398e-05
Ileum.CD.Inf.vs.nonIBD	MMP10	5.4312	3.05834	4.01915e-08	4.36508e-05
Ileum.CD.Inf.vs.nonIBD	CD300E	5.63076	3.49911	4.43535e-08	4.49597e-05
Ileum.CD.Inf.vs.nonIBD	CXCR2	4.81186	3.91235	5.2146e-08	4.60197e-05
Ileum.CD.Inf.vs.nonIBD	PGC	9.92011	5.755	5.31158e-08	4.60197e-05
Ileum.CD.Inf.vs.nonIBD	S100A9	4.43654	6.28752	5.44791e-08	4.60197e-05
Ileum.CD.Inf.vs.nonIBD	MLK7-AS1	5.06357	1.36828	6.06932e-08	4.85706e-05
Ileum.CD.Inf.vs.nonIBD	HCAR2	4.06095	3.68866	6.48692e-08	4.93168e-05
Ileum.CD.Inf.vs.nonIBD	CSF3	7.74788	2.57924	6.89102e-08	4.98943e-05
Ileum.CD.Inf.vs.nonIBD	TNFAIP6	5.05789	3.65917	8.62033e-08	5.80581e-05
Ileum.CD.Inf.vs.nonIBD	SLC11A1	4.43304	2.11045	8.78221e-08	5.80581e-05
Ileum.CD.Inf.vs.nonIBD	TCN1	4.58077	2.67323	1.2557e-07	7.60017e-05
Ileum.CD.Inf.vs.nonIBD	FCAR	5.32717	0.924496	1.28068e-07	7.60017e-05
Ileum.CD.Inf.vs.nonIBD	MMP1	5.47753	8.31527	1.2996e-07	7.60017e-05
Ileum.CD.Inf.vs.nonIBD	IL11	7.63118	2.87957	1.44876e-07	8.15868e-05
Ileum.CD.Inf.vs.nonIBD	CXCL1	3.71405	5.21527	1.60992e-07	8.74244e-05
Ileum.CD.Inf.vs.nonIBD	OSM	5.67162	2.78976	2.31078e-07	0.000121157
Ileum.CD.Inf.vs.nonIBD	RP11-290F20.3	3.35658	1.39198	3.1326e-07	0.000154052
Ileum.CD.Inf.vs.nonIBD	CSF3R	3.42549	4.91562	3.21474e-07	0.000154052
Ileum.CD.Inf.vs.nonIBD	MMP13	4.55967	1.38152	3.36099e-07	0.000154052
Ileum.CD.Inf.vs.nonIBD	MEFV	2.9031	2.21085	3.47948e-07	0.000154052
Ileum.CD.Inf.vs.nonIBD	IL1B	5.16537	6.60483	3.48423e-07	0.000154052
Ileum.CD.Inf.vs.nonIBD	CXCL6	2.93521	4.45271	3.54608e-07	0.000154052
Ileum.CD.Inf.vs.nonIBD	ALDH1A2	3.08171	2.063	4.55076e-07	0.000192206
Ileum.CD.Inf.vs.nonIBD	FPR1	3.89378	4.74392	4.99199e-07	0.000205144
Ileum.CD.Inf.vs.nonIBD	SLC6A14	4.68403	4.49025	6.03091e-07	0.000241316
Ileum.CD.Inf.vs.nonIBD	ANXA10	7.21094	2.36448	6.39711e-07	0.000249158
Ileum.CD.Inf.vs.nonIBD	CXCL3	3.39967	2.92775	6.85616e-07	0.000249158
Ileum.CD.Inf.vs.nonIBD	IRG1	6.34623	1.29835	6.87909e-07	0.000249158
Ileum.CD.Inf.vs.nonIBD	KCNJ15	4.49425	2.32028	6.88236e-07	0.000249158
Ileum.CD.Inf.vs.nonIBD	MS4A12	-3.49272	2.00065	8.00367e-07	0.000283013
Ileum.CD.Inf.vs.nonIBD	SAA2	3.8715	0.632278	8.59355e-07	0.000296966
Ileum.CD.Inf.vs.nonIBD	LILRA5	2.85738	2.35651	1.02531e-06	0.000337454
Ileum.CD.Inf.vs.nonIBD	FCGR1B	2.85067	0.174648	1.02717e-06	0.000337454
Ileum.CD.Inf.vs.nonIBD	FAP	3.51911	2.7751	1.0431e-06	0.000337454
Ileum.CD.Inf.vs.nonIBD	DUOXA2	4.85487	4.76266	1.10354e-06	0.000342436
Ileum.CD.Inf.vs.nonIBD	NFE2	3.61952	0.834053	1.10574e-06	0.000342436
Ileum.CD.Inf.vs.nonIBD	SERPINE1	3.32755	3.81231	1.12606e-06	0.000342436
Ileum.CD.Inf.vs.nonIBD	COL7A1	3.6905	4.38094	1.27905e-06	0.000381332
Ileum.CD.Inf.vs.nonIBD	GBP1P1	2.02139	2.14211	1.61112e-06	0.000471096
Ileum.CD.Inf.vs.nonIBD	INHBA	4.19715	4.22493	1.81241e-06	0.000519955
Ileum.CD.Inf.vs.nonIBD	CXCL2	3.21298	2.79689	2.00565e-06	0.000561288
Ileum.CD.Inf.vs.nonIBD	KRT7	3.05739	0.904225	2.03031e-06	0.000561288
Ileum.CD.Inf.vs.nonIBD	LILRA2	3.06185	1.02591	2.20878e-06	0.000599724
Ileum.CD.Inf.vs.nonIBD	SELE	4.65945	3.57762	2.7176e-06	0.00072493
Ileum.CD.Inf.vs.nonIBD	FCN1	3.26423	3.3126	2.76714e-06	0.00072542
Ileum.CD.Inf.vs.nonIBD	C2CD4A	2.32313	2.16312	3.05834e-06	0.000788171
Ileum.CD.Inf.vs.nonIBD	LYPD5	1.91034	0.913484	3.23185e-06	0.000819006
Ileum.CD.Inf.vs.nonIBD	FCGR3A	2.3147	5.07059	3.35024e-06	0.000835089
Ileum.CD.Inf.vs.nonIBD	FCGR2A	2.36391	5.10257	3.55204e-06	0.000871109
Ileum.CD.Inf.vs.nonIBD	FCGR1A	2.46894	2.25176	4.38986e-06	0.00105949
Ileum.CD.Inf.vs.nonIBD	TFPI2	3.04879	2.79579	4.72423e-06	0.00112237
Ileum.CD.Inf.vs.nonIBD	GLT1D1	3.48781	0.496516	5.84775e-06	0.00136792
Ileum.CD.Inf.vs.nonIBD	PTGS2	3.78298	4.6447	6.00777e-06	0.00138406
Ileum.CD.Inf.vs.nonIBD	ADAMTS2	2.11124	3.83385	6.35197e-06	0.00142973
Ileum.CD.Inf.vs.nonIBD	SAA1	3.70384	3.00201	6.39406e-06	0.00142973
Ileum.CD.Inf.vs.nonIBD	IL1RN	3.44116	5.6379	6.5242e-06	0.00143769
Ileum.CD.Inf.vs.nonIBD	STC2	2.09024	1.01552	6.70366e-06	0.00145613
Ileum.CD.Inf.vs.nonIBD	CXCL5	4.64431	6.78903	7.17755e-06	0.00152719
Ileum.CD.Inf.vs.nonIBD	FFAR2	2.05292	3.89768	7.23168e-06	0.00152719
Ileum.CD.Inf.vs.nonIBD	KIAA1199	3.52072	4.82381	7.82176e-06	0.00162918
Ileum.CD.Inf.vs.nonIBD	CA1	-2.89652	4.48508	8.4647e-06	0.00173927
Ileum.CD.Inf.vs.nonIBD	IGHV3OR16-13	3.08261	4.07867	8.59182e-06	0.00174166
Ileum.CD.Inf.vs.nonIBD	LILRB2	1.93149	4.05399	8.70546e-06	0.00174166
Ileum.CD.Inf.vs.nonIBD	CHI3L1	4.52334	6.25284	8.93494e-06	0.00174655
Ileum.CD.Inf.vs.nonIBD	LILRA6	2.81388	1.2186	8.95959e-06	0.00174655
Ileum.CD.Inf.vs.nonIBD	SRPX2	1.80028	1.83326	9.42095e-06	0.00181323
Ileum.CD.Inf.vs.nonIBD	GPR97	1.81149	3.01636	9.6513e-06	0.00183435
Ileum.CD.Inf.vs.nonIBD	SLC38A4	-1.88005	1.4169	1.00925e-05	0.0018803
Ileum.CD.Inf.vs.nonIBD	ADAMTS4	2.99774	2.83234	1.02465e-05	0.0018803
Ileum.CD.Inf.vs.nonIBD	SPP1	3.3168	4.9383	1.02641e-05	0.0018803
Ileum.CD.Inf.vs.nonIBD	MYEOV	2.67741	1.62383	1.16511e-05	0.00209091
Ileum.CD.Inf.vs.nonIBD	LILRA3	3.71515	1.41048	1.16887e-05	0.00209091
Ileum.CD.Inf.vs.nonIBD	STEAP4	2.19536	4.01487	1.22528e-05	0.00216632
Ileum.CD.Inf.vs.nonIBD	GZMB	2.17477	3.07046	1.27904e-05	0.00223218
Ileum.CD.Inf.vs.nonIBD	IGHV3OR16-6	3.10124	0.540225	1.29189e-05	0.00223218
Ileum.CD.Inf.vs.nonIBD	STC1	2.61597	2.20506	1.37187e-05	0.00234374
Ileum.CD.Inf.vs.nonIBD	EGFL6	3.14023	1.66853	1.42415e-05	0.00240602
Ileum.CD.Inf.vs.nonIBD	CCL3	3.05847	3.472	1.50576e-05	0.00247103
Ileum.CD.Inf.vs.nonIBD	RNF182	2.8565	-0.280161	1.50642e-05	0.00247103
Ileum.CD.Inf.vs.nonIBD	SOCS3	2.65505	5.46837	1.51138e-05	0.00247103
Ileum.CD.Inf.vs.nonIBD	GBP1	1.59091	7.26362	1.55509e-05	0.00251544
Ileum.CD.Inf.vs.nonIBD	APOBEC3A	3.59658	1.96731	1.6121e-05	0.0025802
Ileum.CD.Inf.vs.nonIBD	IGHV3-74	1.98242	7.73119	1.67008e-05	0.00264516
Ileum.CD.Inf.vs.nonIBD	HGF	1.91804	3.26966	1.80978e-05	0.00283687
Ileum.CD.Inf.vs.nonIBD	FCN3	3.08201	0.287457	1.94462e-05	0.00301713
Ileum.CD.Inf.vs.nonIBD	FOSL1	2.69088	-0.115372	2.16378e-05	0.00332327
Ileum.CD.Inf.vs.nonIBD	SNAI1	2.15749	0.759828	2.26203e-05	0.00343941
Ileum.CD.Inf.vs.nonIBD	PLAUR	2.11239	4.84649	2.4735e-05	0.00372372
Ileum.CD.Inf.vs.nonIBD	COL4A1	1.69744	7.47263	2.55372e-05	0.00380679
Ileum.CD.Inf.vs.nonIBD	HSPA6	2.12388	2.18408	2.70882e-05	0.00396066
Ileum.CD.Inf.vs.nonIBD	IL1A	4.15418	2.36408	2.70904e-05	0.00396066
Ileum.CD.Inf.vs.nonIBD	SPOCD1	1.54155	0.165881	2.7648e-05	0.00400369
Ileum.CD.Inf.vs.nonIBD	PLAU	1.96101	5.55907	2.79868e-05	0.00401453
Ileum.CD.Inf.vs.nonIBD	CBR3	1.37225	1.36623	2.84053e-05	0.00403647
Ileum.CD.Inf.vs.nonIBD	IGHV3-15	2.37537	8.61653	2.95683e-05	0.00412565
Ileum.CD.Inf.vs.nonIBD	CYR61	2.18468	3.85171	2.95756e-05	0.00412565
Ileum.CD.Inf.vs.nonIBD	F2RL2	1.7093	2.55714	3.09002e-05	0.00421338
Ileum.CD.Inf.vs.nonIBD	IL13RA2	3.59576	1.39698	3.10201e-05	0.00421338
Ileum.CD.Inf.vs.nonIBD	CEACAM3	2.47482	0.736694	3.10358e-05	0.00421338
Ileum.CD.Inf.vs.nonIBD	LAMC3	3.005	1.5957	3.24496e-05	0.00436468
Ileum.CD.Inf.vs.nonIBD	HSD11B1	2.62217	1.97375	3.27243e-05	0.00436468
Ileum.CD.Inf.vs.nonIBD	FAM83A	2.79217	2.37811	3.3517e-05	0.00443152
Ileum.CD.Inf.vs.nonIBD	GPR4	1.8418	0.854979	3.42172e-05	0.0044851
Ileum.CD.Inf.vs.nonIBD	GBP5	2.00955	6.28889	3.45956e-05	0.00449595
Ileum.CD.Inf.vs.nonIBD	SLC7A11	1.88247	3.39586	3.55101e-05	0.00457568
Ileum.CD.Inf.vs.nonIBD	COL8A1	2.84302	2.75103	3.67561e-05	0.00469644
Ileum.CD.Inf.vs.nonIBD	IL6	3.88457	2.60562	4.55646e-05	0.00577342
Ileum.CD.Inf.vs.nonIBD	IGKV2-24	2.213	6.74034	4.69595e-05	0.00590098
Ileum.CD.Inf.vs.nonIBD	PRR16	1.85735	1.37113	4.93972e-05	0.00615643
Ileum.CD.Inf.vs.nonIBD	IGLV7-43	2.09596	5.86325	5.0902e-05	0.0062924
Ileum.CD.Inf.vs.nonIBD	PDPN	2.03293	4.16974	5.38901e-05	0.00655909
Ileum.CD.Inf.vs.nonIBD	IFITM3	1.27328	7.22184	5.39221e-05	0.00655909
Ileum.CD.Inf.vs.nonIBD	DUOX2	3.54952	7.47072	5.46915e-05	0.00659988
Ileum.CD.Inf.vs.nonIBD	TNS4	2.18479	2.71862	5.85966e-05	0.00701545
Ileum.CD.Inf.vs.nonIBD	EDNRA	1.67875	2.77333	5.93425e-05	0.00704924
Ileum.CD.Inf.vs.nonIBD	IGFBP5	1.84779	8.15743	6.19606e-05	0.00730318
Ileum.CD.Inf.vs.nonIBD	IGHV6-1	2.1244	6.39228	6.36353e-05	0.00743481
Ileum.CD.Inf.vs.nonIBD	FIBIN	1.84957	2.37845	6.40552e-05	0.00743481
Ileum.CD.Inf.vs.nonIBD	ANGPTL2	1.65222	4.99206	6.63114e-05	0.00758741
Ileum.CD.Inf.vs.nonIBD	GPR84	2.82088	1.15819	6.6368e-05	0.00758741
Ileum.CD.Inf.vs.nonIBD	THBS2	2.68459	3.57224	6.87112e-05	0.00777902
Ileum.CD.Inf.vs.nonIBD	PILRA	1.7927	3.12688	6.93348e-05	0.00777902
Ileum.CD.Inf.vs.nonIBD	MUC1	2.37268	5.40044	6.95788e-05	0.00777902
Ileum.CD.Inf.vs.nonIBD	CEACAM7	-3.33495	6.3748	7.35926e-05	0.00811634
Ileum.CD.Inf.vs.nonIBD	IGHV4-28	1.8797	1.48087	7.36636e-05	0.00811634
Ileum.CD.Inf.vs.nonIBD	ADAMTS12	1.65647	2.56109	7.49637e-05	0.00820016
Ileum.CD.Inf.vs.nonIBD	CLEC4E	2.9803	2.90318	7.91612e-05	0.00859747
Ileum.CD.Inf.vs.nonIBD	CXCL10	2.25899	5.84673	8.73653e-05	0.0094212
Ileum.CD.Inf.vs.nonIBD	CHAC1	1.50997	0.721509	8.83994e-05	0.00946558
Ileum.CD.Inf.vs.nonIBD	GALNTL6	2.45396	2.01327	9.11624e-05	0.00969317
Ileum.CD.Inf.vs.nonIBD	AICDA	-2.33287	1.75931	9.3604e-05	0.00988367
Ileum.CD.Inf.vs.nonIBD	P4HA3	1.90949	0.268027	9.70907e-05	0.0101811
Ileum.CD.Inf.vs.nonIBD	IDO1	2.02445	6.52029	0.000103448	0.010734
Ileum.CD.Inf.vs.nonIBD	MNDA	1.98129	4.85591	0.000103803	0.010734
Ileum.CD.Inf.vs.nonIBD	GPR110	2.34877	2.02209	0.000104481	0.010734
Ileum.CD.Inf.vs.nonIBD	RGS13	-1.60779	4.10592	0.00010571	0.0107873
Ileum.CD.Inf.vs.nonIBD	CCL2	1.84876	4.65236	0.000110349	0.0111234
Ileum.CD.Inf.vs.nonIBD	LILRA1	1.62581	1.64134	0.000110466	0.0111234
Ileum.CD.Inf.vs.nonIBD	CLDN18	2.91453	2.52746	0.000113248	0.0113286
Ileum.CD.Inf.vs.nonIBD	TMPRSS3	1.46741	1.99834	0.00011691	0.0116184
Ileum.CD.Inf.vs.nonIBD	CD55	1.63495	7.01547	0.000124497	0.012292
Ileum.CD.Inf.vs.nonIBD	HK3	1.55355	2.63189	0.000130669	0.0128182
Ileum.CD.Inf.vs.nonIBD	MMP7	3.4744	3.00165	0.000135258	0.0131586
Ileum.CD.Inf.vs.nonIBD	C4BPB	1.74044	3.00216	0.00013587	0.0131586
Ileum.CD.Inf.vs.nonIBD	TIMP1	1.72391	6.59795	0.000142253	0.0136896
Ileum.CD.Inf.vs.nonIBD	CA9	1.72239	2.64139	0.000146717	0.0140304
Ileum.CD.Inf.vs.nonIBD	RP11-170L3.7	2.05729	0.996617	0.000153355	0.0145735
Ileum.CD.Inf.vs.nonIBD	NOS2	2.10608	7.29056	0.000160751	0.0151539
Ileum.CD.Inf.vs.nonIBD	IFNG	2.14188	0.311208	0.000161456	0.0151539
Ileum.CD.Inf.vs.nonIBD	PI15	2.79082	3.31847	0.000164536	0.0152816
Ileum.CD.Inf.vs.nonIBD	RP11-253E3.3	1.27238	1.04309	0.000164826	0.0152816
Ileum.CD.Inf.vs.nonIBD	CD177	-2.59823	3.65565	0.000166682	0.01536
Ileum.CD.Inf.vs.nonIBD	RP11-536O18.2	2.64575	0.406601	0.000169009	0.0154806
Ileum.CD.Inf.vs.nonIBD	BCAN	-2.43908	0.679813	0.000177913	0.016182
Ileum.CD.Inf.vs.nonIBD	WARS	1.45212	8.01965	0.000179001	0.016182
Ileum.CD.Inf.vs.nonIBD	EMR2	1.50119	4.22318	0.000179859	0.016182
Ileum.CD.Inf.vs.nonIBD	SGIP1	1.47284	1.4864	0.000181122	0.0161998
Ileum.CD.Inf.vs.nonIBD	IGHV4OR15-8	2.20878	5.4397	0.0001823	0.0162097
Ileum.CD.Inf.vs.nonIBD	NNMT	1.88068	4.85489	0.000186374	0.0164756
Ileum.CD.Inf.vs.nonIBD	CTHRC1	1.96414	2.22134	0.000187521	0.0164813
Ileum.CD.Inf.vs.nonIBD	COL1A1	1.70903	8.19043	0.000193178	0.0168808
Ileum.CD.Inf.vs.nonIBD	C5AR1	2.03573	3.30681	0.00019731	0.0171434
Ileum.CD.Inf.vs.nonIBD	AC142381.1	1.8657	0.681121	0.000201531	0.0174107
Ileum.CD.Inf.vs.nonIBD	IL1RL1	1.72951	2.49271	0.000206262	0.0176601
Ileum.CD.Inf.vs.nonIBD	AFF2	-2.02807	2.219	0.000206741	0.0176601
Ileum.CD.Inf.vs.nonIBD	ONECUT2	2.61287	1.33503	0.000217089	0.0184405
Ileum.CD.Inf.vs.nonIBD	IGHV3-64	2.15557	4.86024	0.000220819	0.0186531
Ileum.CD.Inf.vs.nonIBD	FAM20A	1.85112	2.38488	0.00022345	0.0186903
Ileum.CD.Inf.vs.nonIBD	IGHV3-13	2.77546	6.10916	0.000223719	0.0186903
Ileum.CD.Inf.vs.nonIBD	IGHV1-46	1.87316	7.29599	0.000227239	0.0188373
Ileum.CD.Inf.vs.nonIBD	HTRA3	1.50341	3.38659	0.000227956	0.0188373
Ileum.CD.Inf.vs.nonIBD	KIF26B	1.4873	1.95437	0.000229754	0.0188833
Ileum.CD.Inf.vs.nonIBD	MEDAG	1.63499	1.25041	0.000233886	0.0191195
Ileum.CD.Inf.vs.nonIBD	IGKV2D-29	2.21924	5.71289	0.000237142	0.0191835
Ileum.CD.Inf.vs.nonIBD	VWF	1.52252	6.54209	0.000237998	0.0191835
Ileum.CD.Inf.vs.nonIBD	DRGX	-2.47226	0.461833	0.000240569	0.0191835
Ileum.CD.Inf.vs.nonIBD	IGHV3OR15-7	1.88569	0.598795	0.000240879	0.0191835
Ileum.CD.Inf.vs.nonIBD	WISP1	1.93235	2.77076	0.000240977	0.0191835
Ileum.CD.Inf.vs.nonIBD	TNFRSF10C	1.83132	3.0045	0.000243239	0.0192425
Ileum.CD.Inf.vs.nonIBD	WNT5A	1.57336	5.18342	0.000244249	0.0192425
Ileum.CD.Inf.vs.nonIBD	ITGA5	1.5122	5.38656	0.000248532	0.019479
Ileum.CD.Inf.vs.nonIBD	PCDH17	1.68493	2.78274	0.000254519	0.0198459
Ileum.CD.Inf.vs.nonIBD	EVA1A	1.31425	1.46007	0.000257261	0.0199574
Ileum.CD.Inf.vs.nonIBD	STAT1	1.2102	8.42627	0.000259193	0.0200052
Ileum.CD.Inf.vs.nonIBD	CD274	1.52101	4.33375	0.000262393	0.0201165
Ileum.CD.Inf.vs.nonIBD	SLC16A9	-1.58447	2.63174	0.000263281	0.0201165
Ileum.CD.Inf.vs.nonIBD	IGLV8-61	2.10076	6.84462	0.000265009	0.0201473
Ileum.CD.Inf.vs.nonIBD	CARD14	1.8405	1.42557	0.000268755	0.0203304
Ileum.CD.Inf.vs.nonIBD	IGHV3-43	1.84989	4.93042	0.000273181	0.020563
Ileum.CD.Inf.vs.nonIBD	CRABP1	-1.77855	0.72863	0.000276595	0.0207174
Ileum.CD.Inf.vs.nonIBD	LRRC8E	1.32847	0.545562	0.000285817	0.0213031
Ileum.CD.Inf.vs.nonIBD	SOD2	1.5591	9.2938	0.000292663	0.021707
Ileum.CD.Inf.vs.nonIBD	TNIP3	1.87131	2.07343	0.000296315	0.0218712
Ileum.CD.Inf.vs.nonIBD	RP11-79H23.3	1.61018	1.15287	0.000304692	0.0223353
Ileum.CD.Inf.vs.nonIBD	LRG1	1.458	4.10241	0.00030554	0.0223353
Ileum.CD.Inf.vs.nonIBD	COL15A1	1.49357	6.02058	0.00030793	0.0224023
Ileum.CD.Inf.vs.nonIBD	COL18A1	1.40817	6.10361	0.000319718	0.0231025
Ileum.CD.Inf.vs.nonIBD	NCF2	1.49025	5.11766	0.000320593	0.0231025
Ileum.CD.Inf.vs.nonIBD	MMP2	1.54684	7.78082	0.000329937	0.0236637
Ileum.CD.Inf.vs.nonIBD	ACSL1	1.64548	5.60385	0.000346042	0.0246171
Ileum.CD.Inf.vs.nonIBD	GIP	3.82687	1.81422	0.000346469	0.0246171
Ileum.CD.Inf.vs.nonIBD	CYP27B1	1.69934	1.34034	0.000356511	0.0252128
Ileum.CD.Inf.vs.nonIBD	IGHV3-49	1.73896	6.3711	0.000360942	0.025408
Ileum.CD.Inf.vs.nonIBD	IGHV3-7	1.78468	8.69409	0.000366593	0.0256869
Ileum.CD.Inf.vs.nonIBD	OLR1	2.03772	1.36766	0.000374006	0.0260748
Ileum.CD.Inf.vs.nonIBD	IGLV10-54	2.81467	6.5703	0.00037556	0.0260748
Ileum.CD.Inf.vs.nonIBD	LPL	1.52218	4.55869	0.000381049	0.0263357
Ileum.CD.Inf.vs.nonIBD	CCL4	1.82883	3.57678	0.000385025	0.0264901
Ileum.CD.Inf.vs.nonIBD	RND1	1.42035	2.46368	0.000387143	0.0265158
Ileum.CD.Inf.vs.nonIBD	IGKV1-12	1.70355	6.29554	0.0004019	0.0274031
Ileum.CD.Inf.vs.nonIBD	IGLV5-45	1.74965	5.54039	0.000413157	0.0280449
Ileum.CD.Inf.vs.nonIBD	CXCL9	2.17691	7.2204	0.000424377	0.0286785
Ileum.CD.Inf.vs.nonIBD	IGKV1-27	1.8172	6.7413	0.000428161	0.0288062
Ileum.CD.Inf.vs.nonIBD	IGKV3-20	1.64301	9.84692	0.000433811	0.0290577
Ileum.CD.Inf.vs.nonIBD	CD8BP	-1.68838	0.595121	0.00044352	0.0295777
Ileum.CD.Inf.vs.nonIBD	TMEM255B	1.31845	0.70748	0.00045221	0.0300256
Ileum.CD.Inf.vs.nonIBD	DYSF	1.32909	4.24295	0.000454902	0.030073
Ileum.CD.Inf.vs.nonIBD	TMEM158	2.0582	0.92766	0.000472918	0.0311236
Ileum.CD.Inf.vs.nonIBD	NXPE4	-2.05174	2.46688	0.000474888	0.0311236
Ileum.CD.Inf.vs.nonIBD	VCAN	1.36876	5.84188	0.000484929	0.0316453
Ileum.CD.Inf.vs.nonIBD	IGKV6D-21	1.88335	3.19127	0.000490671	0.0317563
Ileum.CD.Inf.vs.nonIBD	ALPL	1.7371	3.378	0.000490808	0.0317563
Ileum.CD.Inf.vs.nonIBD	IER3	1.75968	3.99189	0.000495079	0.0318969
Ileum.CD.Inf.vs.nonIBD	ITIH3	-2.06464	2.51829	0.000509805	0.0327071
Ileum.CD.Inf.vs.nonIBD	H19	1.82982	2.19487	0.000529318	0.0338163
Ileum.CD.Inf.vs.nonIBD	TRHDE-AS1	-1.78126	0.818133	0.00053501	0.0340369
Ileum.CD.Inf.vs.nonIBD	TMEM132A	1.7654	2.83669	0.000546857	0.0346457
Ileum.CD.Inf.vs.nonIBD	PI3	2.00504	4.65449	0.000557864	0.035114
Ileum.CD.Inf.vs.nonIBD	IGKV2D-24	1.89514	2.34832	0.000558869	0.035114
Ileum.CD.Inf.vs.nonIBD	IGLV1-47	1.7055	7.03866	0.000564087	0.0352961
Ileum.CD.Inf.vs.nonIBD	IGLV1-51	1.80355	2.39167	0.000577212	0.0359693
Ileum.CD.Inf.vs.nonIBD	BATF2	1.09998	4.45016	0.000584911	0.0363003
Ileum.CD.Inf.vs.nonIBD	APOL4	1.22634	3.96344	0.000601842	0.0371992
Ileum.CD.Inf.vs.nonIBD	CA2	-2.20839	5.29509	0.000622852	0.0383419
Ileum.CD.Inf.vs.nonIBD	COL3A1	1.4478	9.77786	0.000637874	0.0391084
Ileum.CD.Inf.vs.nonIBD	MMP19	1.45381	3.15214	0.000670299	0.0409313
Ileum.CD.Inf.vs.nonIBD	COL5A2	1.39774	6.46355	0.000686207	0.0417351
Ileum.CD.Inf.vs.nonIBD	HTR3A	-1.84333	0.388892	0.000690038	0.0418009
Ileum.CD.Inf.vs.nonIBD	SELP	1.61374	3.86095	0.000701129	0.0422846
Ileum.CD.Inf.vs.nonIBD	SERPINA9	-2.66319	2.52078	0.000704459	0.0422846
Ileum.CD.Inf.vs.nonIBD	NAMPT	1.39979	8.35552	0.000709486	0.0422846
Ileum.CD.Inf.vs.nonIBD	AOX1	1.83703	2.2731	0.000711476	0.0422846
Ileum.CD.Inf.vs.nonIBD	DACT2	-1.47038	0.590519	0.000711928	0.0422846
Ileum.CD.Inf.vs.nonIBD	IGHV1OR15-3	1.94646	4.63616	0.00072357	0.0428089
Ileum.CD.Inf.vs.nonIBD	NFKBIZ	1.1951	6.15531	0.000727366	0.0428667
Ileum.CD.Inf.vs.nonIBD	LOXL2	1.2862	4.77824	0.000733265	0.0430475
Ileum.CD.Inf.vs.nonIBD	LUZP2	-1.35775	-0.206528	0.000739755	0.0431045
Ileum.CD.Inf.vs.nonIBD	FAM65C	1.3927	2.35633	0.000741123	0.0431045
Ileum.CD.Inf.vs.nonIBD	ANKRD22	1.47806	3.81956	0.000742742	0.0431045
Ileum.CD.Inf.vs.nonIBD	NR4A3	1.76307	2.23006	0.000795496	0.0458035
Ileum.CD.Inf.vs.nonIBD	RASGRP4	1.24692	2.13563	0.000797988	0.0458035
Ileum.CD.Inf.vs.nonIBD	CHRDL2	2.35527	1.95739	0.000798285	0.0458035
Ileum.CD.Inf.vs.nonIBD	IGKV2D-30	2.06878	2.10554	0.000803352	0.0459209
Ileum.CD.Inf.vs.nonIBD	FCER1G	1.27468	5.78327	0.00080936	0.0460911
Ileum.CD.Inf.vs.nonIBD	CREB5	1.44297	2.54996	0.000847611	0.0480893
Ileum.CD.Inf.vs.nonIBD	NTRK2	-1.67988	1.74806	0.000866495	0.0489779
Ileum.CD.Inf.vs.nonIBD	OSCAR	1.50458	1.01198	0.000869743	0.0489794
Ileum.CD.Inf.vs.nonIBD	IGKV2-30	1.68015	6.83999	0.000881372	0.0492397
Ileum.CD.Inf.vs.nonIBD	FOXQ1	1.87578	0.359653	0.000882042	0.0492397
Ileum.CD.Inf.vs.nonIBD	MXRA5	1.28115	6.53162	0.000884079	0.0492397
Ileum.CD.Inf.vs.UC	MTND1P23	-3.21081	4.01655	3.51076e-09	5.33811e-05
Ileum.CD.Inf.vs.UC	PGC	9.47248	5.68933	9.14046e-09	5.57261e-05
Ileum.CD.Inf.vs.UC	IL11	7.66631	2.81357	1.45797e-08	5.57261e-05
Ileum.CD.Inf.vs.UC	HCAR3	5.3568	4.40555	1.46599e-08	5.57261e-05
Ileum.CD.Inf.vs.UC	ANXA10	7.87615	2.29591	2.27099e-08	6.90608e-05
Ileum.CD.Inf.vs.UC	CSF3	6.90728	2.51658	3.31726e-08	8.40649e-05
Ileum.CD.Inf.vs.UC	INHBA	4.60598	4.15358	4.28507e-08	9.30779e-05
Ileum.CD.Inf.vs.UC	IL8	6.01541	6.53717	6.25672e-08	0.000107445
Ileum.CD.Inf.vs.UC	IRG1	6.5357	1.23142	6.35979e-08	0.000107445
Ileum.CD.Inf.vs.UC	IL1B	4.89768	6.54597	1.13076e-07	0.000171932
Ileum.CD.Inf.vs.UC	HCAR2	3.53363	3.64868	1.68696e-07	0.00022871
Ileum.CD.Inf.vs.UC	OSM	5.07828	2.73283	1.88276e-07	0.00022871
Ileum.CD.Inf.vs.UC	FAP	3.47722	2.71953	1.95543e-07	0.00022871
Ileum.CD.Inf.vs.UC	TNFAIP6	4.33358	3.61141	2.29275e-07	0.000249009
Ileum.CD.Inf.vs.UC	MYEOV	2.85723	1.55863	2.73937e-07	0.000277681
Ileum.CD.Inf.vs.UC	GALNTL6	3.13165	1.91374	3.51248e-07	0.000333796
Ileum.CD.Inf.vs.UC	MMP10	4.33901	3.01562	6.69511e-07	0.00057214
Ileum.CD.Inf.vs.UC	PTGS2	3.81887	4.5842	7.5774e-07	0.00057214
Ileum.CD.Inf.vs.UC	TFPI2	3.07521	2.73883	7.79971e-07	0.00057214
Ileum.CD.Inf.vs.UC	CXCR1	4.6814	3.5338	7.96508e-07	0.00057214
Ileum.CD.Inf.vs.UC	FCAR	4.28002	0.880568	8.05475e-07	0.00057214
Ileum.CD.Inf.vs.UC	SLC6A14	4.2644	4.4385	8.27824e-07	0.00057214
Ileum.CD.Inf.vs.UC	TREM1	4.03597	3.03453	9.00126e-07	0.000595061
Ileum.CD.Inf.vs.UC	SLC11A1	3.60504	2.07594	9.94047e-07	0.00062977
Ileum.CD.Inf.vs.UC	CXCR2	3.77869	3.87876	1.13629e-06	0.000691095
Ileum.CD.Inf.vs.UC	KIAA1199	3.60573	4.76217	1.18239e-06	0.000691469
Ileum.CD.Inf.vs.UC	MMP1	4.49652	8.26869	1.2518e-06	0.00070495
Ileum.CD.Inf.vs.UC	LAMC3	3.19451	1.52951	1.34577e-06	0.0007308
Ileum.CD.Inf.vs.UC	SELE	4.35281	3.52312	1.46743e-06	0.000769389
Ileum.CD.Inf.vs.UC	EGFL6	3.272	1.60597	1.56943e-06	0.000774146
Ileum.CD.Inf.vs.UC	IL1A	4.58467	2.29123	1.57833e-06	0.000774146
Ileum.CD.Inf.vs.UC	KRT7	2.77697	0.867252	1.74574e-06	0.000783543
Ileum.CD.Inf.vs.UC	SERPINE1	2.93018	3.77972	1.76872e-06	0.000783543
Ileum.CD.Inf.vs.UC	CSF3R	2.91473	4.88832	1.77105e-06	0.000783543
Ileum.CD.Inf.vs.UC	RNF182	3.17552	-0.351426	1.80362e-06	0.000783543
Ileum.CD.Inf.vs.UC	CTHRC1	2.31573	2.13871	2.11611e-06	0.000878423
Ileum.CD.Inf.vs.UC	CLEC5A	4.04426	1.28663	2.13756e-06	0.000878423
Ileum.CD.Inf.vs.UC	FCGR3B	4.27992	5.0035	2.5833e-06	0.00103366
Ileum.CD.Inf.vs.UC	IL6	4.41481	2.52982	2.79767e-06	0.00109073
Ileum.CD.Inf.vs.UC	CXCL6	2.39189	4.44311	2.95481e-06	0.0011232
Ileum.CD.Inf.vs.UC	FPR1	3.33462	4.70884	3.19338e-06	0.00116025
Ileum.CD.Inf.vs.UC	FPR2	4.02065	3.49285	3.20489e-06	0.00116025
Ileum.CD.Inf.vs.UC	CXCL1	2.97972	5.19514	3.48613e-06	0.00122768
Ileum.CD.Inf.vs.UC	WNT5A	1.85292	5.10547	3.5616e-06	0.00122768
Ileum.CD.Inf.vs.UC	PROK2	3.90649	1.8462	3.63339e-06	0.00122768
Ileum.CD.Inf.vs.UC	AQP9	4.39014	4.63217	4.30548e-06	0.00142315
Ileum.CD.Inf.vs.UC	CD300E	4.05237	3.46635	4.8406e-06	0.00156599
Ileum.CD.Inf.vs.UC	CXCL3	2.85244	2.90346	5.14517e-06	0.00158756
Ileum.CD.Inf.vs.UC	STC2	1.99478	0.981531	5.16434e-06	0.00158756
Ileum.CD.Inf.vs.UC	GIP	4.95062	1.72417	5.22052e-06	0.00158756
Ileum.CD.Inf.vs.UC	ADAMTS4	2.85284	2.78814	5.59892e-06	0.00166925
Ileum.CD.Inf.vs.UC	CXCL5	4.22562	6.73743	5.94844e-06	0.00173362
Ileum.CD.Inf.vs.UC	MMP7	3.93498	2.92552	6.04287e-06	0.00173362
Ileum.CD.Inf.vs.UC	FOXQ1	2.39248	0.260097	6.47047e-06	0.00179431
Ileum.CD.Inf.vs.UC	IL13RA2	3.64101	1.33635	6.49045e-06	0.00179431
Ileum.CD.Inf.vs.UC	APOBEC3A	3.39241	1.91782	6.77336e-06	0.00183909
Ileum.CD.Inf.vs.UC	THBS2	2.89741	3.50478	7.04847e-06	0.00188021
Ileum.CD.Inf.vs.UC	IL1RN	3.0924	5.59971	8.31628e-06	0.00218015
Ileum.CD.Inf.vs.UC	KCNJ15	3.6131	2.28716	8.6255e-06	0.00222289
Ileum.CD.Inf.vs.UC	IGHV6-1	2.14467	6.34456	8.89276e-06	0.00223563
Ileum.CD.Inf.vs.UC	RP11-290F20.3	2.69174	1.37738	8.96898e-06	0.00223563
Ileum.CD.Inf.vs.UC	SOCS3	2.495	5.43073	9.51287e-06	0.00233295
Ileum.CD.Inf.vs.UC	FOSL1	2.64545	-0.164327	1.03541e-05	0.00249896
Ileum.CD.Inf.vs.UC	P4HA3	2.01842	0.211641	1.13735e-05	0.0027021
Ileum.CD.Inf.vs.UC	CMTM2	3.26183	0.512896	1.32327e-05	0.00309544
Ileum.CD.Inf.vs.UC	CHI3L1	4.07425	6.20343	1.379e-05	0.00313823
Ileum.CD.Inf.vs.UC	IGHG2	2.90292	8.97735	1.38284e-05	0.00313823
Ileum.CD.Inf.vs.UC	NPC1L1	4.25965	4.91352	1.50195e-05	0.00335841
Ileum.CD.Inf.vs.UC	CLDN18	2.99615	2.4675	1.5589e-05	0.00339429
Ileum.CD.Inf.vs.UC	DUOXA2	3.79099	4.72935	1.56265e-05	0.00339429
Ileum.CD.Inf.vs.UC	FAM83A	2.79125	2.32525	1.61451e-05	0.00345755
Ileum.CD.Inf.vs.UC	CCL3	2.83063	3.43262	1.68224e-05	0.00355255
Ileum.CD.Inf.vs.UC	TCN1	3.20219	2.66241	1.71639e-05	0.00357503
Ileum.CD.Inf.vs.UC	IGFBP5	1.83174	8.11792	1.85993e-05	0.00382166
Ileum.CD.Inf.vs.UC	WISP1	2.09135	2.70869	2.18031e-05	0.00442021
Ileum.CD.Inf.vs.UC	COL7A1	2.91753	4.36395	2.46274e-05	0.00489039
Ileum.CD.Inf.vs.UC	LILRA2	2.5047	1.01161	2.50504e-05	0.00489039
Ileum.CD.Inf.vs.UC	TMEM132A	1.99178	2.76656	2.53045e-05	0.00489039
Ileum.CD.Inf.vs.UC	PI15	2.91811	3.25681	2.54088e-05	0.00489039
Ileum.CD.Inf.vs.UC	GPR84	2.82671	1.10433	2.65078e-05	0.00501494
Ileum.CD.Inf.vs.UC	MLK7-AS1	3.41692	1.35507	2.6913e-05	0.00501494
Ileum.CD.Inf.vs.UC	MMP3	4.37324	7.58717	2.70454e-05	0.00501494
Ileum.CD.Inf.vs.UC	COL8A1	2.67755	2.71051	2.74029e-05	0.00502
Ileum.CD.Inf.vs.UC	MEFV	2.12792	2.22629	2.97489e-05	0.0053849
Ileum.CD.Inf.vs.UC	FOLH1	3.09649	6.62111	3.30202e-05	0.00590673
Ileum.CD.Inf.vs.UC	CXCL2	2.62849	2.781	3.43524e-05	0.00607358
Ileum.CD.Inf.vs.UC	NFE2	2.77572	0.822934	3.56118e-05	0.0061142
Ileum.CD.Inf.vs.UC	IGHV3-13	2.86534	6.05028	3.56122e-05	0.0061142
Ileum.CD.Inf.vs.UC	CLEC4E	2.88609	2.8554	3.57885e-05	0.0061142
Ileum.CD.Inf.vs.UC	S100A9	3.03763	6.28407	3.71887e-05	0.00624176
Ileum.CD.Inf.vs.UC	SPP1	2.79836	4.91439	3.73562e-05	0.00624176
Ileum.CD.Inf.vs.UC	GLT1D1	2.8626	0.474754	4.00197e-05	0.00655143
Ileum.CD.Inf.vs.UC	CLEC6A	3.13717	0.44814	4.04264e-05	0.00655143
Ileum.CD.Inf.vs.UC	IGHV3-15	2.19668	8.58643	4.05021e-05	0.00655143
Ileum.CD.Inf.vs.UC	STC1	2.17034	2.19662	4.60915e-05	0.00737706
Ileum.CD.Inf.vs.UC	SLC7A11	1.73003	3.37452	4.7658e-05	0.00754833
Ileum.CD.Inf.vs.UC	PDE10A	1.55617	2.33019	5.25831e-05	0.00824254
Ileum.CD.Inf.vs.UC	S100A8	3.16606	5.53114	5.44472e-05	0.00844766
Ileum.CD.Inf.vs.UC	FFAR2	1.74039	3.89371	5.58807e-05	0.00852199
Ileum.CD.Inf.vs.UC	GAS1	2.66268	2.23049	5.60473e-05	0.00852199
Ileum.CD.Inf.vs.UC	MMP13	3.12711	1.37481	6.09826e-05	0.00918059
Ileum.CD.Inf.vs.UC	OLR1	2.15662	1.30867	6.55662e-05	0.00977387
Ileum.CD.Inf.vs.UC	TMEM158	2.21688	0.865515	6.64584e-05	0.00980385
Ileum.CD.Inf.vs.UC	SNAI1	1.88662	0.745502	6.70569e-05	0.00980385
Ileum.CD.Inf.vs.UC	HGF	1.64188	3.26542	7.29645e-05	0.010566
Ileum.CD.Inf.vs.UC	IGKV2D-29	2.12317	5.67686	7.53688e-05	0.0108112
Ileum.CD.Inf.vs.UC	GBP5	1.85025	6.26527	8.66364e-05	0.0122774
Ileum.CD.Inf.vs.UC	IDO1	1.94446	6.48602	8.72054e-05	0.0122774
Ileum.CD.Inf.vs.UC	PILRA	1.66883	3.10373	9.19209e-05	0.0128225
Ileum.CD.Inf.vs.UC	IER3	1.84515	3.93975	9.29932e-05	0.0128542
Ileum.CD.Inf.vs.UC	MNDA	1.86782	4.82681	9.78604e-05	0.0134051
Ileum.CD.Inf.vs.UC	PLAUR	1.85159	4.83338	0.000107056	0.0145338
Ileum.CD.Inf.vs.UC	CEACAM3	2.13553	0.720032	0.000111912	0.0150201
Ileum.CD.Inf.vs.UC	C5AR1	1.93422	3.27501	0.000113539	0.0150201
Ileum.CD.Inf.vs.UC	CYP27B1	1.71958	1.29808	0.000113602	0.0150201
Ileum.CD.Inf.vs.UC	RP11-170L3.7	1.97422	0.961841	0.00011635	0.0152508
Ileum.CD.Inf.vs.UC	IGLV10-54	2.76628	6.52122	0.000123651	0.0160693
Ileum.CD.Inf.vs.UC	IGHV3OR16-6	2.49916	0.529349	0.000131081	0.0167463
Ileum.CD.Inf.vs.UC	F2RL2	1.50309	2.54932	0.000131427	0.0167463
Ileum.CD.Inf.vs.UC	IGKV2-30	1.76314	6.78892	0.000133041	0.0167463
Ileum.CD.Inf.vs.UC	ONECUT2	2.55096	1.28857	0.000134129	0.0167463
Ileum.CD.Inf.vs.UC	HSPA6	1.83625	2.1734	0.000134367	0.0167463
Ileum.CD.Inf.vs.UC	AOX1	1.95049	2.21684	0.000146573	0.0181191
Ileum.CD.Inf.vs.UC	PDPN	1.79608	4.15602	0.000158956	0.0194914
Ileum.CD.Inf.vs.UC	IGKV2-24	1.91104	6.72941	0.000161983	0.0197036
Ileum.CD.Inf.vs.UC	C2CD4A	1.78848	2.17808	0.000167446	0.0202065
Ileum.CD.Inf.vs.UC	IGKV3-15	1.80789	7.48369	0.000178587	0.0213813
Ileum.CD.Inf.vs.UC	IGHV3-7	1.76542	8.65607	0.000183576	0.0218068
Ileum.CD.Inf.vs.UC	PLAU	1.63256	5.56126	0.000188729	0.0222451
Ileum.CD.Inf.vs.UC	MEDAG	1.611	1.21549	0.000192443	0.0225084
Ileum.CD.Inf.vs.UC	IGHGP	2.50794	3.63275	0.000199848	0.0231961
Ileum.CD.Inf.vs.UC	CCL2	1.65137	4.63876	0.000207175	0.0238644
Ileum.CD.Inf.vs.UC	IGHV3OR16-13	2.38632	4.07814	0.000226821	0.0259309
Ileum.CD.Inf.vs.UC	LILRA6	2.13159	1.2273	0.000229203	0.0260077
Ileum.CD.Inf.vs.UC	CCL4	1.81533	3.53713	0.000234098	0.0263664
Ileum.CD.Inf.vs.UC	IGHV3-74	1.66129	7.73144	0.000236751	0.0263718
Ileum.CD.Inf.vs.UC	NR4A3	1.81123	2.18274	0.000237615	0.0263718
Ileum.CD.Inf.vs.UC	IGKV3D-20	1.72811	5.3493	0.000242304	0.0266973
Ileum.CD.Inf.vs.UC	SRPX2	1.43037	1.84858	0.000245	0.0268002
Ileum.CD.Inf.vs.UC	IGHV3-33	1.6831	7.18903	0.000256077	0.0277139
Ileum.CD.Inf.vs.UC	STRIP2	1.52144	1.73686	0.000256998	0.0277139
Ileum.CD.Inf.vs.UC	L1TD1	2.14155	1.44695	0.000265366	0.0284147
Ileum.CD.Inf.vs.UC	PCDH17	1.57351	2.76049	0.000273454	0.029076
Ileum.CD.Inf.vs.UC	TNS4	1.84132	2.71378	0.000292184	0.0307345
Ileum.CD.Inf.vs.UC	IGHV4OR15-8	2.01457	5.41539	0.000294435	0.0307345
Ileum.CD.Inf.vs.UC	HABP2	1.78147	0.339877	0.000295116	0.0307345
Ileum.CD.Inf.vs.UC	OSCAR	1.54125	0.969749	0.000298516	0.0308771
Ileum.CD.Inf.vs.UC	IGHV1-58	1.83028	3.20793	0.000305953	0.0314325
Ileum.CD.Inf.vs.UC	ANKRD22	1.52328	3.77643	0.000308845	0.0315167
Ileum.CD.Inf.vs.UC	FGF10	1.49999	0.543705	0.000318029	0.0322375
Ileum.CD.Inf.vs.UC	FAM20A	1.70814	2.36311	0.000321461	0.0323696
Ileum.CD.Inf.vs.UC	VWF	1.34798	6.53552	0.000337621	0.0337732
Ileum.CD.Inf.vs.UC	SPHK1	1.48498	2.01041	0.000358442	0.0356216
Ileum.CD.Inf.vs.UC	COL5A3	1.41828	3.21494	0.000369891	0.0363507
Ileum.CD.Inf.vs.UC	IGHV3-73	1.75873	5.38796	0.000372621	0.0363507
Ileum.CD.Inf.vs.UC	CHAC1	1.3439	0.71282	0.00037295	0.0363507
Ileum.CD.Inf.vs.UC	GFPT2	1.77958	1.90701	0.000381541	0.0369511
Ileum.CD.Inf.vs.UC	CD55	1.45705	7.00567	0.000396983	0.0378793
Ileum.CD.Inf.vs.UC	FCGR2A	1.73485	5.1293	0.000398503	0.0378793
Ileum.CD.Inf.vs.UC	RP11-536O18.2	2.25142	0.391848	0.000398598	0.0378793
Ileum.CD.Inf.vs.UC	MASP1	2.02941	3.05018	0.000408538	0.0383309
Ileum.CD.Inf.vs.UC	IGKV1-12	1.61307	6.2697	0.000409476	0.0383309
Ileum.CD.Inf.vs.UC	IGLV1-51	1.72623	2.36149	0.000410914	0.0383309
Ileum.CD.Inf.vs.UC	ACSL1	1.54521	5.58096	0.000415498	0.0385223
Ileum.CD.Inf.vs.UC	MDFI	1.40098	0.283992	0.000438915	0.0404467
Ileum.CD.Inf.vs.UC	CD274	1.41679	4.31475	0.000449113	0.0411371
Ileum.CD.Inf.vs.UC	LILRA3	2.61706	1.41607	0.000452039	0.0411572
Ileum.CD.Inf.vs.UC	TNIP3	1.70553	2.05425	0.000468227	0.0423773
Ileum.CD.Inf.vs.UC	IGKV1-27	1.69175	6.7179	0.000474142	0.0426588
Ileum.CD.Inf.vs.UC	IGHV1-46	1.70119	7.2779	0.000500862	0.0447794
Ileum.CD.Inf.vs.UC	FCN3	2.32911	0.290768	0.000506966	0.0447794
Ileum.CD.Inf.vs.UC	IGHV1OR15-3	1.85907	4.6044	0.000509506	0.0447794
Ileum.CD.Inf.vs.UC	FGF7	1.69551	3.63459	0.00051157	0.0447794
Ileum.CD.Inf.vs.UC	IGHV3-72	1.59929	6.46875	0.000514896	0.0447794
Ileum.CD.Inf.vs.UC	S100A12	3.14511	1.48656	0.000515383	0.0447794
Ileum.CD.Inf.vs.UC	KIF26B	1.34235	1.94337	0.000523449	0.0452219
Ileum.CD.Inf.vs.UC	ADAMTS2	1.53677	3.86687	0.000536468	0.0460847
Ileum.CD.Inf.vs.UC	LILRA5	1.86357	2.40145	0.000548727	0.046873
Ileum.CD.Inf.vs.UC	CLEC12A	1.30203	2.10205	0.000559989	0.0472625
Ileum.CD.Inf.vs.UC	GNA15	1.38018	2.4445	0.000561655	0.0472625
Ileum.CD.Inf.vs.UC	COL18A1	1.24824	6.09828	0.000563017	0.0472625
Ileum.CD.Inf.vs.UC	CPXM1	1.46846	2.62116	0.00056572	0.0472625
Ileum.CD.Inf.vs.UC	SPAG4	1.37974	1.34913	0.000570953	0.0473548
Ileum.CD.Inf.vs.UC	ADAMTS12	1.39556	2.56449	0.000573054	0.0473548
Ileum.CD.Inf.vs.UC	IGKV1-6	1.59811	5.84404	0.000587026	0.0482472
Ileum.CD.Inf.vs.UC	IGLV5-37	2.03854	2.0443	0.000593358	0.0485054
Ileum.CD.Inf.vs.UC	ADAM12	1.76076	2.77898	0.000603956	0.0491034
Ileum.CD.Inf.vs.UC	MUC1	1.80996	5.41743	0.000607132	0.0491034
Ileum.CD.Inf.vs.UC	IGLV2-18	1.69531	2.59206	0.000612733	0.0492942
Ileum.CD.Inf.vs.UC	H19	1.68121	2.17418	0.000618326	0.0494823
Rectum.CD.Inf.vs.nonIBD	HCAR3	7.15434	3.63816	1.75586e-08	0.000146586
Rectum.CD.Inf.vs.nonIBD	SAA1	7.34741	4.43847	3.65069e-08	0.000146586
Rectum.CD.Inf.vs.nonIBD	AQP9	7.43323	4.30258	3.79656e-08	0.000146586
Rectum.CD.Inf.vs.nonIBD	FCGR3B	7.00364	4.62675	3.86489e-08	0.000146586
Rectum.CD.Inf.vs.nonIBD	CXCL5	6.63089	6.30201	6.38406e-08	0.000172204
Rectum.CD.Inf.vs.nonIBD	SERPINB7	8.28546	3.61023	7.30985e-08	0.000172204
Rectum.CD.Inf.vs.nonIBD	S100A8	6.44791	5.40169	7.94559e-08	0.000172204
Rectum.CD.Inf.vs.nonIBD	HCAR2	5.81561	2.8072	9.90012e-08	0.00017768
Rectum.CD.Inf.vs.nonIBD	SAA2	6.79774	1.4397	1.05406e-07	0.00017768
Rectum.CD.Inf.vs.nonIBD	PROK2	6.46603	1.6532	1.40466e-07	0.000193358
Rectum.CD.Inf.vs.nonIBD	CSF3	7.99378	2.91577	1.55382e-07	0.000193358
Rectum.CD.Inf.vs.nonIBD	CXCR1	6.63569	2.98385	1.6642e-07	0.000193358
Rectum.CD.Inf.vs.nonIBD	MMP10	5.58471	2.67059	1.73982e-07	0.000193358
Rectum.CD.Inf.vs.nonIBD	DEFB4A	8.55325	2.70801	1.85748e-07	0.000193358
Rectum.CD.Inf.vs.nonIBD	IL17A	4.89566	-0.0281204	2.19862e-07	0.000193358
Rectum.CD.Inf.vs.nonIBD	S100A9	5.12399	6.2768	2.22586e-07	0.000193358
Rectum.CD.Inf.vs.nonIBD	FCAR	6.62799	0.66372	2.25584e-07	0.000193358
Rectum.CD.Inf.vs.nonIBD	FPR2	6.18107	3.22658	2.29414e-07	0.000193358
Rectum.CD.Inf.vs.nonIBD	CHI3L1	6.02809	5.95537	2.71928e-07	0.000217128
Rectum.CD.Inf.vs.nonIBD	TCN1	5.27261	1.61518	3.11936e-07	0.000222004
Rectum.CD.Inf.vs.nonIBD	OSM	5.61312	2.36509	3.23566e-07	0.000222004
Rectum.CD.Inf.vs.nonIBD	REG1A	4.5209	6.35961	3.26493e-07	0.000222004
Rectum.CD.Inf.vs.nonIBD	MMP3	7.89087	8.21113	3.36569e-07	0.000222004
Rectum.CD.Inf.vs.nonIBD	TREM1	5.35541	2.30301	3.98157e-07	0.000250665
Rectum.CD.Inf.vs.nonIBD	C6orf223	3.35237	1.63964	4.13066e-07	0.000250665
Rectum.CD.Inf.vs.nonIBD	S100A12	6.44939	1.26109	4.41198e-07	0.000257439
Rectum.CD.Inf.vs.nonIBD	CXCR2	5.17459	3.38879	4.80127e-07	0.000265364
Rectum.CD.Inf.vs.nonIBD	IDO1	4.09037	6.05816	4.89764e-07	0.000265364
Rectum.CD.Inf.vs.nonIBD	CXCL11	3.95206	3.4319	5.1319e-07	0.000268469
Rectum.CD.Inf.vs.nonIBD	IL8	5.03196	5.84359	5.56124e-07	0.000271149
Rectum.CD.Inf.vs.nonIBD	SERPINB4	8.31193	0.909658	5.66703e-07	0.000271149
Rectum.CD.Inf.vs.nonIBD	TNIP3	5.02659	4.64913	5.71931e-07	0.000271149
Rectum.CD.Inf.vs.nonIBD	KCNJ15	5.56413	2.0928	6.14792e-07	0.000282637
Rectum.CD.Inf.vs.nonIBD	FPR1	4.67174	4.23536	6.58121e-07	0.000293657
Rectum.CD.Inf.vs.nonIBD	IL24	8.76531	2.63085	7.40259e-07	0.000312359
Rectum.CD.Inf.vs.nonIBD	CXCL1	3.78937	6.18698	7.45376e-07	0.000312359
Rectum.CD.Inf.vs.nonIBD	SERPINB3	8.76342	1.80282	7.76548e-07	0.000312359
Rectum.CD.Inf.vs.nonIBD	IL11	7.01631	3.21819	7.8239e-07	0.000312359
Rectum.CD.Inf.vs.nonIBD	CD300E	5.50327	3.19661	1.00914e-06	0.000392557
Rectum.CD.Inf.vs.nonIBD	INHBA	5.29745	4.22003	1.23124e-06	0.000466979
Rectum.CD.Inf.vs.nonIBD	CXCL6	4.19634	3.84458	1.29329e-06	0.000476734
Rectum.CD.Inf.vs.nonIBD	MMP7	5.12111	3.39674	1.31981e-06	0.000476734
Rectum.CD.Inf.vs.nonIBD	ABCA12	4.46769	2.44374	1.40305e-06	0.000495015
Rectum.CD.Inf.vs.nonIBD	CFB	2.14439	6.90274	1.518e-06	0.000513916
Rectum.CD.Inf.vs.nonIBD	IFNG	5.30238	1.57233	1.52437e-06	0.000513916
Rectum.CD.Inf.vs.nonIBD	C19orf59	5.8236	-0.187544	1.61824e-06	0.000527895
Rectum.CD.Inf.vs.nonIBD	AC016735.2	5.49136	-0.393722	1.68032e-06	0.000527895
Rectum.CD.Inf.vs.nonIBD	CMTM2	4.9129	0.0504976	1.68411e-06	0.000527895
Rectum.CD.Inf.vs.nonIBD	MMP1	6.62928	8.48228	1.70502e-06	0.000527895
Rectum.CD.Inf.vs.nonIBD	DUOXA2	4.93833	6.1395	2.24891e-06	0.000682363
Rectum.CD.Inf.vs.nonIBD	IL6	5.82602	3.28453	2.3709e-06	0.000705272
Rectum.CD.Inf.vs.nonIBD	RP11-223C24.1	2.86629	-0.342839	2.75217e-06	0.000802945
Rectum.CD.Inf.vs.nonIBD	FAM83A	3.62373	0.203164	2.85795e-06	0.000818074
Rectum.CD.Inf.vs.nonIBD	SELE	4.74374	3.57446	3.07808e-06	0.000864768
Rectum.CD.Inf.vs.nonIBD	CXCL17	5.96866	-0.631259	3.386e-06	0.000907423
Rectum.CD.Inf.vs.nonIBD	FCN1	3.66597	2.71303	3.39159e-06	0.000907423
Rectum.CD.Inf.vs.nonIBD	FFAR2	3.2072	3.08863	3.40934e-06	0.000907423
Rectum.CD.Inf.vs.nonIBD	ACKR4	2.79625	1.44123	4.26483e-06	0.00111555
Rectum.CD.Inf.vs.nonIBD	SNORD3A	-2.14573	1.75807	4.55052e-06	0.0011701
Rectum.CD.Inf.vs.nonIBD	PLA2G3	4.45675	-0.523569	4.78378e-06	0.00120958
Rectum.CD.Inf.vs.nonIBD	CSF3R	3.45057	4.35677	5.13077e-06	0.00127605
Rectum.CD.Inf.vs.nonIBD	CLEC4E	4.04341	2.46939	5.27424e-06	0.00129057
Rectum.CD.Inf.vs.nonIBD	EGFL6	4.26291	1.77643	5.65944e-06	0.00136285
Rectum.CD.Inf.vs.nonIBD	VNN3	3.87696	-0.739822	6.06497e-06	0.00142469
Rectum.CD.Inf.vs.nonIBD	KRT6A	6.08589	-0.5162	6.10406e-06	0.00142469
Rectum.CD.Inf.vs.nonIBD	LILRA3	4.52667	2.05019	6.8422e-06	0.00157277
Rectum.CD.Inf.vs.nonIBD	NPSR1	4.01527	-1.07305	7.31426e-06	0.00165619
Rectum.CD.Inf.vs.nonIBD	NFE2	3.75825	0.369496	7.4865e-06	0.00167026
Rectum.CD.Inf.vs.nonIBD	IL1B	3.83981	6.28227	8.2654e-06	0.00181731
Rectum.CD.Inf.vs.nonIBD	REG1B	2.84734	2.9633	8.48265e-06	0.00183843
Rectum.CD.Inf.vs.nonIBD	SLC11A1	3.13503	1.67879	8.85424e-06	0.00189194
Rectum.CD.Inf.vs.nonIBD	KIAA1199	3.76222	5.05612	1.04059e-05	0.00219126
Rectum.CD.Inf.vs.nonIBD	SERPINE1	3.41637	4.0073	1.05439e-05	0.00219126
Rectum.CD.Inf.vs.nonIBD	TNFRSF10C	3.03833	2.16844	1.08013e-05	0.00221442
Rectum.CD.Inf.vs.nonIBD	GBP1	2.16699	6.59004	1.19341e-05	0.00239236
Rectum.CD.Inf.vs.nonIBD	LCN2	2.59886	8.94966	1.21035e-05	0.00239236
Rectum.CD.Inf.vs.nonIBD	ITLN2	2.96662	1.18924	1.22391e-05	0.00239236
Rectum.CD.Inf.vs.nonIBD	IL13RA2	3.46305	1.81894	1.25207e-05	0.00239236
Rectum.CD.Inf.vs.nonIBD	GPR97	2.7915	1.71947	1.25368e-05	0.00239236
Rectum.CD.Inf.vs.nonIBD	CXCL10	3.32802	5.28232	1.26154e-05	0.00239236
Rectum.CD.Inf.vs.nonIBD	FCN3	3.47406	-0.0911975	1.36931e-05	0.00256466
Rectum.CD.Inf.vs.nonIBD	WISP1	3.70536	1.98164	1.43226e-05	0.00261843
Rectum.CD.Inf.vs.nonIBD	COL7A1	3.71932	4.38204	1.43253e-05	0.00261843
Rectum.CD.Inf.vs.nonIBD	DEFA5	3.20261	5.24929	1.45248e-05	0.00262328
Rectum.CD.Inf.vs.nonIBD	PTGS2	3.40389	4.52451	1.48036e-05	0.00264219
Rectum.CD.Inf.vs.nonIBD	IGHG3	3.57963	7.25858	1.50362e-05	0.00265249
Rectum.CD.Inf.vs.nonIBD	DMBT1	3.06199	8.03923	1.63474e-05	0.00285065
Rectum.CD.Inf.vs.nonIBD	IL1A	3.49525	1.86256	1.66112e-05	0.00286373
Rectum.CD.Inf.vs.nonIBD	C4BPB	2.88582	3.20885	1.75773e-05	0.00299624
Rectum.CD.Inf.vs.nonIBD	FAP	3.46044	2.70362	1.83738e-05	0.00307435
Rectum.CD.Inf.vs.nonIBD	C2CD4A	2.55707	1.88881	1.84408e-05	0.00307435
Rectum.CD.Inf.vs.nonIBD	UBD	2.60506	-0.261918	1.96643e-05	0.00324269
Rectum.CD.Inf.vs.nonIBD	SFRP2	4.96591	1.97158	2.01577e-05	0.00328831
Rectum.CD.Inf.vs.nonIBD	VSIG1	3.19038	1.05919	2.05797e-05	0.00331819
Rectum.CD.Inf.vs.nonIBD	CXCL9	3.35423	6.65496	2.07783e-05	0.00331819
Rectum.CD.Inf.vs.nonIBD	GBP5	2.72635	5.45733	2.12031e-05	0.00335076
Rectum.CD.Inf.vs.nonIBD	PRSS1	3.59826	0.0627833	2.263e-05	0.00350622
Rectum.CD.Inf.vs.nonIBD	CXCL3	2.54399	4.4109	2.26491e-05	0.00350622
Rectum.CD.Inf.vs.nonIBD	CD274	2.32484	4.13147	2.39168e-05	0.00366508
Rectum.CD.Inf.vs.nonIBD	TNFAIP6	3.69245	3.22465	2.99348e-05	0.0045414
Rectum.CD.Inf.vs.nonIBD	REG3A	3.07655	4.64261	3.05304e-05	0.00458591
Rectum.CD.Inf.vs.nonIBD	CHAC1	2.05574	1.65465	3.12832e-05	0.00461304
Rectum.CD.Inf.vs.nonIBD	IL1RN	2.92594	5.29488	3.14654e-05	0.00461304
Rectum.CD.Inf.vs.nonIBD	PI3	3.0816	8.3206	3.16232e-05	0.00461304
Rectum.CD.Inf.vs.nonIBD	CFI	1.76815	3.63296	3.20082e-05	0.00462472
Rectum.CD.Inf.vs.nonIBD	DUOX2	2.96557	8.44863	3.2712e-05	0.00468183
Rectum.CD.Inf.vs.nonIBD	MEFV	2.62475	1.67617	3.70081e-05	0.0052472
Rectum.CD.Inf.vs.nonIBD	CXCL2	2.44396	3.45906	4.14466e-05	0.00582209
Rectum.CD.Inf.vs.nonIBD	OLFM4	2.8649	9.93886	4.24617e-05	0.00590997
Rectum.CD.Inf.vs.nonIBD	LILRA5	2.85973	1.90412	4.51472e-05	0.00622662
Rectum.CD.Inf.vs.nonIBD	KLK10	3.31102	1.57101	4.56498e-05	0.00623922
Rectum.CD.Inf.vs.nonIBD	RP11-79H23.3	1.78982	-0.0271823	4.65697e-05	0.00630812
Rectum.CD.Inf.vs.nonIBD	APLN	2.03796	-0.0666189	4.95042e-05	0.00664627
Rectum.CD.Inf.vs.nonIBD	SOCS3	2.59682	5.48603	5.06779e-05	0.00674416
Rectum.CD.Inf.vs.nonIBD	HK3	2.17297	2.18894	5.1575e-05	0.00680387
Rectum.CD.Inf.vs.nonIBD	THBS2	3.42638	3.5391	5.20627e-05	0.006809
Rectum.CD.Inf.vs.nonIBD	IL23A	2.49205	0.320723	5.31169e-05	0.0068636
Rectum.CD.Inf.vs.nonIBD	GLT1D1	3.24043	0.360589	5.33851e-05	0.0068636
Rectum.CD.Inf.vs.nonIBD	KCND3	1.88076	3.94921	5.396e-05	0.00687922
Rectum.CD.Inf.vs.nonIBD	CPXM1	2.49077	2.66807	5.47986e-05	0.0068824
Rectum.CD.Inf.vs.nonIBD	AFAP1-AS1	3.34343	-0.544125	5.48922e-05	0.0068824
Rectum.CD.Inf.vs.nonIBD	NOS2	2.42315	7.24176	6.24826e-05	0.00776986
Rectum.CD.Inf.vs.nonIBD	PDPN	2.64483	3.86987	6.59958e-05	0.00814002
Rectum.CD.Inf.vs.nonIBD	EMR3	2.1926	0.906904	6.75673e-05	0.00826664
Rectum.CD.Inf.vs.nonIBD	DEFA6	2.79902	4.1201	6.86199e-05	0.00832826
Rectum.CD.Inf.vs.nonIBD	FAM3B	2.57358	0.915622	7.03747e-05	0.00847345
Rectum.CD.Inf.vs.nonIBD	GAS1	3.60095	2.56375	7.36298e-05	0.00879558
Rectum.CD.Inf.vs.nonIBD	CLEC5A	3.11042	0.641042	7.59079e-05	0.00899686
Rectum.CD.Inf.vs.nonIBD	STC1	3.04027	2.9538	7.9015e-05	0.00929253
Rectum.CD.Inf.vs.nonIBD	KYNU	2.24175	3.2464	8.56476e-05	0.0099509
Rectum.CD.Inf.vs.nonIBD	TNC	2.98219	6.69028	8.6446e-05	0.0099509
Rectum.CD.Inf.vs.nonIBD	KRT80	2.86148	0.190161	8.70241e-05	0.0099509
Rectum.CD.Inf.vs.nonIBD	GZMB	2.70421	2.73781	8.72368e-05	0.0099509
Rectum.CD.Inf.vs.nonIBD	KRT6B	3.80002	-0.40392	8.80617e-05	0.00997003
Rectum.CD.Inf.vs.nonIBD	COL23A1	2.04458	0.793817	9.24158e-05	0.0103855
Rectum.CD.Inf.vs.nonIBD	ENKUR	2.01946	1.33792	9.5301e-05	0.010631
Rectum.CD.Inf.vs.nonIBD	GPR84	2.90314	0.677636	0.000105291	0.0116164
Rectum.CD.Inf.vs.nonIBD	CTHRC1	2.47266	1.67385	0.000106191	0.0116164
Rectum.CD.Inf.vs.nonIBD	SLC6A20	2.56481	2.568	0.000106432	0.0116164
Rectum.CD.Inf.vs.nonIBD	FCGR1A	2.3223	2.21654	0.000121377	0.0131529
Rectum.CD.Inf.vs.nonIBD	RP11-290F20.3	2.24463	1.27451	0.000123209	0.0131794
Rectum.CD.Inf.vs.nonIBD	FCGR3A	2.06301	4.73528	0.000123358	0.0131794
Rectum.CD.Inf.vs.nonIBD	TDO2	2.60795	2.83967	0.000126819	0.0134543
Rectum.CD.Inf.vs.nonIBD	SLC6A14	2.98662	5.7816	0.000128075	0.0134933
Rectum.CD.Inf.vs.nonIBD	BCL2A1	2.29963	3.72233	0.000130531	0.0136572
Rectum.CD.Inf.vs.nonIBD	CLDN2	2.79765	1.79767	0.000134533	0.0139104
Rectum.CD.Inf.vs.nonIBD	P4HA3	2.51262	0.153676	0.000134785	0.0139104
Rectum.CD.Inf.vs.nonIBD	MNDA	2.19853	4.25577	0.000153777	0.0157632
Rectum.CD.Inf.vs.nonIBD	CRABP2	2.24577	0.535378	0.000170771	0.0173876
Rectum.CD.Inf.vs.nonIBD	APOBEC3A	2.80803	1.69024	0.000172368	0.0174333
Rectum.CD.Inf.vs.nonIBD	HAPLN3	2.16449	2.78803	0.000173838	0.0174655
Rectum.CD.Inf.vs.nonIBD	CDH3	2.17985	3.02643	0.000178544	0.0178203
Rectum.CD.Inf.vs.nonIBD	PCSK9	1.81367	3.71923	0.000184001	0.018245
Rectum.CD.Inf.vs.nonIBD	GBP4	1.70676	5.91139	0.000191459	0.0188612
Rectum.CD.Inf.vs.nonIBD	NCF2	1.79874	4.58329	0.000199721	0.0194267
Rectum.CD.Inf.vs.nonIBD	PLEK	2.17177	6.24497	0.000199992	0.0194267
Rectum.CD.Inf.vs.nonIBD	CHRDL2	2.86293	1.46417	0.000201041	0.0194267
Rectum.CD.Inf.vs.nonIBD	ADAMTS4	2.72351	2.41521	0.000203785	0.0195672
Rectum.CD.Inf.vs.nonIBD	SLC26A4	2.38504	1.78621	0.000209199	0.0199607
Rectum.CD.Inf.vs.nonIBD	ALPL	2.37374	3.13931	0.000213737	0.0202662
Rectum.CD.Inf.vs.nonIBD	PLAU	2.04444	5.52874	0.000217118	0.020459
Rectum.CD.Inf.vs.nonIBD	CLEC12A	1.89204	1.65098	0.000219456	0.0205516
Rectum.CD.Inf.vs.nonIBD	STRIP2	1.87832	1.3802	0.00026683	0.0247704
Rectum.CD.Inf.vs.nonIBD	CXCR2P1	1.78527	1.98147	0.000267771	0.0247704
Rectum.CD.Inf.vs.nonIBD	CCL11	2.41237	2.99489	0.000275605	0.0253407
Rectum.CD.Inf.vs.nonIBD	SPINK4	2.30913	6.98095	0.000280618	0.0256462
Rectum.CD.Inf.vs.nonIBD	FAM20A	2.13849	1.9132	0.000310085	0.0281695
Rectum.CD.Inf.vs.nonIBD	PF4	1.67782	0.866619	0.000313525	0.0283124
Rectum.CD.Inf.vs.nonIBD	CCL3	2.41303	3.27941	0.000322479	0.0289487
Rectum.CD.Inf.vs.nonIBD	SLC2A3	1.99896	4.85284	0.000337636	0.0301311
Rectum.CD.Inf.vs.nonIBD	ADAM12	2.3716	2.67293	0.000343236	0.0304516
Rectum.CD.Inf.vs.nonIBD	C4BPA	2.56142	2.70915	0.000350041	0.0308748
Rectum.CD.Inf.vs.nonIBD	KRT7	2.17457	1.03371	0.000354646	0.0311002
Rectum.CD.Inf.vs.nonIBD	GBP1P1	1.8448	1.50073	0.000362747	0.0316068
Rectum.CD.Inf.vs.nonIBD	VNN2	2.16908	3.96289	0.000366665	0.0316068
Rectum.CD.Inf.vs.nonIBD	CCL4	2.12865	3.35171	0.000366673	0.0316068
Rectum.CD.Inf.vs.nonIBD	LILRA1	2.00318	0.946639	0.000368998	0.0316275
Rectum.CD.Inf.vs.nonIBD	ICAM1	1.64743	5.68326	0.000373916	0.0316963
Rectum.CD.Inf.vs.nonIBD	MMP12	2.25364	6.60028	0.000373979	0.0316963
Rectum.CD.Inf.vs.nonIBD	HSD11B1	2.20587	1.88547	0.000382038	0.0320367
Rectum.CD.Inf.vs.nonIBD	GRHL3	1.86404	0.1286	0.000382218	0.0320367
Rectum.CD.Inf.vs.nonIBD	LILRA2	2.088	0.470819	0.000386803	0.0322428
Rectum.CD.Inf.vs.nonIBD	IL18RAP	1.7212	1.97019	0.000393753	0.0326428
Rectum.CD.Inf.vs.nonIBD	MDFI	1.8944	0.114555	0.000426821	0.0351918
Rectum.CD.Inf.vs.nonIBD	ZC3H12A	1.54482	5.50053	0.000432627	0.0354777
Rectum.CD.Inf.vs.nonIBD	IFIT3	1.48336	4.96275	0.000459644	0.0374906
Rectum.CD.Inf.vs.nonIBD	LILRB3	2.28196	0.0427041	0.000480835	0.0390094
Rectum.CD.Inf.vs.nonIBD	FGR	1.79684	3.34671	0.000493612	0.0398329
Rectum.CD.Inf.vs.nonIBD	TGM2	1.58896	6.76224	0.000523316	0.0420065
Rectum.CD.Inf.vs.nonIBD	COL8A1	2.56733	3.36927	0.00053985	0.0431056
Rectum.CD.Inf.vs.nonIBD	IL19	2.12094	-0.183207	0.000590376	0.0468475
Rectum.CD.Inf.vs.nonIBD	ALDOB	1.97306	5.2653	0.000592889	0.0468475
Rectum.CD.Inf.vs.nonIBD	HRH2	2.12717	0.230586	0.000604704	0.0473401
Rectum.CD.Inf.vs.nonIBD	LILRA6	1.99895	1.30438	0.000605364	0.0473401
Rectum.CD.Inf.vs.nonIBD	CD80	1.84651	1.39146	0.000624129	0.0485572
Rectum.CD.Inf.vs.nonIBD	COL5A3	1.73179	3.04203	0.000636228	0.049246
Rectum.CD.Inf.vs.nonIBD	APOL1	1.29697	6.77351	0.000648805	0.0499646
Rectum.CD.Inf.vs.UC.Inf	MTND1P23	-2.76055	4.14771	2.00048e-07	0.00303493
Rectum.CD.Inf.vs.UC.Inf	ITLN2	-3.73827	4.08085	7.54708e-07	0.00572484
Rectum.CD.Inf.vs.UC.Inf	IGHV1-45	-2.7029	2.71156	4.67696e-06	0.0236514
Rectum.CD.Inf.vs.UC.Inf	GABRP	-1.84047	2.5288	8.89028e-06	0.0337186
Rectum.UC.Inf.vs.nonIDB	C6orf223	4.09474	2.04373	4.26518e-13	3.85843e-09
Rectum.UC.Inf.vs.nonIDB	MMP10	7.15538	3.90505	5.08659e-13	3.85843e-09
Rectum.UC.Inf.vs.nonIDB	TCN1	7.47613	3.44723	7.75062e-13	3.91949e-09
Rectum.UC.Inf.vs.nonIDB	C4BPB	4.27447	4.22466	1.15475e-12	4.10115e-09
Rectum.UC.Inf.vs.nonIDB	SAA1	8.15617	4.91544	1.35164e-12	4.10115e-09
Rectum.UC.Inf.vs.nonIDB	FCGR3B	6.50888	3.80187	2.037e-12	5.00304e-09
Rectum.UC.Inf.vs.nonIDB	SAA2	7.92678	2.21896	2.56251e-12	5.00304e-09
Rectum.UC.Inf.vs.nonIDB	FAM83A	5.0589	1.24489	2.63821e-12	5.00304e-09
Rectum.UC.Inf.vs.nonIDB	CXCL17	6.62631	-0.333368	5.40177e-12	8.97818e-09
Rectum.UC.Inf.vs.nonIDB	AQP9	7.19712	3.73352	6.28532e-12	8.97818e-09
Rectum.UC.Inf.vs.nonIDB	S100A9	5.13158	5.96105	6.50978e-12	8.97818e-09
Rectum.UC.Inf.vs.nonIDB	S100A8	6.51468	5.13515	8.34911e-12	1.05554e-08
Rectum.UC.Inf.vs.nonIDB	CXCR1	6.60678	2.62615	1.00002e-11	1.16703e-08
Rectum.UC.Inf.vs.nonIDB	MMP3	6.88052	6.87169	1.22028e-11	1.32234e-08
Rectum.UC.Inf.vs.nonIDB	ABCA12	5.70127	3.32767	1.31648e-11	1.33148e-08
Rectum.UC.Inf.vs.nonIDB	IL17A	5.55154	0.279714	1.42886e-11	1.35483e-08
Rectum.UC.Inf.vs.nonIDB	VSIG1	4.74712	2.22856	1.85193e-11	1.65268e-08
Rectum.UC.Inf.vs.nonIDB	MMP7	6.8607	4.80521	2.35864e-11	1.82102e-08
Rectum.UC.Inf.vs.nonIDB	DMBT1	4.31311	8.9313	2.37189e-11	1.82102e-08
Rectum.UC.Inf.vs.nonIDB	CXCR2	5.1196	3.01405	2.65655e-11	1.82102e-08
Rectum.UC.Inf.vs.nonIDB	SERPINB7	10.0762	5.05561	2.73372e-11	1.82102e-08
Rectum.UC.Inf.vs.nonIDB	RP11-223C24.1	3.99389	0.393038	2.78047e-11	1.82102e-08
Rectum.UC.Inf.vs.nonIDB	CFB	2.73471	7.18192	2.90004e-11	1.82102e-08
Rectum.UC.Inf.vs.nonIDB	TNIP3	6.3308	5.60435	3.22951e-11	1.82102e-08
Rectum.UC.Inf.vs.nonIDB	PLA2G3	5.03264	-0.296784	3.33519e-11	1.82102e-08
Rectum.UC.Inf.vs.nonIDB	CDH3	4.00392	4.43712	3.4221e-11	1.82102e-08
Rectum.UC.Inf.vs.nonIDB	FPR2	5.92141	2.6435	3.44959e-11	1.82102e-08
Rectum.UC.Inf.vs.nonIDB	SERPINB4	9.43679	1.6816	3.46408e-11	1.82102e-08
Rectum.UC.Inf.vs.nonIDB	HCAR3	6.56847	2.72813	3.48095e-11	1.82102e-08
Rectum.UC.Inf.vs.nonIDB	C2CD4A	3.66085	2.62691	3.68207e-11	1.84905e-08
Rectum.UC.Inf.vs.nonIDB	SERPINB3	9.99949	2.69417	3.84205e-11	1.84905e-08
Rectum.UC.Inf.vs.nonIDB	DEFB4A	9.10835	2.92617	3.9595e-11	1.84905e-08
Rectum.UC.Inf.vs.nonIDB	FCAR	6.49489	0.225908	4.02207e-11	1.84905e-08
Rectum.UC.Inf.vs.nonIDB	CHI3L1	6.44973	6.04342	5.24568e-11	2.34065e-08
Rectum.UC.Inf.vs.nonIDB	CLDN2	4.92912	3.52601	6.26312e-11	2.71479e-08
Rectum.UC.Inf.vs.nonIDB	DSG3	4.0999	2.14401	7.13473e-11	3.00669e-08
Rectum.UC.Inf.vs.nonIDB	REG1A	6.26594	7.75057	1.00117e-10	4.10508e-08
Rectum.UC.Inf.vs.nonIDB	KCNJ15	5.02636	1.25439	1.28155e-10	5.11643e-08
Rectum.UC.Inf.vs.nonIDB	CXCL1	4.22558	6.29988	1.56148e-10	6.07415e-08
Rectum.UC.Inf.vs.nonIDB	CXCL11	4.58576	3.73026	1.88974e-10	7.16732e-08
Rectum.UC.Inf.vs.nonIDB	STRIP2	3.11998	2.23204	2.01532e-10	7.45716e-08
Rectum.UC.Inf.vs.nonIDB	FPR1	4.57283	3.82346	2.24644e-10	8.11447e-08
Rectum.UC.Inf.vs.nonIDB	ACKR4	3.54183	1.84737	2.57761e-10	9.09417e-08
Rectum.UC.Inf.vs.nonIDB	KRT7	3.67658	2.12655	2.89843e-10	9.97385e-08
Rectum.UC.Inf.vs.nonIDB	MMP1	5.30039	6.84067	2.95843e-10	9.97385e-08
Rectum.UC.Inf.vs.nonIDB	CMTM2	5.02799	-0.141479	3.15145e-10	1.01904e-07
Rectum.UC.Inf.vs.nonIDB	CXCL5	6.24287	5.58532	3.157e-10	1.01904e-07
Rectum.UC.Inf.vs.nonIDB	PROK2	6.54817	1.40934	3.47058e-10	1.09692e-07
Rectum.UC.Inf.vs.nonIDB	S100A12	6.93409	1.4077	3.89898e-10	1.20717e-07
Rectum.UC.Inf.vs.nonIDB	TREM1	5.39733	2.02471	4.18888e-10	1.27099e-07
Rectum.UC.Inf.vs.nonIDB	HCAR2	5.22974	1.91315	4.36483e-10	1.29841e-07
Rectum.UC.Inf.vs.nonIDB	IL13RA2	4.48913	2.49484	5.56129e-10	1.62251e-07
Rectum.UC.Inf.vs.nonIDB	AC016735.2	6.84364	0.571676	6.38383e-10	1.82734e-07
Rectum.UC.Inf.vs.nonIDB	INHBA	4.67293	3.28945	7.27635e-10	2.01843e-07
Rectum.UC.Inf.vs.nonIDB	CSF3	7.38253	1.97907	7.31747e-10	2.01843e-07
Rectum.UC.Inf.vs.nonIDB	IDO1	4.25952	5.91238	7.55715e-10	2.04731e-07
Rectum.UC.Inf.vs.nonIDB	KRT6A	7.10385	0.127909	8.04404e-10	2.14099e-07
Rectum.UC.Inf.vs.nonIDB	RNF183	2.48714	0.937896	8.33621e-10	2.15777e-07
Rectum.UC.Inf.vs.nonIDB	FCN1	3.89064	2.62927	8.41121e-10	2.15777e-07
Rectum.UC.Inf.vs.nonIDB	CD300E	5.07737	2.45765	8.53381e-10	2.15777e-07
Rectum.UC.Inf.vs.nonIDB	IL8	4.96581	5.45718	1.03233e-09	2.56745e-07
Rectum.UC.Inf.vs.nonIDB	OLFM4	4.24737	10.9536	1.13568e-09	2.77747e-07
Rectum.UC.Inf.vs.nonIDB	BACE2	1.63474	6.97351	1.169e-09	2.77747e-07
Rectum.UC.Inf.vs.nonIDB	C4BPA	4.33754	4.08641	1.20455e-09	2.77747e-07
Rectum.UC.Inf.vs.nonIDB	DUOXA2	6.0353	6.89233	1.20807e-09	2.77747e-07
Rectum.UC.Inf.vs.nonIDB	CD55	2.88635	7.56954	1.20831e-09	2.77747e-07
Rectum.UC.Inf.vs.nonIDB	MDFI	3.03708	0.859663	1.2731e-09	2.88272e-07
Rectum.UC.Inf.vs.nonIDB	CFI	2.78985	4.29326	1.4373e-09	3.20666e-07
Rectum.UC.Inf.vs.nonIDB	SERPINE1	4.18645	4.44257	1.60401e-09	3.52674e-07
Rectum.UC.Inf.vs.nonIDB	VNN3	4.59012	-0.375126	1.70393e-09	3.69291e-07
Rectum.UC.Inf.vs.nonIDB	REG1B	5.18611	4.90166	1.80638e-09	3.85981e-07
Rectum.UC.Inf.vs.nonIDB	KRT80	3.75316	0.719873	1.97803e-09	4.16787e-07
Rectum.UC.Inf.vs.nonIDB	NOS2	3.57566	8.0318	2.57857e-09	5.35883e-07
Rectum.UC.Inf.vs.nonIDB	SLC7A11	2.08212	4.19775	3.0823e-09	6.31913e-07
Rectum.UC.Inf.vs.nonIDB	C19orf59	5.97527	-0.348076	3.14594e-09	6.36361e-07
Rectum.UC.Inf.vs.nonIDB	KIAA1199	3.74734	4.74309	3.26519e-09	6.51791e-07
Rectum.UC.Inf.vs.nonIDB	APLN	2.38897	0.00200487	3.41345e-09	6.65693e-07
Rectum.UC.Inf.vs.nonIDB	SLC6A14	4.44379	6.86929	3.42258e-09	6.65693e-07
Rectum.UC.Inf.vs.nonIDB	IL1RN	3.39117	5.44706	3.58113e-09	6.81279e-07
Rectum.UC.Inf.vs.nonIDB	ITLN2	6.70441	4.48381	3.62964e-09	6.81279e-07
Rectum.UC.Inf.vs.nonIDB	PDPN	3.18245	4.09325	3.63744e-09	6.81279e-07
Rectum.UC.Inf.vs.nonIDB	AFAP1-AS1	6.31741	1.94506	3.78436e-09	7.00153e-07
Rectum.UC.Inf.vs.nonIDB	LPCAT1	1.85358	5.70863	3.85296e-09	7.04257e-07
Rectum.UC.Inf.vs.nonIDB	FFAR2	2.81367	2.4574	4.04338e-09	7.30264e-07
Rectum.UC.Inf.vs.nonIDB	OSM	5.40809	1.84356	4.34432e-09	7.75384e-07
Rectum.UC.Inf.vs.nonIDB	IGHG3	5.36534	8.67719	4.47117e-09	7.83869e-07
Rectum.UC.Inf.vs.nonIDB	GRHL3	3.26012	1.09571	4.4952e-09	7.83869e-07
Rectum.UC.Inf.vs.nonIDB	WISP1	4.26722	2.2181	5.02868e-09	8.66046e-07
Rectum.UC.Inf.vs.nonIDB	CHAC1	2.71926	1.99521	5.08062e-09	8.66046e-07
Rectum.UC.Inf.vs.nonIDB	LCN2	3.44718	9.4588	5.14939e-09	8.68015e-07
Rectum.UC.Inf.vs.nonIDB	FCN3	3.86617	-0.012253	5.89139e-09	9.82178e-07
Rectum.UC.Inf.vs.nonIDB	PCSK9	2.22041	3.84884	6.46118e-09	1.06546e-06
Rectum.UC.Inf.vs.nonIDB	COL5A3	2.25182	3.26891	7.47443e-09	1.2193e-06
Rectum.UC.Inf.vs.nonIDB	TNFRSF10C	3.06435	1.92086	7.56066e-09	1.22024e-06
Rectum.UC.Inf.vs.nonIDB	CLEC4E	3.76904	1.9109	8.18938e-09	1.3078e-06
Rectum.UC.Inf.vs.nonIDB	CSF3R	3.36242	3.98598	8.3773e-09	1.31268e-06
Rectum.UC.Inf.vs.nonIDB	KRT6B	5.58253	0.967829	8.4001e-09	1.31268e-06
Rectum.UC.Inf.vs.nonIDB	SLC11A1	3.25279	1.51091	8.47953e-09	1.31268e-06
Rectum.UC.Inf.vs.nonIDB	CXCL6	3.74901	3.11493	8.57689e-09	1.31434e-06
Rectum.UC.Inf.vs.nonIDB	GPR97	3.12194	1.75314	8.90935e-09	1.33962e-06
Rectum.UC.Inf.vs.nonIDB	RP11-79H23.3	2.82218	0.618356	9.03677e-09	1.33962e-06
Rectum.UC.Inf.vs.nonIDB	DOC2B	2.79951	0.906898	9.04725e-09	1.33962e-06
Rectum.UC.Inf.vs.nonIDB	PRSS1	5.48306	1.53205	9.09507e-09	1.33962e-06
Rectum.UC.Inf.vs.nonIDB	ARNTL2	1.99432	3.99978	9.24166e-09	1.34813e-06
Rectum.UC.Inf.vs.nonIDB	LRP8	2.15662	2.48082	9.6123e-09	1.38884e-06
Rectum.UC.Inf.vs.nonIDB	SELE	4.93226	3.44051	1.10013e-08	1.57453e-06
Rectum.UC.Inf.vs.nonIDB	NPSR1	6.47495	0.906927	1.16704e-08	1.65469e-06
Rectum.UC.Inf.vs.nonIDB	CLDN1	2.5395	3.02204	1.1833e-08	1.66221e-06
Rectum.UC.Inf.vs.nonIDB	TACSTD2	2.7252	1.59308	1.21813e-08	1.69544e-06
Rectum.UC.Inf.vs.nonIDB	REG3A	4.85085	6.03863	1.24623e-08	1.71878e-06
Rectum.UC.Inf.vs.nonIDB	CXCL3	3.13312	4.68183	1.48218e-08	2.01647e-06
Rectum.UC.Inf.vs.nonIDB	SLC6A20	3.36043	3.02633	1.501e-08	2.01647e-06
Rectum.UC.Inf.vs.nonIDB	TRIM29	2.52683	4.49148	1.50195e-08	2.01647e-06
Rectum.UC.Inf.vs.nonIDB	EMR3	2.77457	1.17483	1.5871e-08	2.11209e-06
Rectum.UC.Inf.vs.nonIDB	IFNG	3.85655	-0.0843591	1.62704e-08	2.12571e-06
Rectum.UC.Inf.vs.nonIDB	PIK3R3	1.42944	4.91673	1.63129e-08	2.12571e-06
Rectum.UC.Inf.vs.nonIDB	LIPG	1.73666	4.90912	1.63936e-08	2.12571e-06
Rectum.UC.Inf.vs.nonIDB	PI3	3.91081	8.81153	1.71862e-08	2.20959e-06
Rectum.UC.Inf.vs.nonIDB	CCL11	3.606	3.81956	1.7939e-08	2.287e-06
Rectum.UC.Inf.vs.nonIDB	LILRA3	3.97729	1.2235	1.88809e-08	2.38702e-06
Rectum.UC.Inf.vs.nonIDB	GBP1	2.21082	6.39743	1.9273e-08	2.41645e-06
Rectum.UC.Inf.vs.nonIDB	IL24	7.78023	1.32919	2.0927e-08	2.60232e-06
Rectum.UC.Inf.vs.nonIDB	MMP12	3.18439	7.18424	2.12853e-08	2.62536e-06
Rectum.UC.Inf.vs.nonIDB	SLC7A5	2.25733	4.20484	2.25077e-08	2.75374e-06
Rectum.UC.Inf.vs.nonIDB	IL23A	3.85191	1.28106	2.37674e-08	2.8846e-06
Rectum.UC.Inf.vs.nonIDB	DEFA5	4.65534	6.33681	2.43079e-08	2.92678e-06
Rectum.UC.Inf.vs.nonIDB	SERPINB5	3.17302	5.78254	2.88402e-08	3.41568e-06
Rectum.UC.Inf.vs.nonIDB	KCND3	2.91772	4.62491	2.89615e-08	3.41568e-06
Rectum.UC.Inf.vs.nonIDB	CDC25B	1.50257	5.30174	2.90437e-08	3.41568e-06
Rectum.UC.Inf.vs.nonIDB	FAM3B	3.86665	1.82003	3.14999e-08	3.67604e-06
Rectum.UC.Inf.vs.nonIDB	SH3GL2	-2.10439	0.359203	3.28275e-08	3.80172e-06
Rectum.UC.Inf.vs.nonIDB	CLEC5A	3.28988	0.537068	3.44217e-08	3.95615e-06
Rectum.UC.Inf.vs.nonIDB	APOBEC1	2.65609	1.68557	3.7076e-08	4.22917e-06
Rectum.UC.Inf.vs.nonIDB	DUOX2	4.2089	9.33205	3.78294e-08	4.28291e-06
Rectum.UC.Inf.vs.nonIDB	IL11	6.17711	2.06241	4.12112e-08	4.63123e-06
Rectum.UC.Inf.vs.nonIDB	L1TD1	2.66568	4.19379	4.2276e-08	4.71595e-06
Rectum.UC.Inf.vs.nonIDB	SRPX2	2.05728	2.25982	4.26914e-08	4.72753e-06
Rectum.UC.Inf.vs.nonIDB	PLEKHS1	1.83488	3.65494	4.928e-08	5.41758e-06
Rectum.UC.Inf.vs.nonIDB	HK3	2.35316	2.11281	5.39512e-08	5.88845e-06
Rectum.UC.Inf.vs.nonIDB	NFE2	3.75351	0.0834813	5.88072e-08	6.3726e-06
Rectum.UC.Inf.vs.nonIDB	SPINK4	3.39646	7.709	6.25254e-08	6.72746e-06
Rectum.UC.Inf.vs.nonIDB	LILRA5	3.05903	1.81802	6.54444e-08	6.99195e-06
Rectum.UC.Inf.vs.nonIDB	TGM2	2.48948	7.31658	6.76551e-08	7.13747e-06
Rectum.UC.Inf.vs.nonIDB	GABRP	2.81858	2.68408	6.77474e-08	7.13747e-06
Rectum.UC.Inf.vs.nonIDB	KLK10	5.96595	3.813	6.88884e-08	7.20763e-06
Rectum.UC.Inf.vs.nonIDB	WDR66	1.92963	0.119764	7.68148e-08	7.9819e-06
Rectum.UC.Inf.vs.nonIDB	DAPP1	2.02148	4.51844	7.79554e-08	8.04531e-06
Rectum.UC.Inf.vs.nonIDB	ENKUR	3.25675	2.18458	7.97788e-08	8.17787e-06
Rectum.UC.Inf.vs.nonIDB	MEFV	2.5114	1.32855	8.05076e-08	8.19719e-06
Rectum.UC.Inf.vs.nonIDB	GPR126	1.69553	5.24037	8.31338e-08	8.40815e-06
Rectum.UC.Inf.vs.nonIDB	TNC	3.50736	6.8972	9.18543e-08	9.21199e-06
Rectum.UC.Inf.vs.nonIDB	APOL1	2.18533	7.31646	9.2296e-08	9.21199e-06
Rectum.UC.Inf.vs.nonIDB	CXCL2	3.1011	3.79222	9.4021e-08	9.25673e-06
Rectum.UC.Inf.vs.nonIDB	IL1B	3.95806	6.09242	9.46435e-08	9.25673e-06
Rectum.UC.Inf.vs.nonIDB	SOCS3	2.95984	5.5524	9.49383e-08	9.25673e-06
Rectum.UC.Inf.vs.nonIDB	CHRDL2	3.718	1.97402	9.56399e-08	9.25673e-06
Rectum.UC.Inf.vs.nonIDB	DEFA6	4.07022	5.02697	9.5795e-08	9.25673e-06
Rectum.UC.Inf.vs.nonIDB	ANXA1	2.29954	7.14868	1.05885e-07	1.0167e-05
Rectum.UC.Inf.vs.nonIDB	PTGS2	3.35243	4.18879	1.07178e-07	1.02264e-05
Rectum.UC.Inf.vs.nonIDB	MUC5AC	4.25292	2.70191	1.11354e-07	1.05199e-05
Rectum.UC.Inf.vs.nonIDB	CD274	2.45144	4.00069	1.12091e-07	1.05199e-05
Rectum.UC.Inf.vs.nonIDB	TIMP1	2.13583	7.22507	1.12334e-07	1.05199e-05
Rectum.UC.Inf.vs.nonIDB	FMO3	3.22767	-0.258276	1.17874e-07	1.0971e-05
Rectum.UC.Inf.vs.nonIDB	IL6	4.99972	2.1528	1.21844e-07	1.12713e-05
Rectum.UC.Inf.vs.nonIDB	RP11-290F20.3	2.45168	1.21965	1.30499e-07	1.19988e-05
Rectum.UC.Inf.vs.nonIDB	LINC00114	2.34046	0.25003	1.38821e-07	1.26871e-05
Rectum.UC.Inf.vs.nonIDB	PLAU	2.39122	5.5989	1.57915e-07	1.43457e-05
Rectum.UC.Inf.vs.nonIDB	ADAMTS9	1.72947	3.9841	1.64413e-07	1.4847e-05
Rectum.UC.Inf.vs.nonIDB	EGFL6	3.38704	0.662598	1.73112e-07	1.55401e-05
Rectum.UC.Inf.vs.nonIDB	KYNU	2.76671	3.46565	1.84778e-07	1.64786e-05
Rectum.UC.Inf.vs.nonIDB	CPXM1	2.70121	2.60269	1.85739e-07	1.64786e-05
Rectum.UC.Inf.vs.nonIDB	CXCL10	3.26764	4.94085	2.12753e-07	1.8679e-05
Rectum.UC.Inf.vs.nonIDB	IL1A	3.68529	1.75287	2.13002e-07	1.8679e-05
Rectum.UC.Inf.vs.nonIDB	CLCA3P	2.73626	-0.023905	2.21944e-07	1.93512e-05
Rectum.UC.Inf.vs.nonIDB	WARS	1.85612	7.889	2.25802e-07	1.95751e-05
Rectum.UC.Inf.vs.nonIDB	REG4	3.22635	9.03111	2.37528e-07	2.04747e-05
Rectum.UC.Inf.vs.nonIDB	HAPLN3	2.53001	2.87054	2.89225e-07	2.479e-05
Rectum.UC.Inf.vs.nonIDB	XKR9	2.25968	2.32011	2.91114e-07	2.48118e-05
Rectum.UC.Inf.vs.nonIDB	ZC3H12A	2.24652	5.88524	3.04659e-07	2.58212e-05
Rectum.UC.Inf.vs.nonIDB	GJA5	2.28201	1.67647	3.17904e-07	2.6794e-05
Rectum.UC.Inf.vs.nonIDB	EMR2	2.06018	3.71519	3.22036e-07	2.69923e-05
Rectum.UC.Inf.vs.nonIDB	FAP	3.1061	2.09338	3.26834e-07	2.72439e-05
Rectum.UC.Inf.vs.nonIDB	LILRA1	2.50117	1.14773	3.41525e-07	2.8313e-05
Rectum.UC.Inf.vs.nonIDB	ICAM1	2.06934	5.83195	3.52245e-07	2.9043e-05
Rectum.UC.Inf.vs.nonIDB	NCF2	1.81936	4.39756	3.73362e-07	3.06177e-05
Rectum.UC.Inf.vs.nonIDB	GPR84	3.03836	0.539561	4.1405e-07	3.37718e-05
Rectum.UC.Inf.vs.nonIDB	UBD	3.12939	-0.0542839	4.20595e-07	3.41221e-05
Rectum.UC.Inf.vs.nonIDB	PDZK1IP1	2.11233	7.1373	4.6298e-07	3.7361e-05
Rectum.UC.Inf.vs.nonIDB	GNA15	1.83505	2.90488	4.90618e-07	3.93818e-05
Rectum.UC.Inf.vs.nonIDB	SELP	2.40971	3.64664	4.9783e-07	3.96448e-05
Rectum.UC.Inf.vs.nonIDB	ART3	2.4564	1.20798	4.99121e-07	3.96448e-05
Rectum.UC.Inf.vs.nonIDB	CTHRC1	2.81748	1.72592	5.31203e-07	4.19733e-05
Rectum.UC.Inf.vs.nonIDB	PSAT1	2.26942	3.74221	5.36111e-07	4.21417e-05
Rectum.UC.Inf.vs.nonIDB	COL7A1	3.11938	3.53179	5.66916e-07	4.43334e-05
Rectum.UC.Inf.vs.nonIDB	RND1	2.83269	3.75704	5.72155e-07	4.45136e-05
Rectum.UC.Inf.vs.nonIDB	PFKFB3	1.83504	6.09015	6.07296e-07	4.70066e-05
Rectum.UC.Inf.vs.nonIDB	NAMPT	1.67391	8.22426	6.28105e-07	4.83705e-05
Rectum.UC.Inf.vs.nonIDB	SPNS2	2.04655	4.97268	6.43245e-07	4.92862e-05
Rectum.UC.Inf.vs.nonIDB	HIF1A	1.28943	7.71875	6.50896e-07	4.96218e-05
Rectum.UC.Inf.vs.nonIDB	SFRP2	4.33403	1.05634	6.75596e-07	5.10479e-05
Rectum.UC.Inf.vs.nonIDB	SLC4A11	2.27807	0.43141	6.76332e-07	5.10479e-05
Rectum.UC.Inf.vs.nonIDB	GBP5	2.33115	4.85401	6.94333e-07	5.21471e-05
Rectum.UC.Inf.vs.nonIDB	S100A2	2.12725	0.0734312	7.03716e-07	5.25915e-05
Rectum.UC.Inf.vs.nonIDB	FOXQ1	2.74301	0.632968	7.11299e-07	5.28976e-05
Rectum.UC.Inf.vs.nonIDB	SLC26A4	2.89424	1.98632	7.20847e-07	5.33462e-05
Rectum.UC.Inf.vs.nonIDB	GLYATL1	2.32366	-0.0700759	7.4241e-07	5.46214e-05
Rectum.UC.Inf.vs.nonIDB	ANGPTL4	2.77648	2.95257	7.45279e-07	5.46214e-05
Rectum.UC.Inf.vs.nonIDB	ADAMTS4	3.24546	2.62182	7.59155e-07	5.53708e-05
Rectum.UC.Inf.vs.nonIDB	FCGR3A	2.20556	4.63186	7.94218e-07	5.76511e-05
Rectum.UC.Inf.vs.nonIDB	LYPD5	2.87471	2.89636	8.43856e-07	6.08517e-05
Rectum.UC.Inf.vs.nonIDB	COL4A1	2.04094	7.34518	8.46332e-07	6.08517e-05
Rectum.UC.Inf.vs.nonIDB	ERO1L	1.60761	7.7395	8.54963e-07	6.11823e-05
Rectum.UC.Inf.vs.nonIDB	OAS2	1.50015	5.27178	9.00782e-07	6.41585e-05
Rectum.UC.Inf.vs.nonIDB	SEC14L2	1.81767	1.20857	9.42224e-07	6.67966e-05
Rectum.UC.Inf.vs.nonIDB	STC1	2.82068	2.48533	9.49105e-07	6.69715e-05
Rectum.UC.Inf.vs.nonIDB	COL23A1	2.58863	1.02838	9.72531e-07	6.83068e-05
Rectum.UC.Inf.vs.nonIDB	TDO2	2.69257	2.65995	1.05181e-06	7.35348e-05
Rectum.UC.Inf.vs.nonIDB	CD80	2.07958	1.3777	1.09096e-06	7.59217e-05
Rectum.UC.Inf.vs.nonIDB	ALPL	2.47427	2.98488	1.17419e-06	8.13409e-05
Rectum.UC.Inf.vs.nonIDB	GRIN2D	2.13651	0.248439	1.19827e-06	8.26314e-05
Rectum.UC.Inf.vs.nonIDB	FGR	2.21229	3.48478	1.22438e-06	8.405e-05
Rectum.UC.Inf.vs.nonIDB	IGHG1	3.69739	11.6231	1.24581e-06	8.51359e-05
Rectum.UC.Inf.vs.nonIDB	GMPR	1.42184	1.84425	1.2711e-06	8.62779e-05
Rectum.UC.Inf.vs.nonIDB	ITGA5	1.96891	5.2979	1.27389e-06	8.62779e-05
Rectum.UC.Inf.vs.nonIDB	GLT1D1	3.07857	-0.046224	1.28226e-06	8.64587e-05
Rectum.UC.Inf.vs.nonIDB	PLEKHN1	2.19959	-0.13188	1.3786e-06	9.2543e-05
Rectum.UC.Inf.vs.nonIDB	IGFBP5	2.40412	7.81446	1.40302e-06	9.37678e-05
Rectum.UC.Inf.vs.nonIDB	HRH2	2.26361	0.12982	1.42153e-06	9.45878e-05
Rectum.UC.Inf.vs.nonIDB	UNC13D	1.50601	5.11724	1.50354e-06	9.96077e-05
Rectum.UC.Inf.vs.nonIDB	LILRA2	2.29393	0.42352	1.52445e-06	0.000100554
Rectum.UC.Inf.vs.nonIDB	IL2RA	2.30386	3.54797	1.5315e-06	0.000100581
Rectum.UC.Inf.vs.nonIDB	C2	1.75749	2.78655	1.55226e-06	0.000101506
Rectum.UC.Inf.vs.nonIDB	IGHV1-24	3.25553	6.07997	1.65129e-06	0.000107518
Rectum.UC.Inf.vs.nonIDB	SAMD9L	1.50131	6.16002	1.74448e-06	0.0001131
Rectum.UC.Inf.vs.nonIDB	LOXL2	2.05595	4.59422	1.75651e-06	0.000113396
Rectum.UC.Inf.vs.nonIDB	MNDA	2.08729	3.93251	1.7837e-06	0.000114663
Rectum.UC.Inf.vs.nonIDB	BCL2A1	2.45813	3.62086	1.83681e-06	0.000117579
Rectum.UC.Inf.vs.nonIDB	TNFAIP6	3.03477	2.32883	2.00608e-06	0.000127875
Rectum.UC.Inf.vs.nonIDB	LILRB2	1.99774	3.48343	2.03579e-06	0.000129226
Rectum.UC.Inf.vs.nonIDB	GPR110	2.57643	3.54001	2.1343e-06	0.000134915
Rectum.UC.Inf.vs.nonIDB	GBP4	1.85131	5.83122	2.15144e-06	0.000135433
Rectum.UC.Inf.vs.nonIDB	CRABP2	2.58352	0.587266	2.16404e-06	0.000135664
Rectum.UC.Inf.vs.nonIDB	PLA1A	2.05812	1.78933	2.22218e-06	0.000138735
Rectum.UC.Inf.vs.nonIDB	PF4	2.21808	1.10813	2.30607e-06	0.000143383
Rectum.UC.Inf.vs.nonIDB	IGHV4-34	3.07492	8.00394	2.33608e-06	0.000144656
Rectum.UC.Inf.vs.nonIDB	CASP1	1.47917	7.05196	2.40399e-06	0.000148256
Rectum.UC.Inf.vs.nonIDB	BIRC3	1.81541	7.55577	2.48698e-06	0.000152753
Rectum.UC.Inf.vs.nonIDB	SLCO4A1	1.61732	3.54873	2.57615e-06	0.000157592
Rectum.UC.Inf.vs.nonIDB	C5AR1	1.88448	3.20086	2.60651e-06	0.000158809
Rectum.UC.Inf.vs.nonIDB	ARG2	1.75536	1.19286	2.68879e-06	0.000163167
Rectum.UC.Inf.vs.nonIDB	NAMPTL	1.71285	1.88429	2.73938e-06	0.000165574
Rectum.UC.Inf.vs.nonIDB	EMR1	1.88925	1.96459	2.86092e-06	0.000172234
Rectum.UC.Inf.vs.nonIDB	IFIT3	1.6731	4.93338	2.98301e-06	0.000178874
Rectum.UC.Inf.vs.nonIDB	CHST3	1.66381	2.96919	3.09294e-06	0.000184736
Rectum.UC.Inf.vs.nonIDB	ZBP1	1.97945	3.8131	3.32821e-06	0.000198009
Rectum.UC.Inf.vs.nonIDB	NNMT	2.1249	4.67214	3.38312e-06	0.00020049
Rectum.UC.Inf.vs.nonIDB	TPRG1	1.79474	0.654827	3.47447e-06	0.000205102
Rectum.UC.Inf.vs.nonIDB	CXCL9	2.6117	5.70108	3.53977e-06	0.000208146
Rectum.UC.Inf.vs.nonIDB	TG	1.64496	0.524653	3.56224e-06	0.000208659
Rectum.UC.Inf.vs.nonIDB	CCL4	2.19603	3.18236	3.76543e-06	0.000219713
Rectum.UC.Inf.vs.nonIDB	INSC	1.79876	2.31788	3.86789e-06	0.000224826
Rectum.UC.Inf.vs.nonIDB	THBS2	2.84828	2.72836	4.04234e-06	0.00023407
Rectum.UC.Inf.vs.nonIDB	UNC5CL	1.67357	2.49868	4.23702e-06	0.000244314
Rectum.UC.Inf.vs.nonIDB	CDC42EP2	1.5252	3.43133	4.25146e-06	0.000244314
Rectum.UC.Inf.vs.nonIDB	ACPP	1.25758	3.87296	4.30466e-06	0.000246438
Rectum.UC.Inf.vs.nonIDB	ANGPT2	1.96196	2.03651	4.41725e-06	0.000251932
Rectum.UC.Inf.vs.nonIDB	BGN	2.2184	5.08326	4.43947e-06	0.000252252
Rectum.UC.Inf.vs.nonIDB	KIF5C	-1.90562	4.07928	4.46135e-06	0.000252549
Rectum.UC.Inf.vs.nonIDB	RP5-1024G6.8	1.79304	0.823551	4.48767e-06	0.000252632
Rectum.UC.Inf.vs.nonIDB	SPHK1	2.01094	1.56859	4.49612e-06	0.000252632
Rectum.UC.Inf.vs.nonIDB	GZMB	2.22541	2.07245	5.05242e-06	0.000282842
Rectum.UC.Inf.vs.nonIDB	COL6A3	2.03902	7.73252	5.27557e-06	0.000294249
Rectum.UC.Inf.vs.nonIDB	LRRN2	-2.26849	4.65396	5.31179e-06	0.000295183
Rectum.UC.Inf.vs.nonIDB	PHLDA1	1.64944	5.41776	5.67754e-06	0.000314358
Rectum.UC.Inf.vs.nonIDB	IFITM3	1.5354	7.36906	5.7722e-06	0.000318436
Rectum.UC.Inf.vs.nonIDB	VNN2	2.44232	3.96547	5.87276e-06	0.00032281
Rectum.UC.Inf.vs.nonIDB	CARD6	1.64819	3.1598	6.05376e-06	0.000331558
Rectum.UC.Inf.vs.nonIDB	SLC2A3	2.11125	4.72787	6.11569e-06	0.000333745
Rectum.UC.Inf.vs.nonIDB	MYEOV	2.33782	3.4775	6.44493e-06	0.000350452
Rectum.UC.Inf.vs.nonIDB	CCR3	2.42206	0.387047	6.54496e-06	0.00035462
Rectum.UC.Inf.vs.nonIDB	CYP4X1	1.67918	1.25113	6.74146e-06	0.000363967
Rectum.UC.Inf.vs.nonIDB	SMOX	1.61576	3.01095	6.81382e-06	0.000366569
Rectum.UC.Inf.vs.nonIDB	H19	2.11113	1.54095	7.06553e-06	0.000378767
Rectum.UC.Inf.vs.nonIDB	FAM20A	2.22185	1.75833	7.29501e-06	0.000388848
Rectum.UC.Inf.vs.nonIDB	FOSL1	2.97241	1.15365	7.30484e-06	0.000388848
Rectum.UC.Inf.vs.nonIDB	F2RL2	2.25548	2.01124	7.34644e-06	0.000389306
Rectum.UC.Inf.vs.nonIDB	TTR	-2.0064	1.66228	7.36476e-06	0.000389306
Rectum.UC.Inf.vs.nonIDB	KLK12	2.09677	1.44699	7.5166e-06	0.000395953
Rectum.UC.Inf.vs.nonIDB	HAS2-AS1	-1.3716	0.194553	7.75499e-06	0.000407097
Rectum.UC.Inf.vs.nonIDB	DUOX1	1.99552	1.13658	8.25185e-06	0.000430482
Rectum.UC.Inf.vs.nonIDB	ADAMTS12	2.00649	2.02099	8.25722e-06	0.000430482
Rectum.UC.Inf.vs.nonIDB	TPK1	1.40306	4.73813	8.30492e-06	0.000431486
Rectum.UC.Inf.vs.nonIDB	LAMC2	1.59594	7.69187	8.42211e-06	0.000436081
Rectum.UC.Inf.vs.nonIDB	PLA2G4D	1.75698	-0.0611708	8.69179e-06	0.000448514
Rectum.UC.Inf.vs.nonIDB	VWF	1.6969	6.23544	8.80421e-06	0.000452775
Rectum.UC.Inf.vs.nonIDB	ST3GAL1	1.88135	5.4856	9.22204e-06	0.000472661
Rectum.UC.Inf.vs.nonIDB	VSNL1	1.44754	2.44654	9.5402e-06	0.000487321
Rectum.UC.Inf.vs.nonIDB	AC103563.2	3.70404	2.69041	9.65359e-06	0.000491459
Rectum.UC.Inf.vs.nonIDB	SPP1	2.66592	4.0661	9.75686e-06	0.000495055
Rectum.UC.Inf.vs.nonIDB	CPS1	3.06635	2.33116	1.02037e-05	0.00051586
Rectum.UC.Inf.vs.nonIDB	SNPH	1.94984	3.06111	1.02349e-05	0.00051586
Rectum.UC.Inf.vs.nonIDB	DYSF	1.70229	3.80788	1.03745e-05	0.000521166
Rectum.UC.Inf.vs.nonIDB	FER1L4	2.39175	1.7595	1.06222e-05	0.000531847
Rectum.UC.Inf.vs.nonIDB	DUSP4	1.78559	3.51138	1.10894e-05	0.000553413
Rectum.UC.Inf.vs.nonIDB	PIM2	1.98206	6.16222	1.11396e-05	0.000554094
Rectum.UC.Inf.vs.nonIDB	SRGN	1.67839	6.92141	1.1189e-05	0.000554735
Rectum.UC.Inf.vs.nonIDB	FAM167B	1.60557	1.31932	1.13311e-05	0.000559448
Rectum.UC.Inf.vs.nonIDB	UBE2L6	1.40411	6.01932	1.13579e-05	0.000559448
Rectum.UC.Inf.vs.nonIDB	TMPRSS3	1.5685	1.15463	1.16227e-05	0.00057064
Rectum.UC.Inf.vs.nonIDB	EVA1A	1.84888	0.320372	1.20647e-05	0.000590432
Rectum.UC.Inf.vs.nonIDB	MIR4435-1HG	1.51557	3.23759	1.23054e-05	0.000600272
Rectum.UC.Inf.vs.nonIDB	MEOX1	1.76106	2.60789	1.23469e-05	0.000600369
Rectum.UC.Inf.vs.nonIDB	RP11-24F11.2	1.21205	0.798489	1.2416e-05	0.000601797
Rectum.UC.Inf.vs.nonIDB	FIBIN	2.57433	1.86268	1.28728e-05	0.000621953
Rectum.UC.Inf.vs.nonIDB	RGS16	2.08203	2.18127	1.32542e-05	0.00063835
Rectum.UC.Inf.vs.nonIDB	ADAM12	2.03936	2.15702	1.34156e-05	0.000644077
Rectum.UC.Inf.vs.nonIDB	AGT	2.11815	2.87058	1.36828e-05	0.0006545
Rectum.UC.Inf.vs.nonIDB	GPR4	1.92284	0.73774	1.3719e-05	0.0006545
Rectum.UC.Inf.vs.nonIDB	PLEK	1.92972	5.8161	1.44407e-05	0.000686771
Rectum.UC.Inf.vs.nonIDB	NFKBIZ	1.60733	6.79647	1.47944e-05	0.000701391
Rectum.UC.Inf.vs.nonIDB	MIR223	2.38033	-0.404201	1.48804e-05	0.000703272
Rectum.UC.Inf.vs.nonIDB	TNFRSF9	2.18823	1.49795	1.52833e-05	0.000720072
Rectum.UC.Inf.vs.nonIDB	LYN	1.22046	6.26342	1.54335e-05	0.000724897
Rectum.UC.Inf.vs.nonIDB	ALDOB	2.52094	5.51068	1.59907e-05	0.000748748
Rectum.UC.Inf.vs.nonIDB	HIST1H2BC	1.48345	1.95688	1.62558e-05	0.000758821
Rectum.UC.Inf.vs.nonIDB	KIAA0895	1.13376	1.91609	1.64346e-05	0.000764816
Rectum.UC.Inf.vs.nonIDB	IFITM1	1.52462	5.92913	1.74254e-05	0.000808443
Rectum.UC.Inf.vs.nonIDB	HGF	1.98371	3.06867	1.8385e-05	0.00085036
Rectum.UC.Inf.vs.nonIDB	CCL3	2.3002	2.94077	1.84586e-05	0.000851172
Rectum.UC.Inf.vs.nonIDB	TMEM158	1.78815	1.42875	1.86009e-05	0.000855135
Rectum.UC.Inf.vs.nonIDB	STX11	1.6472	1.77886	1.88801e-05	0.000865346
Rectum.UC.Inf.vs.nonIDB	STEAP4	1.88585	3.25698	1.92216e-05	0.000878346
Rectum.UC.Inf.vs.nonIDB	MRAP2	1.17412	3.73762	1.95996e-05	0.000892931
Rectum.UC.Inf.vs.nonIDB	PDE4B	1.82559	4.6521	2.00669e-05	0.000911482
Rectum.UC.Inf.vs.nonIDB	RGS5	1.75922	6.60319	2.01472e-05	0.000912396
Rectum.UC.Inf.vs.nonIDB	LAX1	2.02221	3.93252	2.03926e-05	0.000920058
Rectum.UC.Inf.vs.nonIDB	FCGR1A	1.79536	1.5523	2.04376e-05	0.000920058
Rectum.UC.Inf.vs.nonIDB	P4HA3	2.48586	-0.108034	2.14297e-05	0.000961862
Rectum.UC.Inf.vs.nonIDB	CASP5	2.01848	6.49109	2.27298e-05	0.00101721
Rectum.UC.Inf.vs.nonIDB	FUT8	1.15711	5.57125	2.334e-05	0.00104144
Rectum.UC.Inf.vs.nonIDB	C2CD4B	1.80875	0.60349	2.3547e-05	0.0010476
Rectum.UC.Inf.vs.nonIDB	MCOLN3	-1.37132	1.04843	2.38299e-05	0.00105709
Rectum.UC.Inf.vs.nonIDB	TYMP	1.68755	4.59056	2.42124e-05	0.00107092
Rectum.UC.Inf.vs.nonIDB	CTD-2521M24.9	1.30461	1.12068	2.46107e-05	0.00108538
Rectum.UC.Inf.vs.nonIDB	SOGA2	1.43744	2.68056	2.47422e-05	0.00108801
Rectum.UC.Inf.vs.nonIDB	CHST2	1.82204	3.24814	2.5856e-05	0.0011337
Rectum.UC.Inf.vs.nonIDB	APOBEC3A	2.80589	1.43059	2.61694e-05	0.00114414
Rectum.UC.Inf.vs.nonIDB	LPL	2.021	2.05831	2.63442e-05	0.00114847
Rectum.UC.Inf.vs.nonIDB	RP11-527H14.2	1.90705	-0.0323718	2.65938e-05	0.00115289
Rectum.UC.Inf.vs.nonIDB	FOXP3	2.00434	1.29582	2.65976e-05	0.00115289
Rectum.UC.Inf.vs.nonIDB	STOM	1.65764	7.36491	2.69597e-05	0.00116526
Rectum.UC.Inf.vs.nonIDB	DACT2	-1.87029	0.863892	2.76431e-05	0.0011914
Rectum.UC.Inf.vs.nonIDB	TUBB3	1.72085	2.09368	2.84904e-05	0.00122444
Rectum.UC.Inf.vs.nonIDB	RP11-511I2.2	-1.82454	0.108093	2.8735e-05	0.00123146
Rectum.UC.Inf.vs.nonIDB	SLC16A4	1.62443	1.8425	2.89397e-05	0.00123675
Rectum.UC.Inf.vs.nonIDB	FAM83D	1.09225	3.49945	2.97411e-05	0.00126525
Rectum.UC.Inf.vs.nonIDB	SNAI1	1.84572	0.657976	2.97734e-05	0.00126525
Rectum.UC.Inf.vs.nonIDB	ANGPTL2	1.93782	4.87023	3.01198e-05	0.00127371
Rectum.UC.Inf.vs.nonIDB	LILRB3	2.06796	-0.345819	3.01406e-05	0.00127371
Rectum.UC.Inf.vs.nonIDB	GRIN3A	2.00905	2.3401	3.06288e-05	0.00129075
Rectum.UC.Inf.vs.nonIDB	CCL24	1.59404	5.01809	3.17684e-05	0.00133339
Rectum.UC.Inf.vs.nonIDB	GRHL1	1.41224	1.66167	3.18164e-05	0.00133339
Rectum.UC.Inf.vs.nonIDB	EBF3	1.95671	-0.0607783	3.21827e-05	0.00134502
Rectum.UC.Inf.vs.nonIDB	LAMP3	1.84753	3.78748	3.28146e-05	0.00136767
Rectum.UC.Inf.vs.nonIDB	IGHGP	3.13725	4.42253	3.34421e-05	0.00138989
Rectum.UC.Inf.vs.nonIDB	FADS1	1.65737	3.84198	3.36476e-05	0.00138989
Rectum.UC.Inf.vs.nonIDB	IFITM2	1.51388	5.73589	3.36738e-05	0.00138989
Rectum.UC.Inf.vs.nonIDB	CRYBA2	-1.66962	1.14737	3.37143e-05	0.00138989
Rectum.UC.Inf.vs.nonIDB	PTGES	1.6905	0.825992	3.40817e-05	0.00140123
Rectum.UC.Inf.vs.nonIDB	ADAMTS2	1.88508	3.42145	3.42763e-05	0.00140542
Rectum.UC.Inf.vs.nonIDB	MMP19	1.7848	3.14894	3.48739e-05	0.00142607
Rectum.UC.Inf.vs.nonIDB	THBD	1.57782	3.75761	3.67864e-05	0.00150023
Rectum.UC.Inf.vs.nonIDB	IGF2BP3	2.41621	0.674376	3.72694e-05	0.00151585
Rectum.UC.Inf.vs.nonIDB	SHCBP1	1.41191	3.3752	3.74536e-05	0.00151623
Rectum.UC.Inf.vs.nonIDB	KRT2	1.99972	-0.311214	3.74872e-05	0.00151623
Rectum.UC.Inf.vs.nonIDB	FAIM2	1.57084	1.99492	3.75785e-05	0.00151623
Rectum.UC.Inf.vs.nonIDB	CATSPERB	1.60423	1.88275	3.83091e-05	0.00154161
Rectum.UC.Inf.vs.nonIDB	GJC1	1.73382	1.8427	4.02515e-05	0.00161549
Rectum.UC.Inf.vs.nonIDB	GALNT14	2.30708	0.282459	4.23596e-05	0.00169561
Rectum.UC.Inf.vs.nonIDB	RIMS4	-2.57699	1.90431	4.47686e-05	0.00178733
Rectum.UC.Inf.vs.nonIDB	TMEM132A	1.62758	2.82616	4.62341e-05	0.00184099
Rectum.UC.Inf.vs.nonIDB	FGF10	2.16463	-0.125065	4.94406e-05	0.00196352
Rectum.UC.Inf.vs.nonIDB	BEX1	-1.57374	0.0121676	5.07893e-05	0.00201181
Rectum.UC.Inf.vs.nonIDB	AC066593.1	-2.37927	1.19611	5.09538e-05	0.00201307
Rectum.UC.Inf.vs.nonIDB	THY1	1.87924	5.50615	5.19036e-05	0.00204527
Rectum.UC.Inf.vs.nonIDB	FAM65C	1.69925	1.86878	5.29522e-05	0.00208119
Rectum.UC.Inf.vs.nonIDB	OSMR	1.70773	4.93922	5.3187e-05	0.00208501
Rectum.UC.Inf.vs.nonIDB	TNF	1.90631	1.88413	5.35735e-05	0.00209475
Rectum.UC.Inf.vs.nonIDB	KLK11	1.67865	1.59929	5.38539e-05	0.00209594
Rectum.UC.Inf.vs.nonIDB	LPIN1	1.10746	5.25757	5.39565e-05	0.00209594
Rectum.UC.Inf.vs.nonIDB	SLC5A11	-2.34766	0.496683	5.40183e-05	0.00209594
Rectum.UC.Inf.vs.nonIDB	CASS4	1.5161	1.47636	5.54132e-05	0.00214066
Rectum.UC.Inf.vs.nonIDB	CYP27B1	1.40371	0.788003	5.55141e-05	0.00214066
Rectum.UC.Inf.vs.nonIDB	PTAFR	1.4053	4.69974	5.55942e-05	0.00214066
Rectum.UC.Inf.vs.nonIDB	TLR2	1.48958	3.3864	5.68439e-05	0.00218324
Rectum.UC.Inf.vs.nonIDB	IGKV2D-40	2.89477	4.93841	5.73931e-05	0.00219876
Rectum.UC.Inf.vs.nonIDB	CPA6	-1.57895	2.62647	5.85257e-05	0.00223651
Rectum.UC.Inf.vs.nonIDB	CTLA4	2.22569	2.27059	6.31961e-05	0.00240891
Rectum.UC.Inf.vs.nonIDB	TNFRSF8	2.01642	0.0351241	6.36658e-05	0.00242073
Rectum.UC.Inf.vs.nonIDB	HYAL1	1.63769	3.27395	6.40744e-05	0.00243018
Rectum.UC.Inf.vs.nonIDB	PSMB9	1.33416	5.85453	6.5193e-05	0.00246644
Rectum.UC.Inf.vs.nonIDB	NR4A3	2.13051	2.05889	6.58867e-05	0.00248648
Rectum.UC.Inf.vs.nonIDB	CLC	2.27814	2.54715	6.71599e-05	0.00252825
Rectum.UC.Inf.vs.nonIDB	MEDAG	2.46765	1.24732	6.87322e-05	0.00258103
Rectum.UC.Inf.vs.nonIDB	SOCS1	1.87746	1.63201	6.95261e-05	0.00260255
Rectum.UC.Inf.vs.nonIDB	GRAMD2	1.75831	1.95184	6.96483e-05	0.00260255
Rectum.UC.Inf.vs.nonIDB	ZDHHC8P1	-1.6439	0.47288	7.07544e-05	0.00263738
Rectum.UC.Inf.vs.nonIDB	IGHV1-69	2.30633	8.95586	7.45369e-05	0.0027707
Rectum.UC.Inf.vs.nonIDB	ACSL4	1.39552	5.81695	7.46961e-05	0.0027707
Rectum.UC.Inf.vs.nonIDB	CTSK	1.6913	6.12688	7.57264e-05	0.00280206
Rectum.UC.Inf.vs.nonIDB	PRKG2	-1.98923	3.30022	7.8046e-05	0.00288087
Rectum.UC.Inf.vs.nonIDB	GBP1P1	1.77586	1.24457	7.84316e-05	0.00288807
Rectum.UC.Inf.vs.nonIDB	CSGALNACT1	1.64056	2.92977	8.03511e-05	0.00295159
Rectum.UC.Inf.vs.nonIDB	HKDC1	1.26458	5.60871	8.12029e-05	0.00297567
Rectum.UC.Inf.vs.nonIDB	HTR1D	2.31199	0.591054	8.16368e-05	0.00298437
Rectum.UC.Inf.vs.nonIDB	RP11-536O18.2	2.31239	0.386359	8.22525e-05	0.00299965
Rectum.UC.Inf.vs.nonIDB	KIFC3	1.59579	2.46937	8.273e-05	0.00300982
Rectum.UC.Inf.vs.nonIDB	MMP9	2.13993	5.4147	8.36306e-05	0.00303531
Rectum.UC.Inf.vs.nonIDB	TTC9	1.69359	3.01828	8.40394e-05	0.00304287
Rectum.UC.Inf.vs.nonIDB	CCAT1	2.02641	1.1224	8.42563e-05	0.00304346
Rectum.UC.Inf.vs.nonIDB	IGHV3OR16-6	2.7011	0.677487	8.49676e-05	0.00306186
Rectum.UC.Inf.vs.nonIDB	SCGN	-1.41751	3.85807	8.548e-05	0.00307303
Rectum.UC.Inf.vs.nonIDB	LILRA6	1.85341	0.976924	8.58907e-05	0.00308049
Rectum.UC.Inf.vs.nonIDB	IFI44	1.17945	3.26196	8.84391e-05	0.00316441
Rectum.UC.Inf.vs.nonIDB	DERL3	1.90836	5.28672	8.92018e-05	0.00318419
Rectum.UC.Inf.vs.nonIDB	PTGIR	1.77827	0.192055	9.04527e-05	0.00322126
Rectum.UC.Inf.vs.nonIDB	RP11-434H14.1	-2.03789	0.0185353	9.07743e-05	0.00322514
Rectum.UC.Inf.vs.nonIDB	IGHV3-15	2.10371	8.564	9.25962e-05	0.00327638
Rectum.UC.Inf.vs.nonIDB	F3	1.20734	6.25367	9.26483e-05	0.00327638
Rectum.UC.Inf.vs.nonIDB	WNT5A	1.63773	4.28459	9.31586e-05	0.00328677
Rectum.UC.Inf.vs.nonIDB	IGKV3-11	2.24943	9.7559	9.4001e-05	0.00330534
Rectum.UC.Inf.vs.nonIDB	COL6A5	2.80754	1.65598	9.41208e-05	0.00330534
Rectum.UC.Inf.vs.nonIDB	GAS1	2.30179	1.12537	9.48856e-05	0.00332422
Rectum.UC.Inf.vs.nonIDB	ADM2	1.16502	2.83906	9.50966e-05	0.00332422
Rectum.UC.Inf.vs.nonIDB	LINC00152	1.59409	2.47373	9.66183e-05	0.00336965
Rectum.UC.Inf.vs.nonIDB	ISG20	1.45421	5.53982	0.0001005	0.0034938
Rectum.UC.Inf.vs.nonIDB	KIF26B	1.62361	0.597953	0.000100832	0.0034938
Rectum.UC.Inf.vs.nonIDB	GALNTL6	2.10747	0.491842	0.000100869	0.0034938
Rectum.UC.Inf.vs.nonIDB	S100A3	2.16001	-0.247297	0.000102338	0.00353183
Rectum.UC.Inf.vs.nonIDB	COL1A1	1.88596	8.39282	0.000102433	0.00353183
Rectum.UC.Inf.vs.nonIDB	DRAM1	1.26056	4.7423	0.000104175	0.00358375
Rectum.UC.Inf.vs.nonIDB	MAP3K8	1.26577	3.86513	0.000105641	0.00362598
Rectum.UC.Inf.vs.nonIDB	MZB1	1.98236	6.22506	0.000107713	0.00368875
Rectum.UC.Inf.vs.nonIDB	TMEM255B	1.56422	0.434483	0.000109109	0.00372815
Rectum.UC.Inf.vs.nonIDB	CBLN2	-1.66325	1.66321	0.000110466	0.00376601
Rectum.UC.Inf.vs.nonIDB	TRIB2	1.5853	4.4279	0.000110764	0.00376714
Rectum.UC.Inf.vs.nonIDB	CTB-134H23.3	-1.58586	2.70962	0.000111028	0.00376714
Rectum.UC.Inf.vs.nonIDB	LCN15	-2.44172	1.31966	0.000111244	0.00376714
Rectum.UC.Inf.vs.nonIDB	CDH5	1.37985	4.33739	0.000112367	0.00379671
Rectum.UC.Inf.vs.nonIDB	SSTR2	-1.57064	1.20472	0.00011495	0.00387533
Rectum.UC.Inf.vs.nonIDB	IRAK3	1.29816	4.17381	0.000117744	0.00395738
Rectum.UC.Inf.vs.nonIDB	OLR1	2.04486	0.590185	0.000117905	0.00395738
Rectum.UC.Inf.vs.nonIDB	IL18RAP	1.52833	1.63002	0.000118467	0.00396678
Rectum.UC.Inf.vs.nonIDB	ELOVL5	1.28834	5.18297	0.000118708	0.00396678
Rectum.UC.Inf.vs.nonIDB	CYSLTR2	1.4812	0.93265	0.000119541	0.00398583
Rectum.UC.Inf.vs.nonIDB	COL8A1	2.22059	2.82228	0.000120214	0.0039995
Rectum.UC.Inf.vs.nonIDB	CXCR2P1	1.76549	1.76739	0.000121165	0.00402232
Rectum.UC.Inf.vs.nonIDB	ITGA2	1.2601	6.40118	0.000122041	0.00404253
Rectum.UC.Inf.vs.nonIDB	IGKV6D-21	2.31094	4.17956	0.000122882	0.00406154
Rectum.UC.Inf.vs.nonIDB	ITGAX	1.75398	4.11369	0.000124769	0.00411495
Rectum.UC.Inf.vs.nonIDB	OLFML2B	1.58204	2.64674	0.000127874	0.0042082
Rectum.UC.Inf.vs.nonIDB	EGR3	1.94355	2.4844	0.000129843	0.00426374
Rectum.UC.Inf.vs.nonIDB	FKBP11	1.38952	4.60308	0.000131437	0.00430276
Rectum.UC.Inf.vs.nonIDB	FCRL5	1.9643	4.72059	0.000131598	0.00430276
Rectum.UC.Inf.vs.nonIDB	HSD11B1	1.93048	1.43433	0.000134817	0.00439853
Rectum.UC.Inf.vs.nonIDB	SLC19A3	-1.34315	2.9748	0.000135137	0.0043995
Rectum.UC.Inf.vs.nonIDB	TNFSF9	1.83426	0.0144926	0.000138107	0.00448654
Rectum.UC.Inf.vs.nonIDB	SGIP1	1.69571	1.1547	0.000138938	0.00450392
Rectum.UC.Inf.vs.nonIDB	ZG16B	1.24366	5.5024	0.000144211	0.00466487
Rectum.UC.Inf.vs.nonIDB	ME1	1.30324	5.47716	0.000145163	0.00468567
Rectum.UC.Inf.vs.nonIDB	C8orf47	-1.31966	1.77851	0.000146217	0.00470967
Rectum.UC.Inf.vs.nonIDB	OSR1	-1.83174	1.61596	0.00014756	0.00474288
Rectum.UC.Inf.vs.nonIDB	ASPG	-1.82115	1.96455	0.000148836	0.00477021
Rectum.UC.Inf.vs.nonIDB	ALOX15	2.00904	0.486782	0.000149039	0.00477021
Rectum.UC.Inf.vs.nonIDB	MICB	1.23329	2.6629	0.00015052	0.00480744
Rectum.UC.Inf.vs.nonIDB	RIPK2	1.07241	3.45074	0.000151822	0.00483283
Rectum.UC.Inf.vs.nonIDB	RASAL1	1.08406	2.6722	0.000151952	0.00483283
Rectum.UC.Inf.vs.nonIDB	BATF	1.75587	2.09835	0.000154965	0.00491837
Rectum.UC.Inf.vs.nonIDB	PCDH17	1.56712	2.72556	0.000157434	0.00498628
Rectum.UC.Inf.vs.nonIDB	CHRNA1	-1.76618	1.55389	0.000158176	0.00499107
Rectum.UC.Inf.vs.nonIDB	IL5RA	1.68844	-0.247066	0.000158243	0.00499107
Rectum.UC.Inf.vs.nonIDB	PDE10A	1.57135	1.11177	0.000159608	0.00502369
Rectum.UC.Inf.vs.nonIDB	INSIG1	1.16946	5.93383	0.000161996	0.00508828
Rectum.UC.Inf.vs.nonIDB	KLHL5	1.43943	4.25727	0.000163154	0.00511407
Rectum.UC.Inf.vs.nonIDB	SORCS2	1.73086	2.01029	0.000164748	0.00514388
Rectum.UC.Inf.vs.nonIDB	GPR176	1.65459	2.65762	0.00016512	0.00514388
Rectum.UC.Inf.vs.nonIDB	CTD-2008A1.2	1.60267	1.73965	0.000165122	0.00514388
Rectum.UC.Inf.vs.nonIDB	SLC6A6	1.43146	4.8058	0.000167178	0.00519724
Rectum.UC.Inf.vs.nonIDB	CHI3L2	2.52124	3.71602	0.00016963	0.00526269
Rectum.UC.Inf.vs.nonIDB	STS	1.22006	6.41373	0.000170508	0.00527128
Rectum.UC.Inf.vs.nonIDB	IGKV3-15	1.98279	8.00791	0.000170602	0.00527128
Rectum.UC.Inf.vs.nonIDB	ICOS	1.8119	2.30046	0.000171115	0.00527638
Rectum.UC.Inf.vs.nonIDB	CSF2RB	1.51858	5.43976	0.000178193	0.00547654
Rectum.UC.Inf.vs.nonIDB	VMO1	1.65655	0.384759	0.000178328	0.00547654
Rectum.UC.Inf.vs.nonIDB	ELL2	1.13751	6.06962	0.000179339	0.00549646
Rectum.UC.Inf.vs.nonIDB	NAP1L2	-1.24694	1.81742	0.000181799	0.00556062
Rectum.UC.Inf.vs.nonIDB	SLC22A4	-1.38205	2.52947	0.000184228	0.00562358
Rectum.UC.Inf.vs.nonIDB	SNORD3A	-2.22314	2.03456	0.00018475	0.0056282
Rectum.UC.Inf.vs.nonIDB	COL12A1	1.86129	5.70377	0.0001899	0.00577349
Rectum.UC.Inf.vs.nonIDB	IRAK2	1.16997	2.7733	0.000191385	0.00580699
Rectum.UC.Inf.vs.nonIDB	LGI2	1.78132	2.38392	0.000194551	0.00588062
Rectum.UC.Inf.vs.nonIDB	GJA4	1.66164	1.58887	0.000194587	0.00588062
Rectum.UC.Inf.vs.nonIDB	HPCA	-1.32582	0.327392	0.000196678	0.00593202
Rectum.UC.Inf.vs.nonIDB	BAMBI	-1.37997	3.45747	0.000197628	0.00594885
Rectum.UC.Inf.vs.nonIDB	CD38	1.59977	4.32441	0.000202708	0.00608965
Rectum.UC.Inf.vs.nonIDB	FRAS1	-1.37777	3.74984	0.000203535	0.00609426
Rectum.UC.Inf.vs.nonIDB	FEV	-1.4418	1.51494	0.000203664	0.00609426
Rectum.UC.Inf.vs.nonIDB	CYP2B7P1	-1.90245	2.02367	0.000205137	0.00612626
Rectum.UC.Inf.vs.nonIDB	CLEC12A	1.65616	1.26082	0.00020647	0.00615171
Rectum.UC.Inf.vs.nonIDB	LAG3	1.47236	2.79723	0.000206801	0.00615171
Rectum.UC.Inf.vs.nonIDB	SOD2	1.20405	9.23925	0.000207794	0.00616918
Rectum.UC.Inf.vs.nonIDB	RP11-120K24.3	-1.22496	0.21605	0.000209018	0.00619339
Rectum.UC.Inf.vs.nonIDB	IGLV1-40	2.09709	8.73835	0.000209953	0.00620897
Rectum.UC.Inf.vs.nonIDB	COL4A2	1.38779	7.35115	0.000220613	0.00651153
Rectum.UC.Inf.vs.nonIDB	AC096579.13	1.63967	0.311869	0.000222809	0.00656357
Rectum.UC.Inf.vs.nonIDB	CD93	1.35299	5.74999	0.000224646	0.00660487
Rectum.UC.Inf.vs.nonIDB	C6orf123	-1.22811	1.07701	0.000227506	0.00666729
Rectum.UC.Inf.vs.nonIDB	FUT7	1.77963	-0.134701	0.000227649	0.00666729
Rectum.UC.Inf.vs.nonIDB	STC2	1.46923	0.896901	0.000228158	0.00666933
Rectum.UC.Inf.vs.nonIDB	SPAG4	1.7438	1.95327	0.000234954	0.0068548
Rectum.UC.Inf.vs.nonIDB	GLRX	1.22932	6.63715	0.000235983	0.00685873
Rectum.UC.Inf.vs.nonIDB	FBXO6	1.06216	3.61972	0.000235993	0.00685873
Rectum.UC.Inf.vs.nonIDB	IGHV3-21	1.91874	8.4914	0.000237272	0.00687153
Rectum.UC.Inf.vs.nonIDB	CEACAM19	-1.15374	1.72177	0.000237753	0.00687153
Rectum.UC.Inf.vs.nonIDB	TNNC1	-1.79009	2.00908	0.000237793	0.00687153
Rectum.UC.Inf.vs.nonIDB	RP11-513M16.8	-1.04665	0.61685	0.000238659	0.00688345
Rectum.UC.Inf.vs.nonIDB	IL4I1	1.66675	2.38286	0.000240847	0.00693336
Rectum.UC.Inf.vs.nonIDB	RAMP3	1.44558	3.43885	0.000242846	0.00697769
Rectum.UC.Inf.vs.nonIDB	IL33	1.30625	4.59724	0.00024362	0.0069867
Rectum.UC.Inf.vs.nonIDB	IGKV3-20	1.8254	10.3925	0.000244091	0.00698699
Rectum.UC.Inf.vs.nonIDB	APOL2	1.24823	5.994	0.000246677	0.00704771
Rectum.UC.Inf.vs.nonIDB	SEC14L5	-1.51011	1.50435	0.000247361	0.00705397
Rectum.UC.Inf.vs.nonIDB	MT1F	-1.67934	4.80616	0.00025378	0.00719957
Rectum.UC.Inf.vs.nonIDB	ETV7	1.33104	3.11234	0.000253784	0.00719957
Rectum.UC.Inf.vs.nonIDB	C19orf38	1.39995	1.0874	0.00025389	0.00719957
Rectum.UC.Inf.vs.nonIDB	TFF1	1.60305	7.41848	0.000254915	0.00721513
Rectum.UC.Inf.vs.nonIDB	TRIM69	1.11561	5.65185	0.000256207	0.0072382
Rectum.UC.Inf.vs.nonIDB	PCSK2	-1.59817	0.977707	0.00025858	0.00729166
Rectum.UC.Inf.vs.nonIDB	IGHV2-26	2.26464	5.5716	0.000259624	0.00729435
Rectum.UC.Inf.vs.nonIDB	LILRB1	1.50487	3.6613	0.000259637	0.00729435
Rectum.UC.Inf.vs.nonIDB	THEMIS2	1.42953	4.29648	0.000262264	0.00735455
Rectum.UC.Inf.vs.nonIDB	CCNO	1.79379	0.167817	0.000263339	0.00736091
Rectum.UC.Inf.vs.nonIDB	FBXO16	1.12284	1.10833	0.000263462	0.00736091
Rectum.UC.Inf.vs.nonIDB	NOL4	-1.3948	0.679643	0.000264265	0.0073698
Rectum.UC.Inf.vs.nonIDB	ODF3B	1.55871	0.981981	0.000268048	0.00744749
Rectum.UC.Inf.vs.nonIDB	SLC28A3	1.20617	2.72428	0.00026844	0.00744749
Rectum.UC.Inf.vs.nonIDB	TPH1	-1.41572	5.48962	0.000268524	0.00744749
Rectum.UC.Inf.vs.nonIDB	SLC16A14	1.38827	3.95937	0.000271376	0.00751286
Rectum.UC.Inf.vs.nonIDB	VLDLR	-1.56105	4.52624	0.000271953	0.00751513
Rectum.UC.Inf.vs.nonIDB	NCOA7	1.35287	6.59342	0.000277998	0.00766818
Rectum.UC.Inf.vs.nonIDB	COL18A1	1.60361	5.23378	0.000285517	0.00786131
Rectum.UC.Inf.vs.nonIDB	TGFBI	1.35451	7.01432	0.000286204	0.00786593
Rectum.UC.Inf.vs.nonIDB	IGKV1D-43	2.49307	0.451327	0.000288331	0.00791006
Rectum.UC.Inf.vs.nonIDB	RP11-693N9.2	1.39183	2.92459	0.000288997	0.00791404
Rectum.UC.Inf.vs.nonIDB	MAPK11	1.47692	1.55018	0.000293839	0.00803212
Rectum.UC.Inf.vs.nonIDB	KIAA1984	-1.22645	-0.0800192	0.000294463	0.00803471
Rectum.UC.Inf.vs.nonIDB	AGTR1	-1.3123	0.70201	0.000295117	0.0080381
Rectum.UC.Inf.vs.nonIDB	CCL2	1.71346	4.58101	0.000303725	0.00825773
Rectum.UC.Inf.vs.nonIDB	SIRPB1	1.89306	1.05114	0.000308856	0.00838221
Rectum.UC.Inf.vs.nonIDB	F2R	1.35098	5.05741	0.000310198	0.00840358
Rectum.UC.Inf.vs.nonIDB	SGSM1	-1.2475	2.96125	0.000311131	0.00841385
Rectum.UC.Inf.vs.nonIDB	PAPPA	1.67845	2.32969	0.000313036	0.00845031
Rectum.UC.Inf.vs.nonIDB	DSCAML1	-1.38307	1.8525	0.000318275	0.00857501
Rectum.UC.Inf.vs.nonIDB	GFPT2	1.78342	1.71852	0.000318786	0.00857501
Rectum.UC.Inf.vs.nonIDB	HTRA3	1.65156	2.94968	0.000319379	0.00857575
Rectum.UC.Inf.vs.nonIDB	INSM1	-1.29038	2.42252	0.000320294	0.00858512
Rectum.UC.Inf.vs.nonIDB	SBNO2	1.20822	5.52661	0.000321409	0.00859981
Rectum.UC.Inf.vs.nonIDB	SYT12	2.07798	0.411608	0.000333841	0.00891673
Rectum.UC.Inf.vs.nonIDB	RP11-1090M7.1	-1.87351	0.19164	0.000334521	0.00891918
Rectum.UC.Inf.vs.nonIDB	RAB31	1.22347	5.71963	0.000335813	0.00893792
Rectum.UC.Inf.vs.nonIDB	PTP4A3	1.47983	2.97096	0.000337651	0.0089701
Rectum.UC.Inf.vs.nonIDB	TAP1	1.1358	7.44499	0.000338204	0.0089701
Rectum.UC.Inf.vs.nonIDB	ISX	-1.37334	6.65854	0.000339432	0.00898695
Rectum.UC.Inf.vs.nonIDB	MT1G	-1.6744	6.73336	0.000343483	0.00907836
Rectum.UC.Inf.vs.nonIDB	C4B	1.75747	3.17155	0.000345441	0.00911424
Rectum.UC.Inf.vs.nonIDB	TESC	1.67721	1.51235	0.000349038	0.00919315
Rectum.UC.Inf.vs.nonIDB	ABCC1	0.985024	5.28369	0.00035221	0.00926061
Rectum.UC.Inf.vs.nonIDB	IGHV1-58	2.32182	4.2564	0.000353501	0.00927849
Rectum.UC.Inf.vs.nonIDB	PRR16	1.49922	1.60642	0.000354392	0.00928581
Rectum.UC.Inf.vs.nonIDB	LTBP2	1.68171	4.26848	0.000358581	0.00937937
Rectum.UC.Inf.vs.nonIDB	PCSK1N	-1.7603	0.171886	0.00035974	0.00939348
Rectum.UC.Inf.vs.nonIDB	GREM1	1.81269	6.79956	0.000370611	0.00966072
Rectum.UC.Inf.vs.nonIDB	CCDC3	1.59146	2.73965	0.000377	0.0098104
Rectum.UC.Inf.vs.nonIDB	STRA6	2.36651	0.0287194	0.000378933	0.00984383
Rectum.UC.Inf.vs.nonIDB	GNG4	-1.1317	2.17844	0.000382115	0.00990953
Rectum.UC.Inf.vs.nonIDB	CD40	1.38582	4.24195	0.000383874	0.00993814
Rectum.UC.Inf.vs.nonIDB	MTNR1A	1.29726	0.95902	0.000404468	0.0104535
Rectum.UC.Inf.vs.nonIDB	FMN2	-1.93395	2.22624	0.000407842	0.0105227
Rectum.UC.Inf.vs.nonIDB	CASR	-1.51251	0.505536	0.000418077	0.0107685
Rectum.UC.Inf.vs.nonIDB	SPOCD1	1.68355	0.303314	0.000420873	0.0107692
Rectum.UC.Inf.vs.nonIDB	C17orf96	1.57344	0.734031	0.000421288	0.0107692
Rectum.UC.Inf.vs.nonIDB	CCDC109B	1.10517	3.66044	0.000421342	0.0107692
Rectum.UC.Inf.vs.nonIDB	MTND1P23	2.56132	4.5824	0.000421734	0.0107692
Rectum.UC.Inf.vs.nonIDB	PKDCC	-1.25476	5.39882	0.000422108	0.0107692
Rectum.UC.Inf.vs.nonIDB	IL21R	1.84043	3.04678	0.000422363	0.0107692
Rectum.UC.Inf.vs.nonIDB	EHD3	1.4875	2.84315	0.000424039	0.0107938
Rectum.UC.Inf.vs.nonIDB	GEM	1.4319	3.53365	0.00042694	0.0108494
Rectum.UC.Inf.vs.nonIDB	MT1E	-1.27018	6.84156	0.000429898	0.0109063
Rectum.UC.Inf.vs.nonIDB	MARCO	2.03551	-0.489159	0.000430696	0.0109083
Rectum.UC.Inf.vs.nonIDB	MT1X	-1.65443	1.16955	0.000431651	0.0109143
Rectum.UC.Inf.vs.nonIDB	PLA2G2A	1.54227	9.21237	0.00043287	0.0109167
Rectum.UC.Inf.vs.nonIDB	BHLHE40	1.13085	6.46329	0.00043389	0.0109167
Rectum.UC.Inf.vs.nonIDB	MARCH4	-1.40328	0.443247	0.000434537	0.0109167
Rectum.UC.Inf.vs.nonIDB	LINC00238	-1.48315	0.653044	0.000434624	0.0109167
Rectum.UC.Inf.vs.nonIDB	ZNF385D	1.51354	0.513791	0.000437507	0.0109709
Rectum.UC.Inf.vs.nonIDB	RAB40B	-1.0574	4.33749	0.000438351	0.010974
Rectum.UC.Inf.vs.nonIDB	CCL13	1.82834	2.1412	0.000444298	0.011094
Rectum.UC.Inf.vs.nonIDB	RP11-290F24.6	-1.117	0.7712	0.00044461	0.011094
Rectum.UC.Inf.vs.nonIDB	ELTD1	1.35401	3.77432	0.000445736	0.0110953
Rectum.UC.Inf.vs.nonIDB	SLC46A1	-1.46346	5.44437	0.000446123	0.0110953
Rectum.UC.Inf.vs.nonIDB	STAT1	1.09468	8.00297	0.000447912	0.0111154
Rectum.UC.Inf.vs.nonIDB	MT1A	-1.6615	0.29255	0.000448396	0.0111154
Rectum.UC.Inf.vs.nonIDB	IGLV1-41	2.42606	0.295022	0.00045166	0.011178
Rectum.UC.Inf.vs.nonIDB	AC093818.1	1.38222	0.673083	0.000453137	0.0111963
Rectum.UC.Inf.vs.nonIDB	LMX1A	-1.38299	0.848161	0.000470864	0.0116154
Rectum.UC.Inf.vs.nonIDB	ADA	1.31681	2.29417	0.000487036	0.0119948
Rectum.UC.Inf.vs.nonIDB	S100P	1.48302	7.38431	0.000494768	0.0121655
Rectum.UC.Inf.vs.nonIDB	IL19	2.15668	-0.368773	0.000497297	0.0122079
Rectum.UC.Inf.vs.nonIDB	MT1M	-1.91259	4.89168	0.000505439	0.0123877
Rectum.UC.Inf.vs.nonIDB	RP11-462G2.1	1.61095	1.60705	0.000507404	0.0124159
Rectum.UC.Inf.vs.nonIDB	EGR2	1.56765	2.43992	0.000509205	0.0124399
Rectum.UC.Inf.vs.nonIDB	OTUB2	1.0708	2.32883	0.000510286	0.0124462
Rectum.UC.Inf.vs.nonIDB	CBR3	1.37972	1.10657	0.000512263	0.0124744
Rectum.UC.Inf.vs.nonIDB	RELT	1.31531	2.38816	0.00051532	0.0125287
Rectum.UC.Inf.vs.nonIDB	RRM2	1.10748	6.02455	0.00052161	0.0126613
Rectum.UC.Inf.vs.nonIDB	IGHV2-70	2.11623	6.05717	0.000525455	0.01273
Rectum.UC.Inf.vs.nonIDB	LRG1	1.33815	5.56936	0.000526115	0.01273
Rectum.UC.Inf.vs.nonIDB	PITPNC1	1.11384	4.51773	0.000527435	0.0127416
Rectum.UC.Inf.vs.nonIDB	CALN1	-2.05057	-0.0493833	0.000529147	0.0127626
Rectum.UC.Inf.vs.nonIDB	ROBO1	1.35339	4.75537	0.000535156	0.0128871
Rectum.UC.Inf.vs.nonIDB	BHLHA15	1.60509	0.610742	0.000537032	0.0129118
Rectum.UC.Inf.vs.nonIDB	SLC1A3	1.46808	1.96297	0.000551157	0.0132304
Rectum.UC.Inf.vs.nonIDB	GHR	-1.53919	4.31545	0.000565075	0.013543
Rectum.UC.Inf.vs.nonIDB	DUSP10	1.00255	2.7395	0.000571831	0.0136833
Rectum.UC.Inf.vs.nonIDB	GJB5	2.25147	-0.0351118	0.000573109	0.0136923
Rectum.UC.Inf.vs.nonIDB	CTD-2319I12.1	1.27305	1.04048	0.000577824	0.0137833
Rectum.UC.Inf.vs.nonIDB	GPR116	1.29361	4.12111	0.000581416	0.0138472
Rectum.UC.Inf.vs.nonIDB	SLC22A5	-1.20734	5.76376	0.000583624	0.013878
Rectum.UC.Inf.vs.nonIDB	ROBO4	1.29442	2.99036	0.000590104	0.0140101
Rectum.UC.Inf.vs.nonIDB	IKBIP	1.13285	3.52212	0.000594189	0.0140851
Rectum.UC.Inf.vs.nonIDB	SEMA7A	1.56071	3.43108	0.000595318	0.0140898
Rectum.UC.Inf.vs.nonIDB	SCG3	-1.19149	2.05846	0.000597706	0.0141243
Rectum.UC.Inf.vs.nonIDB	ENTPD1	1.30854	5.14951	0.000608099	0.0143476
Rectum.UC.Inf.vs.nonIDB	IGHV3-73	1.80708	5.66209	0.000610731	0.0143651
Rectum.UC.Inf.vs.nonIDB	MCAM	1.33111	5.00813	0.000610738	0.0143651
Rectum.UC.Inf.vs.nonIDB	AC011526.1	1.32701	1.65991	0.00062659	0.0147152
Rectum.UC.Inf.vs.nonIDB	IL17REL	2.14075	1.63135	0.000628379	0.014724
Rectum.UC.Inf.vs.nonIDB	IGHV3-49	1.91583	7.03078	0.000628908	0.014724
Rectum.UC.Inf.vs.nonIDB	AJUBA	1.17682	2.06575	0.00063765	0.0149057
Rectum.UC.Inf.vs.nonIDB	TNFAIP2	1.35633	5.42251	0.000641732	0.014978
Rectum.UC.Inf.vs.nonIDB	EFNA1	-1.14107	6.30823	0.000644002	0.0149853
Rectum.UC.Inf.vs.nonIDB	NRIP3	1.31764	0.209701	0.000644019	0.0149853
Rectum.UC.Inf.vs.nonIDB	DMRTA1	-1.4509	0.902801	0.000645762	0.0150028
Rectum.UC.Inf.vs.nonIDB	XBP1	1.04361	8.66436	0.000648611	0.015046
Rectum.UC.Inf.vs.nonIDB	ADAM8	1.408	2.9683	0.000653303	0.0151317
Rectum.UC.Inf.vs.nonIDB	FOXD2-AS1	-0.99614	3.25698	0.000656832	0.0151902
Rectum.UC.Inf.vs.nonIDB	KIF18A	1.01215	2.74399	0.000659135	0.0152051
Rectum.UC.Inf.vs.nonIDB	CLEC7A	1.23679	3.25743	0.000659479	0.0152051
Rectum.UC.Inf.vs.nonIDB	F11	1.97122	-0.212089	0.000666875	0.0153523
Rectum.UC.Inf.vs.nonIDB	SHH	1.31769	3.24189	0.000669918	0.015399
Rectum.UC.Inf.vs.nonIDB	CYP2S1	-1.15192	6.05256	0.000679114	0.0155867
Rectum.UC.Inf.vs.nonIDB	STARD4	0.964093	5.62925	0.000683714	0.0156686
Rectum.UC.Inf.vs.nonIDB	TMEM92	1.1777	3.62161	0.00068909	0.015768
Rectum.UC.Inf.vs.nonIDB	SLC6A19	-2.21124	5.58324	0.00069308	0.0158354
Rectum.UC.Inf.vs.nonIDB	RNF24	1.05789	4.32008	0.000694485	0.0158437
Rectum.UC.Inf.vs.nonIDB	IGKV2D-29	1.91979	5.62106	0.000698429	0.0159097
Rectum.UC.Inf.vs.nonIDB	IGHV1-45	2.83805	3.09928	0.000699771	0.0159102
Rectum.UC.Inf.vs.nonIDB	CSTA	1.32478	2.13203	0.000700547	0.0159102
Rectum.UC.Inf.vs.nonIDB	S100A11	1.1503	7.91976	0.000703281	0.0159484
Rectum.UC.Inf.vs.nonIDB	CCL18	1.88176	5.30993	0.000706682	0.0160016
Rectum.UC.Inf.vs.nonIDB	CIITA	1.46639	4.99279	0.000708135	0.0160106
Rectum.UC.Inf.vs.nonIDB	CETP	1.95296	1.063	0.000710584	0.0160421
Rectum.UC.Inf.vs.nonIDB	OSBPL3	1.04655	4.38287	0.000714385	0.0161039
Rectum.UC.Inf.vs.nonIDB	RP11-395P17.11	-1.1469	2.47883	0.000723508	0.0162605
Rectum.UC.Inf.vs.nonIDB	MSC	1.41037	2.30057	0.00072376	0.0162605
Rectum.UC.Inf.vs.nonIDB	SYT4	-1.41056	-0.0128164	0.000724547	0.0162605
Rectum.UC.Inf.vs.nonIDB	ANK1	1.59834	1.00836	0.000736725	0.0165094
Rectum.UC.Inf.vs.nonIDB	CD44	1.10629	7.87627	0.000744195	0.0166522
Rectum.UC.Inf.vs.nonIDB	ARID5A	1.23695	3.48498	0.000748728	0.016729
Rectum.UC.Inf.vs.nonIDB	DPY19L1	0.88372	5.53135	0.000753966	0.0168212
Rectum.UC.Inf.vs.nonIDB	SYT17	-1.11217	2.38081	0.000757896	0.0168841
Rectum.UC.Inf.vs.nonIDB	GZMH	1.33587	0.208604	0.000770874	0.017148
Rectum.UC.Inf.vs.nonIDB	DPP10	-1.96365	2.85025	0.000772761	0.0171648
Rectum.UC.Inf.vs.nonIDB	IGLV3-25	1.86594	7.94414	0.000780746	0.0173013
Rectum.UC.Inf.vs.nonIDB	C8orf4	1.44095	6.16185	0.000781187	0.0173013
Rectum.UC.Inf.vs.nonIDB	PRRX1	1.76977	3.77408	0.000790022	0.0174715
Rectum.UC.Inf.vs.nonIDB	SLC26A4-AS1	2.05654	0.214981	0.000799595	0.0176574
Rectum.UC.Inf.vs.nonIDB	FAM26F	1.43878	2.54771	0.000802179	0.0176887
Rectum.UC.Inf.vs.nonIDB	IGKV3-7	1.88631	0.796898	0.000805307	0.017732
Rectum.UC.Inf.vs.nonIDB	CCDC88B	1.21292	4.78716	0.000813247	0.0178808
Rectum.UC.Inf.vs.nonIDB	SLC5A1	1.05904	6.48466	0.000822047	0.0180482
Rectum.UC.Inf.vs.nonIDB	OAF	-1.11837	6.49172	0.000825655	0.0180806
Rectum.UC.Inf.vs.nonIDB	G0S2	1.65705	3.09962	0.000825907	0.0180806
Rectum.UC.Inf.vs.nonIDB	CBX2	1.22784	0.786864	0.000834079	0.0182332
Rectum.UC.Inf.vs.nonIDB	RFX6	-1.19739	1.70567	0.00084623	0.0184722
Rectum.UC.Inf.vs.nonIDB	CHST15	1.35454	4.46857	0.000848935	0.0185046
Rectum.UC.Inf.vs.nonIDB	SERPINF2	1.21892	1.49383	0.00085136	0.0185308
Rectum.UC.Inf.vs.nonIDB	FRZB	-1.10385	5.49386	0.000869097	0.0188898
Rectum.UC.Inf.vs.nonIDB	CAPN13	-1.30151	5.5247	0.000875094	0.0189929
Rectum.UC.Inf.vs.nonIDB	SAMSN1	1.2138	4.56267	0.000885752	0.019181
Rectum.UC.Inf.vs.nonIDB	SELL	1.85543	5.29384	0.000886564	0.019181
Rectum.UC.Inf.vs.nonIDB	C11orf82	1.08003	2.30993	0.000889265	0.019181
Rectum.UC.Inf.vs.nonIDB	SUCNR1	1.24728	1.47902	0.000890704	0.019181
Rectum.UC.Inf.vs.nonIDB	SIRPB2	1.24101	1.64732	0.000891259	0.019181
Rectum.UC.Inf.vs.nonIDB	BATF3	1.53523	0.20063	0.000891345	0.019181
Rectum.UC.Inf.vs.nonIDB	TM4SF1	1.43823	6.68841	0.000893111	0.0191918
Rectum.UC.Inf.vs.nonIDB	COL15A1	1.44749	6.00069	0.000899789	0.0193079
Rectum.UC.Inf.vs.nonIDB	FILIP1L	1.34193	5.4328	0.000909135	0.0194809
Rectum.UC.Inf.vs.nonIDB	CNTN1	-1.4262	2.36912	0.0009167	0.0196153
Rectum.UC.Inf.vs.nonIDB	AC011298.2	-1.44621	-0.338453	0.000926516	0.0197974
Rectum.UC.Inf.vs.nonIDB	LINC00940	-1.56262	0.710512	0.000944034	0.0201434
Rectum.UC.Inf.vs.nonIDB	ATP11A	0.96601	4.28637	0.00095186	0.0202794
Rectum.UC.Inf.vs.nonIDB	SLCO4C1	-1.26607	1.99231	0.000953084	0.0202794
Rectum.UC.Inf.vs.nonIDB	GPR132	1.32132	2.0409	0.000955621	0.0203049
Rectum.UC.Inf.vs.nonIDB	SEMA3D	-1.20526	3.04081	0.000970519	0.0205827
Rectum.UC.Inf.vs.nonIDB	CNTFR	-1.95469	1.3524	0.000971405	0.0205827
Rectum.UC.Inf.vs.nonIDB	GABRA2	-1.29466	3.11866	0.000989602	0.0209238
Rectum.UC.Inf.vs.nonIDB	IGKV1-9	1.7331	7.1026	0.000990263	0.0209238
Rectum.UC.Inf.vs.nonIDB	PTGDS	1.8952	4.96793	0.000998868	0.0210474
Rectum.UC.Inf.vs.nonIDB	FGF7	1.47328	3.89915	0.000998886	0.0210474
Rectum.UC.Inf.vs.nonIDB	UBTD1	1.20461	0.598498	0.00100291	0.0210959
Rectum.UC.Inf.vs.nonIDB	MOCOS	0.945864	3.70225	0.00100499	0.0210959
Rectum.UC.Inf.vs.nonIDB	SLC25A48	1.06385	0.717858	0.00100536	0.0210959
Rectum.UC.Inf.vs.nonIDB	SLC25A37	1.00559	4.44898	0.00100874	0.0211376
Rectum.UC.Inf.vs.nonIDB	ADM	1.33318	5.68127	0.00101334	0.0211842
Rectum.UC.Inf.vs.nonIDB	DUOXA1	1.77873	0.345333	0.00101494	0.0211842
Rectum.UC.Inf.vs.nonIDB	RP11-13K12.1	-1.63878	1.56606	0.00101515	0.0211842
Rectum.UC.Inf.vs.nonIDB	NOTCH4	1.19973	2.22986	0.00101779	0.0211895
Rectum.UC.Inf.vs.nonIDB	PARP9	1.09147	6.63228	0.00101867	0.0211895
Rectum.UC.Inf.vs.nonIDB	NOTCH3	1.47458	3.70996	0.0010196	0.0211895
Rectum.UC.Inf.vs.nonIDB	SERPINB9	1.24681	4.79521	0.00102589	0.0212698
Rectum.UC.Inf.vs.nonIDB	IGHV1-8	2.16742	6.67428	0.0010279	0.0212698
Rectum.UC.Inf.vs.nonIDB	TAGAP	1.37964	4.23745	0.00102892	0.0212698
Rectum.UC.Inf.vs.nonIDB	NEUROD1	-1.32149	2.39576	0.00102907	0.0212698
Rectum.UC.Inf.vs.nonIDB	TBX21	1.26918	0.659966	0.00103138	0.0212886
Rectum.UC.Inf.vs.nonIDB	RP11-400K9.4	1.52627	1.82268	0.00104904	0.0216235
Rectum.UC.Inf.vs.nonIDB	GUCY1B3	1.38824	3.10501	0.00105924	0.0218042
Rectum.UC.Inf.vs.nonIDB	MIR155HG	1.6411	1.18667	0.00106639	0.0219216
Rectum.UC.Inf.vs.nonIDB	FAM19A2	-1.06619	0.662793	0.00109297	0.0224376
Rectum.UC.Inf.vs.nonIDB	KCNN3	1.4563	3.42077	0.00110046	0.0225608
Rectum.UC.Inf.vs.nonIDB	CLEC1A	1.23445	1.19567	0.00110945	0.0227145
Rectum.UC.Inf.vs.nonIDB	PML	1.01092	5.01033	0.00111942	0.0228877
Rectum.UC.Inf.vs.nonIDB	CDHR1	-1.30279	6.76838	0.0011359	0.0231934
Rectum.UC.Inf.vs.nonIDB	IGHV1-18	1.70489	8.46952	0.0011614	0.0236823
Rectum.UC.Inf.vs.nonIDB	IL1RL1	1.62804	1.81595	0.00116415	0.0237065
Rectum.UC.Inf.vs.nonIDB	APOL3	1.14087	4.95765	0.00117416	0.0238783
Rectum.UC.Inf.vs.nonIDB	GBP2	1.07329	6.91514	0.00119278	0.0242154
Rectum.UC.Inf.vs.nonIDB	LCP2	1.15356	5.11194	0.00119393	0.0242154
Rectum.UC.Inf.vs.nonIDB	TAP2	0.956938	6.8548	0.00119899	0.0242855
Rectum.UC.Inf.vs.nonIDB	SLC41A1	1.0794	3.72072	0.00120088	0.0242914
Rectum.UC.Inf.vs.nonIDB	BCL6	1.25187	4.34453	0.00120469	0.024336
Rectum.UC.Inf.vs.nonIDB	GPX8	1.09434	3.81738	0.00121533	0.0245184
Rectum.UC.Inf.vs.nonIDB	AZGP1	1.46254	3.82965	0.00122289	0.024638
Rectum.UC.Inf.vs.nonIDB	IGKV4-1	1.69623	9.47595	0.0012261	0.02467
Rectum.UC.Inf.vs.nonIDB	VNN1	1.90431	6.04198	0.0012286	0.0246874
Rectum.UC.Inf.vs.nonIDB	ADAM9	0.83811	7.77337	0.00123909	0.0248654
Rectum.UC.Inf.vs.nonIDB	IGKJ5	1.72426	1.00251	0.00124133	0.0248775
Rectum.UC.Inf.vs.nonIDB	DGUOK-AS1	-1.01735	1.71804	0.00124549	0.0249279
Rectum.UC.Inf.vs.nonIDB	KCNG1	-1.2928	0.55744	0.00125786	0.0251424
Rectum.UC.Inf.vs.nonIDB	LILRB4	1.34899	3.87254	0.0012748	0.0254473
Rectum.UC.Inf.vs.nonIDB	CLEC4A	1.1568	1.66581	0.00129354	0.0257876
Rectum.UC.Inf.vs.nonIDB	CREB5	1.33242	1.48266	0.001304	0.025962
Rectum.UC.Inf.vs.nonIDB	PDCD1LG2	1.31961	2.02628	0.0013103	0.0260532
Rectum.UC.Inf.vs.nonIDB	MASP1	1.75323	3.88453	0.00131211	0.026055
Rectum.UC.Inf.vs.nonIDB	CYR61	1.82953	5.37333	0.00131564	0.0260909
Rectum.UC.Inf.vs.nonIDB	CRELD2	1.04589	5.24266	0.00134315	0.0266018
Rectum.UC.Inf.vs.nonIDB	TLR8	1.27399	3.02966	0.00135142	0.0266971
Rectum.UC.Inf.vs.nonIDB	INHBB	1.50274	0.640531	0.00135149	0.0266971
Rectum.UC.Inf.vs.nonIDB	CHGA	-1.21095	8.5757	0.00136621	0.0269521
Rectum.UC.Inf.vs.nonIDB	SQLE	1.02504	5.8112	0.00136795	0.0269521
Rectum.UC.Inf.vs.nonIDB	LZTS1	1.36124	0.380313	0.00138341	0.0272214
Rectum.UC.Inf.vs.nonIDB	IGHV3-23	1.66179	9.69981	0.00139893	0.0274912
Rectum.UC.Inf.vs.nonIDB	NLRP3	1.30768	2.13746	0.00140463	0.0275674
Rectum.UC.Inf.vs.nonIDB	DUSP14	1.13889	1.82139	0.00142146	0.0278617
Rectum.UC.Inf.vs.nonIDB	EPHX1	-0.860745	6.07732	0.00144911	0.028367
Rectum.UC.Inf.vs.nonIDB	PLB1	-1.28559	3.01851	0.0014534	0.0284143
Rectum.UC.Inf.vs.nonIDB	FSTL1	1.2063	7.31472	0.00146828	0.0286683
Rectum.UC.Inf.vs.nonIDB	MMP25	1.24392	2.74799	0.00147182	0.0287004
Rectum.UC.Inf.vs.nonIDB	CCDC170	1.20571	1.44772	0.00147854	0.0287945
Rectum.UC.Inf.vs.nonIDB	MGAM	1.3721	2.74882	0.00148496	0.028872
Rectum.UC.Inf.vs.nonIDB	KIAA1462	1.2191	3.22065	0.00148633	0.028872
Rectum.UC.Inf.vs.nonIDB	AC021218.2	1.642	3.03456	0.00148827	0.0288729
Rectum.UC.Inf.vs.nonIDB	COL5A2	1.3577	6.44483	0.00149276	0.028923
Rectum.UC.Inf.vs.nonIDB	MT3	-1.45472	0.0698218	0.00150435	0.0291103
Rectum.UC.Inf.vs.nonIDB	CCL20	1.7255	6.33995	0.00151135	0.0292074
Rectum.UC.Inf.vs.nonIDB	TINCR	-1.33576	2.07051	0.00151446	0.0292074
Rectum.UC.Inf.vs.nonIDB	CEP55	1.00641	4.32182	0.00151596	0.0292074
Rectum.UC.Inf.vs.nonIDB	DUSP5	1.2688	5.11257	0.00151707	0.0292074
Rectum.UC.Inf.vs.nonIDB	ALDH1A2	2.21383	4.17789	0.00153646	0.0295433
Rectum.UC.Inf.vs.nonIDB	LRRK2	1.33505	3.65638	0.00154282	0.029628
Rectum.UC.Inf.vs.nonIDB	RP11-277P12.20	1.09843	1.14564	0.00154662	0.0296634
Rectum.UC.Inf.vs.nonIDB	ALDH5A1	-0.874748	5.29982	0.00155978	0.0298298
Rectum.UC.Inf.vs.nonIDB	IGKJ3	1.7285	0.865731	0.00156002	0.0298298
Rectum.UC.Inf.vs.nonIDB	TRIM22	1.11653	5.88321	0.00156119	0.0298298
Rectum.UC.Inf.vs.nonIDB	CFP	1.33838	2.07689	0.00157452	0.0300466
Rectum.UC.Inf.vs.nonIDB	TM4SF20	1.55263	3.819	0.0015816	0.0301209
Rectum.UC.Inf.vs.nonIDB	PDK2	-1.04592	5.4314	0.0015825	0.0301209
Rectum.UC.Inf.vs.nonIDB	TRIP13	0.995761	2.81059	0.00158437	0.0301209
Rectum.UC.Inf.vs.nonIDB	SLC30A10	-1.62855	4.92814	0.00159183	0.0302248
Rectum.UC.Inf.vs.nonIDB	RP11-728F11.4	-1.0802	0.195791	0.00160029	0.0303475
Rectum.UC.Inf.vs.nonIDB	MIAT	1.61161	3.68998	0.00161796	0.0306443
Rectum.UC.Inf.vs.nonIDB	ERCC6L	1.04728	2.53927	0.00162006	0.0306458
Rectum.UC.Inf.vs.nonIDB	BCL6B	1.15661	2.30277	0.00163224	0.0308377
Rectum.UC.Inf.vs.nonIDB	DOK3	1.3962	3.60112	0.00165215	0.031175
Rectum.UC.Inf.vs.nonIDB	ADRA2A	1.05782	3.89442	0.00168441	0.0317444
Rectum.UC.Inf.vs.nonIDB	FAM115C	1.10822	1.56815	0.00174058	0.0327621
Rectum.UC.Inf.vs.nonIDB	NKX3-1	1.16348	0.462102	0.00175205	0.0329373
Rectum.UC.Inf.vs.nonIDB	COL1A2	1.41703	8.75855	0.00175562	0.0329504
Rectum.UC.Inf.vs.nonIDB	SDR16C5	1.04334	5.06828	0.00175709	0.0329504
Rectum.UC.Inf.vs.nonIDB	PRF1	1.08723	2.6349	0.00176004	0.032965
Rectum.UC.Inf.vs.nonIDB	NFAM1	1.15978	3.5316	0.00177419	0.0331889
Rectum.UC.Inf.vs.nonIDB	IGLV3-27	1.90426	4.39788	0.00179146	0.0334414
Rectum.UC.Inf.vs.nonIDB	MYO1F	1.12648	4.33445	0.00179209	0.0334414
Rectum.UC.Inf.vs.nonIDB	IGLV3-19	1.76902	8.594	0.00180022	0.0335517
Rectum.UC.Inf.vs.nonIDB	TNFRSF4	1.56417	0.511022	0.00181861	0.0338528
Rectum.UC.Inf.vs.nonIDB	IFI44L	1.18248	2.50655	0.00182154	0.0338659
Rectum.UC.Inf.vs.nonIDB	IGLV1-51	1.75605	2.52605	0.00184137	0.0341092
Rectum.UC.Inf.vs.nonIDB	IGLV3-1	1.74221	8.67869	0.00184311	0.0341092
Rectum.UC.Inf.vs.nonIDB	BHLHE22	1.48158	0.815269	0.00184335	0.0341092
Rectum.UC.Inf.vs.nonIDB	JSRP1	1.7275	-0.0315916	0.00184362	0.0341092
Rectum.UC.Inf.vs.nonIDB	LRRC8E	1.0034	1.99573	0.00185963	0.0343636
Rectum.UC.Inf.vs.nonIDB	TNNC2	-1.36348	1.44221	0.00187359	0.0345794
Rectum.UC.Inf.vs.nonIDB	RBFOX1	-1.02112	0.755098	0.00187762	0.0346117
Rectum.UC.Inf.vs.nonIDB	GATA6-AS1	-1.08941	1.91364	0.00188205	0.0346511
Rectum.UC.Inf.vs.nonIDB	TREML2	1.79918	1.57647	0.00188435	0.0346515
Rectum.UC.Inf.vs.nonIDB	MYBL2	1.06616	4.58099	0.001894	0.0347868
Rectum.UC.Inf.vs.nonIDB	ADAMTS7	1.27606	1.49335	0.00189862	0.0348295
Rectum.UC.Inf.vs.nonIDB	THRB	-1.20883	5.47786	0.0019027	0.0348622
Rectum.UC.Inf.vs.nonIDB	KCNJ8	1.36262	0.971172	0.00191564	0.0350569
Rectum.UC.Inf.vs.nonIDB	ZNF469	1.28402	0.886962	0.00191942	0.0350837
Rectum.UC.Inf.vs.nonIDB	XDH	1.28846	7.83077	0.0019279	0.0351964
Rectum.UC.Inf.vs.nonIDB	IGKV1-17	1.65899	6.80809	0.00193632	0.0352759
Rectum.UC.Inf.vs.nonIDB	RXFP4	-1.10598	1.76345	0.00193783	0.0352759
Rectum.UC.Inf.vs.nonIDB	RP3-406A7.7	-0.989477	0.813337	0.00194336	0.0352759
Rectum.UC.Inf.vs.nonIDB	SP6	1.11368	3.19058	0.00194529	0.0352759
Rectum.UC.Inf.vs.nonIDB	ACSL1	1.10306	5.66452	0.00194549	0.0352759
Rectum.UC.Inf.vs.nonIDB	ZMYND15	1.05183	0.815015	0.00194621	0.0352759
Rectum.UC.Inf.vs.nonIDB	KIAA0125	1.56285	2.90052	0.00195106	0.0353216
Rectum.UC.Inf.vs.nonIDB	IL12RB1	1.17272	2.69276	0.00196608	0.035551
Rectum.UC.Inf.vs.nonIDB	PIWIL2	-1.06557	2.543	0.00199484	0.0360231
Rectum.UC.Inf.vs.nonIDB	HOXA11-AS	-0.993135	3.79661	0.00199693	0.0360231
Rectum.UC.Inf.vs.nonIDB	PTN	-1.23517	3.75254	0.00202911	0.0365602
Rectum.UC.Inf.vs.nonIDB	PDCD1	1.62012	1.18835	0.00203831	0.0366584
Rectum.UC.Inf.vs.nonIDB	ABCA8	-1.33306	5.45789	0.00203999	0.0366584
Rectum.UC.Inf.vs.nonIDB	ECSCR	1.26469	1.91917	0.00204181	0.0366584
Rectum.UC.Inf.vs.nonIDB	KPNA2	0.903617	6.45017	0.00205327	0.0368198
Rectum.UC.Inf.vs.nonIDB	UBASH3B	0.976691	3.46087	0.00205566	0.0368198
Rectum.UC.Inf.vs.nonIDB	IGHV3-43	1.9732	6.419	0.00206404	0.0369263
Rectum.UC.Inf.vs.nonIDB	SLC16A6	1.32542	0.714422	0.00207971	0.0371628
Rectum.UC.Inf.vs.nonIDB	CLDN8	-2.11266	7.21772	0.00209182	0.0373354
Rectum.UC.Inf.vs.nonIDB	RP11-77K12.5	-1.1398	2.75985	0.00209711	0.0373857
Rectum.UC.Inf.vs.nonIDB	GAREML	-1.04516	2.9632	0.00210076	0.0374068
Rectum.UC.Inf.vs.nonIDB	IGHV6-1	1.70191	6.2186	0.00212078	0.0376951
Rectum.UC.Inf.vs.nonIDB	TMEM63C	-1.3915	3.16351	0.00212192	0.0376951
Rectum.UC.Inf.vs.nonIDB	LEAP2	-1.21919	1.32296	0.00215395	0.0382194
Rectum.UC.Inf.vs.nonIDB	APIP	1.13973	5.8634	0.00217022	0.038463
Rectum.UC.Inf.vs.nonIDB	IGKV1-5	1.55265	9.32096	0.00220774	0.0390824
Rectum.UC.Inf.vs.nonIDB	ZBED2	2.10237	0.81729	0.00221148	0.039103
Rectum.UC.Inf.vs.nonIDB	RP11-757F18.5	-1.04464	1.46426	0.0022299	0.0393645
Rectum.UC.Inf.vs.nonIDB	GALNT18	0.963154	2.84142	0.00223146	0.0393645
Rectum.UC.Inf.vs.nonIDB	IGKV1-6	1.66534	6.28645	0.00226446	0.0398575
Rectum.UC.Inf.vs.nonIDB	SERPINB8	0.984802	4.44798	0.00226466	0.0398575
Rectum.UC.Inf.vs.nonIDB	POU2AF1	1.52	5.67583	0.00227478	0.0399604
Rectum.UC.Inf.vs.nonIDB	KCNJ10	1.6395	1.27098	0.00228028	0.0399604
Rectum.UC.Inf.vs.nonIDB	VASN	1.45604	1.63066	0.0022805	0.0399604
Rectum.UC.Inf.vs.nonIDB	AC073283.4	-1.09858	1.6028	0.00228105	0.0399604
Rectum.UC.Inf.vs.nonIDB	SLA	1.23383	4.89952	0.00228757	0.0400284
Rectum.UC.Inf.vs.nonIDB	ITGA11	1.3126	2.46812	0.00230739	0.0403288
Rectum.UC.Inf.vs.nonIDB	IGHV4-59	1.61556	8.29237	0.00234863	0.0410023
Rectum.UC.Inf.vs.nonIDB	CD82	0.987043	5.80252	0.0023703	0.0412917
Rectum.UC.Inf.vs.nonIDB	MST1L	-2.083	4.15446	0.00237065	0.0412917
Rectum.UC.Inf.vs.nonIDB	ACSF2	-1.09666	5.56032	0.00237418	0.0413059
Rectum.UC.Inf.vs.nonIDB	ABCB1	-1.34455	7.04875	0.00238776	0.0414946
Rectum.UC.Inf.vs.nonIDB	TRIM7	1.34881	1.04165	0.00239619	0.0415934
Rectum.UC.Inf.vs.nonIDB	SERPINA1	1.00966	9.06899	0.00245184	0.0425074
Rectum.UC.Inf.vs.nonIDB	AK7	0.947446	2.24651	0.00245445	0.0425074
Rectum.UC.Inf.vs.nonIDB	MSN	1.10093	7.69794	0.00246051	0.0425638
Rectum.UC.Inf.vs.nonIDB	RP11-81H14.2	1.31732	1.55844	0.00246622	0.042614
Rectum.UC.Inf.vs.nonIDB	RP11-396O20.2	-1.73719	3.52716	0.00248951	0.0429674
Rectum.UC.Inf.vs.nonIDB	IGKV1D-12	1.71345	4.88513	0.00249435	0.043002
Rectum.UC.Inf.vs.nonIDB	CXorf36	1.13997	2.86224	0.00250778	0.0431845
Rectum.UC.Inf.vs.nonIDB	IFI16	0.966992	6.46064	0.00251704	0.0432948
Rectum.UC.Inf.vs.nonIDB	CST7	1.25622	2.61854	0.00253775	0.043591
Rectum.UC.Inf.vs.nonIDB	SLAMF6	1.37085	3.77882	0.00254001	0.043591
Rectum.UC.Inf.vs.nonIDB	C11orf96	1.38182	2.13161	0.00254633	0.0436502
Rectum.UC.Inf.vs.nonIDB	ASS1	1.25817	9.65452	0.00256106	0.043853
Rectum.UC.Inf.vs.nonIDB	PLEKHG2	1.23307	3.22708	0.00257157	0.0439647
Rectum.UC.Inf.vs.nonIDB	FAM49A	1.19095	4.02778	0.00257586	0.0439647
Rectum.UC.Inf.vs.nonIDB	CCL22	1.54045	3.20151	0.00257627	0.0439647
Rectum.UC.Inf.vs.nonIDB	HEG1	1.12691	5.55892	0.00260733	0.0444446
Rectum.UC.Inf.vs.nonIDB	FCGR2A	1.25794	4.93506	0.00264145	0.0449758
Rectum.UC.Inf.vs.nonIDB	TMC5	1.01592	7.38331	0.00264609	0.0450043
Rectum.UC.Inf.vs.nonIDB	EDN2	-1.56304	1.15937	0.00265696	0.0451386
Rectum.UC.Inf.vs.nonIDB	FSCN1	1.24207	3.75932	0.00266346	0.0451984
Rectum.UC.Inf.vs.nonIDB	TRAF1	1.24739	3.92693	0.00267397	0.045326
Rectum.UC.Inf.vs.nonIDB	TRABD2A	-0.964166	6.92885	0.00268115	0.0453815
Rectum.UC.Inf.vs.nonIDB	CDCA2	0.973688	3.05404	0.00268323	0.0453815
Rectum.UC.Inf.vs.nonIDB	PNOC	1.55664	1.90414	0.00268622	0.0453815
Rectum.UC.Inf.vs.nonIDB	RPPH1	-1.66076	1.39813	0.00271246	0.0457739
Rectum.UC.Inf.vs.nonIDB	BUB1	0.984591	4.61506	0.00271595	0.0457819
Rectum.UC.Inf.vs.nonIDB	MX2	1.18668	3.59257	0.00272342	0.0458568
Rectum.UC.Inf.vs.nonIDB	DIO3OS	-1.34581	2.33939	0.00273607	0.0460188
Rectum.UC.Inf.vs.nonIDB	AC103563.5	1.72937	-0.310378	0.00275278	0.0462485
Rectum.UC.Inf.vs.nonIDB	AQP7	-1.35918	2.31157	0.00277035	0.0464922
Rectum.UC.Inf.vs.nonIDB	NABP1	1.05765	4.45779	0.00278764	0.0467308
Rectum.UC.Inf.vs.nonIDB	RHBDF2	1.05561	3.8579	0.00279341	0.0467758
Rectum.UC.Inf.vs.nonIDB	CHST11	1.1512	4.17667	0.00282029	0.047139
Rectum.UC.Inf.vs.nonIDB	SLC35G1	-1.08819	4.74679	0.0028215	0.047139
Rectum.UC.Inf.vs.nonIDB	CHN1	1.28025	2.64184	0.00282442	0.047139
Rectum.UC.Inf.vs.nonIDB	CLCN4	1.03365	2.12812	0.00283023	0.0471839
Rectum.UC.Inf.vs.nonIDB	ATPAF1	-0.806925	6.00445	0.00284063	0.0473054
Rectum.UC.Inf.vs.nonIDB	PRSS22	1.47485	2.80557	0.00285067	0.0474205
Rectum.UC.Inf.vs.nonIDB	HNF1A-AS1	-1.11485	2.22679	0.00286002	0.047524
Rectum.UC.Inf.vs.nonIDB	CNNM2	-1.03651	5.48139	0.00294631	0.0489042
Rectum.UC.Inf.vs.nonIDB	IGHV4-28	1.61379	1.91761	0.00295019	0.048906
Rectum.UC.Inf.vs.nonIDB	RP5-1028K7.2	1.81748	0.961887	0.00295286	0.048906
Rectum.UC.Inf.vs.nonIDB	CHODL	-1.2363	1.20616	0.00295722	0.0489248
Rectum.UC.Inf.vs.nonIDB	IGLVI-70	2.62683	3.13226	0.00297779	0.0492114
Rectum.UC.Inf.vs.nonIDB	DIO3	-1.50199	1.1592	0.00300655	0.0496242
Rectum.UC.Inf.vs.nonIDB	PIF1	1.07624	1.39242	0.00300931	0.0496242

## Sheet: S32
Comparison	Pathway	Gene set N	DGEs Up	DGEs Down	Pvalue Up	Pvalue Down	FDR Pvalue up	FDR Pvalue down
Ileum.CD.vs.nonIBD	IL-17 signaling pathway	75	18	0	2.559e-14	1	8.23999e-12	1
Ileum.CD.vs.nonIBD	Cytokine-cytokine receptor interaction	184	23	0	1.21326e-11	1	1.95336e-09	1
Ileum.CD.vs.nonIBD	Osteoclast differentiation	122	18	0	1.65341e-10	1	1.77466e-08	1
Ileum.CD.vs.nonIBD	Malaria	37	9	0	9.11182e-08	1	6.76443e-06	1
Ileum.CD.vs.nonIBD	Rheumatoid arthritis	76	12	0	1.05038e-07	1	6.76443e-06	1
Ileum.CD.vs.nonIBD	Leishmaniasis	68	11	0	2.85109e-07	1	1.53008e-05	1
Ileum.CD.vs.nonIBD	TNF signaling pathway	107	13	0	7.11927e-07	1	3.27486e-05	1
Ileum.CD.vs.nonIBD	Staphylococcus aureus infection	48	9	0	9.94303e-07	1	4.00207e-05	1
Ileum.CD.vs.nonIBD	Salmonella infection	74	10	0	5.56377e-06	1	0.000199059	1
Ileum.CD.vs.nonIBD	AGE-RAGE signaling pathway in diabetic complications	94	11	0	7.77662e-06	1	0.000250407	1
Ileum.CD.vs.nonIBD	Tuberculosis	150	13	0	3.13836e-05	1	0.000918684	1
Ileum.CD.vs.nonIBD	Complement and coagulation cascades	58	8	0	4.32758e-05	1	0.00110034	1
Ileum.CD.vs.nonIBD	Chemokine signaling pathway	155	13	0	4.44237e-05	1	0.00110034	1
Ileum.CD.vs.nonIBD	Hematopoietic cell lineage	77	9	0	5.4813e-05	1	0.0012607	1
Ileum.CD.vs.nonIBD	Nitrogen metabolism	14	1	2	0.276644	6.45595e-05	1	0.0207881
Ileum.CD.vs.nonIBD	Amoebiasis	81	9	0	8.20983e-05	1	0.00176238	1
Ileum.CD.vs.nonIBD	Pertussis	67	8	0	0.000124036	1	0.00249621	1
Ileum.CD.vs.nonIBD	Jak-STAT signaling pathway	109	10	0	0.000168351	1	0.00318876	1
Ileum.CD.vs.nonIBD	NOD-like receptor signaling pathway	143	11	0	0.000378114	1	0.00676404	1
Ileum.CD.vs.nonIBD	African trypanosomiasis	29	5	0	0.000437765	1	0.00741896	1
Ileum.CD.vs.nonIBD	Toll-like receptor signaling pathway	81	8	0	0.000468559	1	0.0075438	1
Ileum.CD.vs.nonIBD	Graft-versus-host disease	32	5	0	0.000702788	1	0.0107761	1
Ileum.CD.vs.nonIBD	Protein digestion and absorption	67	7	0	0.000761154	1	0.0111405	1
Ileum.CD.vs.nonIBD	Legionellosis	50	6	0	0.000875872	1	0.0122622	1
Ileum.CD.vs.nonIBD	ECM-receptor interaction	70	7	0	0.000991607	1	0.0133041	1
Ileum.CD.vs.nonIBD	Influenza A	147	10	0	0.00180712	1	0.0232757	1
Ileum.CD.vs.nonIBD	Phagosome	124	9	0	0.00196151	1	0.0242925	1
Ileum.CD.vs.nonIBD	Relaxin signaling pathway	109	8	0	0.00325338	1	0.0387996	1
Rectum.CD.vs.nonIBD	Cytokine-cytokine receptor interaction	189	29	0	2.77819e-18	1	8.97355e-16	1
Rectum.CD.vs.nonIBD	IL-17 signaling pathway	76	19	0	2.88674e-16	1	4.66209e-14	1
Rectum.CD.vs.nonIBD	Rheumatoid arthritis	78	15	0	3.0163e-11	1	3.24755e-09	1
Rectum.CD.vs.nonIBD	Osteoclast differentiation	123	14	0	1.66543e-07	1	1.34484e-05	1
Rectum.CD.vs.nonIBD	Chemokine signaling pathway	151	15	0	3.57713e-07	1	2.28519e-05	1
Rectum.CD.vs.nonIBD	Staphylococcus aureus infection	48	9	0	4.24493e-07	1	2.28519e-05	1
Rectum.CD.vs.nonIBD	African trypanosomiasis	27	7	0	8.41658e-07	1	3.88365e-05	1
Rectum.CD.vs.nonIBD	TNF signaling pathway	107	12	0	1.59472e-06	1	6.4387e-05	1
Rectum.CD.vs.nonIBD	Salmonella infection	74	10	0	2.24271e-06	1	8.04885e-05	1
Rectum.CD.vs.nonIBD	Leishmaniasis	68	9	0	8.83618e-06	1	0.000259462	1
Rectum.CD.vs.nonIBD	Pertussis	68	9	0	8.83618e-06	1	0.000259462	1
Rectum.CD.vs.nonIBD	Malaria	38	7	0	9.91579e-06	1	0.0002669	1
Rectum.CD.vs.nonIBD	Jak-STAT signaling pathway	114	11	0	1.92837e-05	1	0.000479125	1
Rectum.CD.vs.nonIBD	Graft-versus-host disease	32	6	0	3.9847e-05	1	0.000919328	1
Rectum.CD.vs.nonIBD	Inflammatory bowel disease (IBD)	54	7	0	0.000105982	1	0.00228215	1
Rectum.CD.vs.nonIBD	Toll-like receptor signaling pathway	81	8	0	0.000237441	1	0.00479333	1
Rectum.CD.vs.nonIBD	Type I diabetes mellitus	35	5	0	0.000682853	1	0.0129742	1
Rectum.CD.vs.nonIBD	Tuberculosis	149	10	0	0.000933828	1	0.0165614	1
Rectum.CD.vs.nonIBD	Hematopoietic cell lineage	77	7	0	0.000974201	1	0.0165614	1
Rectum.CD.vs.nonIBD	Complement and coagulation cascades	58	6	0	0.00115089	1	0.0185868	1
Rectum.CD.vs.nonIBD	Amoebiasis	81	7	0	0.00131644	1	0.0202482	1
Rectum.CD.vs.nonIBD	NF-kappa B signaling pathway	86	7	0	0.00186934	1	0.0274454	1
Rectum.CD.vs.nonIBD	NOD-like receptor signaling pathway	141	9	0	0.0023907	1	0.0335738	1
Rectum.CD.vs.nonIBD	Influenza A	146	9	0	0.00303016	1	0.0407809	1
Rectum.CD.vs.nonIBD	Legionellosis	50	5	0	0.00348607	1	0.0450401	1
Rectum.UC.vs.nonIBD	Cytokine-cytokine receptor interaction	189	51	2	1.24472e-18	0.483846	4.02044e-16	1
Rectum.UC.vs.nonIBD	IL-17 signaling pathway	76	26	0	1.34704e-12	1	2.17546e-10	1
Rectum.UC.vs.nonIBD	Complement and coagulation cascades	58	20	0	4.854e-10	1	5.22614e-08	1
Rectum.UC.vs.nonIBD	Mineral absorption	40	1	8	0.94161	9.22464e-10	1	2.97956e-07
Rectum.UC.vs.nonIBD	Rheumatoid arthritis	78	21	0	2.77573e-08	1	2.1853e-06	1
Rectum.UC.vs.nonIBD	Osteoclast differentiation	123	27	0	3.38282e-08	1	2.1853e-06	1
Rectum.UC.vs.nonIBD	Staphylococcus aureus infection	48	16	0	4.82921e-08	1	2.59973e-06	1
Rectum.UC.vs.nonIBD	Malaria	38	13	0	6.4132e-07	1	2.95923e-05	1
Rectum.UC.vs.nonIBD	TNF signaling pathway	107	22	0	2.13533e-06	1	8.6214e-05	1
Rectum.UC.vs.nonIBD	Amoebiasis	81	18	0	5.8054e-06	1	0.000187514	1
Rectum.UC.vs.nonIBD	Toll-like receptor signaling pathway	81	18	0	5.8054e-06	1	0.000187514	1
Rectum.UC.vs.nonIBD	Pertussis	68	16	0	8.86522e-06	1	0.000260315	1
Rectum.UC.vs.nonIBD	Inflammatory bowel disease (IBD)	54	14	0	9.80085e-06	1	0.000263806	1
Rectum.UC.vs.nonIBD	Chemokine signaling pathway	151	25	1	2.53216e-05	0.73113	0.000629144	1
Rectum.UC.vs.nonIBD	Neuroactive ligand-receptor interaction	109	16	7	0.00271948	3.16485e-05	0.0337843	0.00511123
Rectum.UC.vs.nonIBD	ECM-receptor interaction	68	15	0	3.85579e-05	1	0.000889585	1
Rectum.UC.vs.nonIBD	NOD-like receptor signaling pathway	141	23	1	6.81207e-05	0.706343	0.00144645	1
Rectum.UC.vs.nonIBD	Jak-STAT signaling pathway	114	20	2	7.16509e-05	0.254199	0.00144645	1
Rectum.UC.vs.nonIBD	Leishmaniasis	68	14	0	0.000154363	1	0.0029329	1
Rectum.UC.vs.nonIBD	Hematopoietic cell lineage	77	15	0	0.000173968	1	0.00312176	1
Rectum.UC.vs.nonIBD	AGE-RAGE signaling pathway in diabetic complications	95	17	1	0.000194307	0.560407	0.00330322	1
Rectum.UC.vs.nonIBD	African trypanosomiasis	27	8	0	0.00030714	1	0.00496031	1
Rectum.UC.vs.nonIBD	Protein digestion and absorption	65	13	1	0.000357889	0.429209	0.00550467	1
Rectum.UC.vs.nonIBD	Tuberculosis	149	22	0	0.000428485	1	0.00629094	1
Rectum.UC.vs.nonIBD	Influenza A	146	21	0	0.000820974	1	0.0115293	1
Rectum.UC.vs.nonIBD	Graft-versus-host disease	32	8	0	0.00107616	1	0.0144833	1
Rectum.UC.vs.nonIBD	Arachidonic acid metabolism	43	9	1	0.0020629	0.309378	0.0266526	1
Rectum.UC.vs.nonIBD	Salmonella infection	74	12	0	0.00395987	1	0.0473718	1

## Sheet: S33
Location	OTU	gene	N	Correlation coefficient	Pvalue	FDR Pvalue
Ileum	otu_120_Bacteria; __Lachnospiraceae; ___Eubacterium_rectale_group	CXCL6	45	-0.611276	2.18228e-05	0.00266239
Ileum	otu_89_Bacteria; __Ruminococcaceae; __Ruminococcaceae_UCG_005	DUOXA2	22	-0.815252	3.75357e-05	0.00457936
Ileum	otu_120_Bacteria; __Lachnospiraceae; ___Eubacterium_rectale_group	RASGRP4	45	-0.597066	3.77586e-05	0.00460655
Ileum	otu_120_Bacteria; __Lachnospiraceae; ___Eubacterium_rectale_group	HSPA6	45	-0.588576	5.17553e-05	0.00631414
Ileum	otu_120_Bacteria; __Lachnospiraceae; ___Eubacterium_rectale_group	FCGR2A	45	-0.58403	6.10554e-05	0.00744876
Ileum	otu_120_Bacteria; __Lachnospiraceae; ___Eubacterium_rectale_group	F2RL2	45	-0.582239	6.51174e-05	0.00794432
Ileum	otu_120_Bacteria; __Lachnospiraceae; ___Eubacterium_rectale_group	CSF3R	45	-0.572661	9.13238e-05	0.0111415
Ileum	otu_120_Bacteria; __Lachnospiraceae; ___Eubacterium_rectale_group	HGF	45	-0.563408	0.000125381	0.0152965
Ileum	otu_89_Bacteria; __Ruminococcaceae; __Ruminococcaceae_UCG_005	FAM83A	22	-0.781085	0.000129936	0.0158522
Ileum	otu_120_Bacteria; __Lachnospiraceae; ___Eubacterium_rectale_group	DYSF	45	-0.562213	0.000130529	0.0159246
Ileum	otu_120_Bacteria; __Lachnospiraceae; ___Eubacterium_rectale_group	IGHV1-58	45	-0.561896	0.000131925	0.0160949
Ileum	otu_84_Bacteria; __Carnobacteriaceae; __Granulicatella	GPR97	30	0.67511	0.000154565	0.018857
Ileum	otu_66_Bacteria; __Porphyromonadaceae; __Barnesiella	CXCL1	15	-0.885	0.000293404	0.0188775
Ileum	otu_120_Bacteria; __Lachnospiraceae; ___Eubacterium_rectale_group	CXCL1	45	-0.535427	0.000309467	0.0188775
Ileum	otu_84_Bacteria; __Carnobacteriaceae; __Granulicatella	HTRA3	30	0.673832	0.000160806	0.0196183
Ileum	otu_120_Bacteria; __Lachnospiraceae; ___Eubacterium_rectale_group	OSCAR	45	-0.554859	0.000166656	0.0203321
Ileum	otu_120_Bacteria; __Lachnospiraceae; ___Eubacterium_rectale_group	GPR97	45	-0.533014	0.000333316	0.0203323
Ileum	otu_120_Bacteria; __Lachnospiraceae; ___Eubacterium_rectale_group	HTRA3	45	-0.530386	0.000361165	0.022031
Ileum	otu_120_Bacteria; __Lachnospiraceae; ___Eubacterium_rectale_group	LILRA6	45	-0.550485	0.000192204	0.0234489
Ileum	otu_84_Bacteria; __Carnobacteriaceae; __Granulicatella	ADAMTS2	30	0.643704	0.000388192	0.0236797
Ileum	otu_120_Bacteria; __Lachnospiraceae; ___Eubacterium_rectale_group	ADAMTS2	45	-0.541381	0.000257031	0.0236797
Ileum	otu_84_Bacteria; __Carnobacteriaceae; __Granulicatella	S100A8	30	0.666837	0.000199048	0.0242839
Ileum	otu_120_Bacteria; __Lachnospiraceae; ___Eubacterium_rectale_group	LILRB2	45	-0.548643	0.000203986	0.0248863
Ileum	otu_120_Bacteria; __Lachnospiraceae; ___Eubacterium_rectale_group	FCGR3A	45	-0.547633	0.000210715	0.0257072
Ileum	otu_66_Bacteria; __Porphyromonadaceae; __Barnesiella	MMP19	15	-0.89276	0.000216756	0.0264442
Ileum	otu_120_Bacteria; __Lachnospiraceae; ___Eubacterium_rectale_group	PILRA	45	-0.545904	0.000222706	0.0271702
Ileum	otu_120_Bacteria; __Lachnospiraceae; ___Eubacterium_rectale_group	COL4A1	45	-0.541124	0.00025912	0.0316126
Ileum	otu_84_Bacteria; __Carnobacteriaceae; __Granulicatella	SRPX2	30	0.655952	0.000274448	0.0334827
Ileum	otu_120_Bacteria; __Lachnospiraceae; ___Eubacterium_rectale_group	MEFV	45	-0.538799	0.000278701	0.0340015
Ileum	otu_13_Bacteria; __Lachnospiraceae; ___Eubacterium_hallii_group	LILRA2	42	-0.554895	0.000299706	0.0365641
Ileum	otu_13_Bacteria; __Lachnospiraceae; ___Eubacterium_hallii_group	F2RL2	42	-0.529566	0.000628618	0.0383457
Ileum	otu_89_Bacteria; __Ruminococcaceae; __Ruminococcaceae_UCG_005	C4BPB	22	-0.750772	0.000330405	0.0403094
Ileum	otu_14_Bacteria; __Bifidobacteriaceae; __Bifidobacterium	OLR1	41	-0.530026	0.000740967	0.045199
Ileum	otu_120_Bacteria; __Lachnospiraceae; ___Eubacterium_rectale_group	OLR1	45	-0.522489	0.000457867	0.045199
Ileum	otu_84_Bacteria; __Carnobacteriaceae; __Granulicatella	COL4A1	30	0.617457	0.000777785	0.0474449
Ileum	otu_89_Bacteria; __Ruminococcaceae; __Ruminococcaceae_UCG_005	DUOX2	22	-0.74488	0.00039027	0.047613
Ileum	otu_95_Bacteria; __Lachnospiraceae; __uncultured	GIP	35	-0.596781	0.00039449	0.0481277
Ileum	otu_97_Bacteria; __Lachnospiraceae; ___Eubacterium_rectale_group	EVA1A	46	0.409034	0.00715312	0.290894
Ileum	otu_75_Bacteria; __Lachnospiraceae; __Fusicatenibacter	GZMB	45	-0.384841	0.0129735	0.296136
Ileum	otu_6_Bacteria; __Ruminococcaceae; __Ruminococcaceae_UCG_003	RP11-253E3.3	27	0.468961	0.0239874	0.429559
Ileum	otu_97_Bacteria; __Lachnospiraceae; ___Eubacterium_rectale_group	CXCL3	46	0.330568	0.0325012	0.495643
Rectum	otu_118_Bacteria; __Coriobacteriaceae; __Collinsella	EMR1	29	0.783903	3.55632e-06	0.000448096
Rectum	otu_118_Bacteria; __Coriobacteriaceae; __Collinsella	FUT8	29	0.78051	4.17778e-06	0.0005264
Rectum	otu_39_Bacteria; __Neisseriaceae; __Eikenella	MMP9	20	-0.886161	4.89249e-06	0.000616454
Rectum	otu_4_Bacteria; __Veillonellaceae; __Veillonella	FBXO6	47	-0.609091	1.46187e-05	0.00184196
Rectum	otu_118_Bacteria; __Coriobacteriaceae; __Collinsella	ATP11A	29	0.751459	1.49305e-05	0.00188124
Rectum	otu_118_Bacteria; __Coriobacteriaceae; __Collinsella	KCNN3	29	0.750913	1.52667e-05	0.00192361
Rectum	otu_118_Bacteria; __Coriobacteriaceae; __Collinsella	LAX1	29	0.739752	2.37913e-05	0.0029977
Rectum	otu_39_Bacteria; __Neisseriaceae; __Eikenella	IL4I1	20	-0.855023	2.43869e-05	0.00307275
Rectum	otu_118_Bacteria; __Coriobacteriaceae; __Collinsella	IGF2BP3	29	0.737907	2.55468e-05	0.0032189
Rectum	otu_37_Bacteria; __Streptococcaceae; __Streptococcus	DUOX1	41	-0.630465	2.88559e-05	0.00363584
Rectum	otu_118_Bacteria; __Coriobacteriaceae; __Collinsella	PCDH17	29	0.73226	3.16562e-05	0.00398868
Rectum	otu_118_Bacteria; __Coriobacteriaceae; __Collinsella	CD38	29	0.729686	3.48455e-05	0.00439053
Rectum	otu_118_Bacteria; __Coriobacteriaceae; __Collinsella	CHST15	29	0.727074	3.83697e-05	0.00483459
Rectum	otu_39_Bacteria; __Neisseriaceae; __Eikenella	PTGES	20	-0.842112	4.2741e-05	0.00538537
Rectum	otu_118_Bacteria; __Coriobacteriaceae; __Collinsella	COL5A2	29	0.721883	4.63187e-05	0.00583616
Rectum	otu_111_Bacteria; __Erysipelotrichaceae; __Holdemania	LRRC8E	27	-0.743139	4.85487e-05	0.00611713
Rectum	otu_57_Bacteria; __Pasteurellaceae; __Haemophilus	LGI2	44	-0.596202	4.91655e-05	0.00619486
Rectum	otu_85_Bacteria; __Porphyromonadaceae; __Butyricimonas	EGR2	10	0.994154	5.11599e-05	0.00644615
Rectum	otu_39_Bacteria; __Neisseriaceae; __Eikenella	ARID5A	20	-0.837563	5.14828e-05	0.00648684
Rectum	otu_43_Bacteria; __Ruminococcaceae; __Ruminococcaceae_UCG_002	TMPRSS3	21	0.820141	5.54388e-05	0.00698528
Rectum	otu_118_Bacteria; __Coriobacteriaceae; __Collinsella	MIR223	29	0.714989	5.91048e-05	0.00744721
Rectum	otu_118_Bacteria; __Coriobacteriaceae; __Collinsella	IGKV2D-40	29	0.712174	6.516e-05	0.00821016
Rectum	otu_118_Bacteria; __Coriobacteriaceae; __Collinsella	PAPPA	29	0.708393	7.41504e-05	0.00934295
Rectum	otu_118_Bacteria; __Coriobacteriaceae; __Collinsella	COL15A1	29	0.705543	8.16344e-05	0.0102859
Rectum	otu_118_Bacteria; __Coriobacteriaceae; __Collinsella	LRRK2	29	0.705038	8.30267e-05	0.0104614
Rectum	otu_39_Bacteria; __Neisseriaceae; __Eikenella	SERPINF2	20	-0.82367	8.79349e-05	0.0110798
Rectum	otu_118_Bacteria; __Coriobacteriaceae; __Collinsella	ROBO1	29	0.703169	8.83658e-05	0.0111341
Rectum	otu_62_Bacteria; __Ruminococcaceae; __Butyricicoccus	RIPK2	41	0.597314	9.49957e-05	0.0119695
Rectum	otu_118_Bacteria; __Coriobacteriaceae; __Collinsella	ALOX15	29	0.700914	9.52056e-05	0.0119959
Rectum	otu_37_Bacteria; __Streptococcaceae; __Streptococcus	CATSPERB	41	-0.593671	0.000107427	0.0135358
Rectum	otu_115_Bacteria; __Ruminococcaceae; __Ruminococcus_1	SPNS2	22	0.785625	0.000111591	0.0140605
Rectum	otu_4_Bacteria; __Veillonellaceae; __Veillonella	CSF3	47	-0.533494	0.000229754	0.0144745
Rectum	otu_37_Bacteria; __Streptococcaceae; __Streptococcus	CSF3	41	-0.586393	0.000136751	0.0144745
Rectum	otu_39_Bacteria; __Neisseriaceae; __Eikenella	PDCD1	20	-0.814589	0.000121806	0.0153476
Rectum	otu_64_Bacteria; __Lachnospiraceae; __Dorea	CHODL	16	0.885808	0.000125871	0.0158597
Rectum	otu_62_Bacteria; __Ruminococcaceae; __Butyricicoccus	NLRP3	41	0.588353	0.000128218	0.0161554
Rectum	otu_118_Bacteria; __Coriobacteriaceae; __Collinsella	ADAMTS12	29	0.689294	0.000138368	0.0174344
Rectum	otu_39_Bacteria; __Neisseriaceae; __Eikenella	TNFRSF4	20	-0.810444	0.000140532	0.017707
Rectum	otu_23_Bacteria; __Ruminococcaceae; __Ruminiclostridium_9	HEG1	21	-0.771642	0.000285526	0.0179881
Rectum	otu_118_Bacteria; __Coriobacteriaceae; __Collinsella	HEG1	29	0.677359	0.000199702	0.0179881
Rectum	otu_37_Bacteria; __Streptococcaceae; __Streptococcus	ADM	41	-0.584925	0.000143474	0.0180777
Rectum	otu_39_Bacteria; __Neisseriaceae; __Eikenella	JSRP1	20	-0.809309	0.000146056	0.018403
Rectum	otu_37_Bacteria; __Streptococcaceae; __Streptococcus	PI3	41	-0.584289	0.000146478	0.0184563
Rectum	otu_39_Bacteria; __Neisseriaceae; __Eikenella	TNFRSF8	20	-0.808834	0.000148423	0.0187013
Rectum	otu_37_Bacteria; __Streptococcaceae; __Streptococcus	STS	41	-0.582851	0.000153478	0.0193382
Rectum	otu_39_Bacteria; __Neisseriaceae; __Eikenella	VLDLR	20	0.806674	0.000159583	0.0201075
Rectum	otu_86_Bacteria; __Lachnospiraceae; __Lachnospiraceae_UCG_001	S100A12	13	-0.940476	0.000159795	0.0201341
Rectum	otu_118_Bacteria; __Coriobacteriaceae; __Collinsella	ELOVL5	29	0.684618	0.000160077	0.0201697
Rectum	otu_37_Bacteria; __Streptococcaceae; __Streptococcus	DUOXA1	41	-0.581117	0.000162319	0.0204522
Rectum	otu_62_Bacteria; __Ruminococcaceae; __Butyricicoccus	IL6	41	0.578779	0.000174964	0.0220455
Rectum	otu_87_Bacteria; __Lachnospiraceae; __Lachnospiraceae_ND3007_group	ZNF469	28	0.692223	0.000178331	0.0224698
Rectum	otu_57_Bacteria; __Pasteurellaceae; __Haemophilus	EBF3	44	-0.558767	0.000178691	0.022515
Rectum	otu_118_Bacteria; __Coriobacteriaceae; __Collinsella	IRAK3	29	0.680771	0.000180122	0.0226953
Rectum	otu_126_Bacteria; __Lachnospiraceae; __Blautia	BEX1	46	-0.545602	0.000186311	0.0234751
Rectum	otu_118_Bacteria; __Coriobacteriaceae; __Collinsella	CCR3	29	0.678793	0.000191254	0.0240981
Rectum	otu_124_Bacteria; __Erysipelotrichaceae; __Erysipelotrichaceae_UCG_003	DIO3OS	34	-0.6298	0.000192042	0.0241972
Rectum	otu_62_Bacteria; __Ruminococcaceae; __Butyricicoccus	LILRB3	41	0.575386	0.000194885	0.0245556
Rectum	otu_115_Bacteria; __Ruminococcaceae; __Ruminococcus_1	DUSP10	22	0.767808	0.000198865	0.025057
Rectum	otu_62_Bacteria; __Ruminococcaceae; __Butyricicoccus	LILRA1	41	0.57428	0.00020181	0.0254281
Rectum	otu_62_Bacteria; __Ruminococcaceae; __Butyricicoccus	LYN	41	0.573748	0.000205214	0.025857
Rectum	otu_118_Bacteria; __Coriobacteriaceae; __Collinsella	GPR116	29	0.675504	0.000211104	0.0265991
Rectum	otu_118_Bacteria; __Coriobacteriaceae; __Collinsella	ZNF469	29	0.651115	0.000423435	0.0266764
Rectum	otu_39_Bacteria; __Neisseriaceae; __Eikenella	CST7	20	-0.797831	0.000212821	0.0268154
Rectum	otu_126_Bacteria; __Lachnospiraceae; __Blautia	NEUROD1	46	-0.539801	0.000224801	0.0283249
Rectum	otu_39_Bacteria; __Neisseriaceae; __Eikenella	FSCN1	20	-0.795984	0.000225623	0.0284285
Rectum	otu_58_Bacteria; __Lachnospiraceae; __Lachnoclostridium	CYP4X1	36	-0.607436	0.000227032	0.0286061
Rectum	otu_4_Bacteria; __Veillonellaceae; __Veillonella	RP11-79H23.3	47	-0.533805	0.000227466	0.0286607
Rectum	otu_118_Bacteria; __Coriobacteriaceae; __Collinsella	IGKV2D-29	29	0.672861	0.00022834	0.0287708
Rectum	otu_39_Bacteria; __Neisseriaceae; __Eikenella	TESC	20	-0.79503	0.000232472	0.0292915
Rectum	otu_57_Bacteria; __Pasteurellaceae; __Haemophilus	AFAP1-AS1	44	-0.550439	0.000233272	0.0293923
Rectum	otu_4_Bacteria; __Veillonellaceae; __Veillonella	SOCS1	47	-0.53225	0.000239134	0.0301308
Rectum	otu_4_Bacteria; __Veillonellaceae; __Veillonella	KCND3	47	-0.531822	0.000242434	0.0305467
Rectum	otu_58_Bacteria; __Lachnospiraceae; __Lachnoclostridium	EFNA1	36	0.604809	0.000245753	0.0309649
Rectum	otu_107_Bacteria; __Lachnospiraceae; __Lachnoclostridium	CDHR1	27	0.692852	0.000247779	0.0312201
Rectum	otu_37_Bacteria; __Streptococcaceae; __Streptococcus	ENKUR	41	-0.531001	0.000721395	0.0328209
Rectum	otu_82_Bacteria; __Erysipelotrichaceae; __Erysipelatoclostridium	ENKUR	16	0.83235	0.00078145	0.0328209
Rectum	otu_123_Bacteria; __Lachnospiraceae; ___Eubacterium_eligens_group	ENKUR	26	-0.69691	0.000313426	0.0328209
Rectum	otu_57_Bacteria; __Pasteurellaceae; __Haemophilus	NNMT	44	-0.546909	0.000260629	0.0328393
Rectum	otu_107_Bacteria; __Lachnospiraceae; __Lachnoclostridium	TG	27	-0.690925	0.000262069	0.0330207
Rectum	otu_118_Bacteria; __Coriobacteriaceae; __Collinsella	CLEC7A	29	0.668141	0.000262196	0.0330367
Rectum	otu_64_Bacteria; __Lachnospiraceae; __Dorea	ERO1L	16	-0.866747	0.000263431	0.0331923
Rectum	otu_118_Bacteria; __Coriobacteriaceae; __Collinsella	CYSLTR2	29	0.667843	0.000264474	0.0333237
Rectum	otu_4_Bacteria; __Veillonellaceae; __Veillonella	PSMB9	47	-0.528974	0.000265486	0.0334512
Rectum	otu_118_Bacteria; __Coriobacteriaceae; __Collinsella	WNT5A	29	0.667406	0.000267843	0.0337482
Rectum	otu_108_Bacteria; __Lachnospiraceae; ___Eubacterium_ventriosum_group	NRIP3	24	0.728731	0.000268097	0.0337802
Rectum	otu_57_Bacteria; __Pasteurellaceae; __Haemophilus	PRF1	44	-0.525377	0.000499471	0.034158
Rectum	otu_62_Bacteria; __Ruminococcaceae; __Butyricicoccus	PRF1	41	0.541227	0.000542191	0.034158
Rectum	otu_58_Bacteria; __Lachnospiraceae; __Lachnoclostridium	HPCA	36	0.600461	0.000279771	0.0352511
Rectum	otu_8_Bacteria; __Family_XI; __Gemella	EGR2	31	-0.604453	0.000839812	0.0352721
Rectum	otu_62_Bacteria; __Ruminococcaceae; __Butyricicoccus	EGR2	41	0.531277	0.000715939	0.0352721
Rectum	otu_111_Bacteria; __Erysipelotrichaceae; __Holdemania	CHI3L1	27	-0.688143	0.000283957	0.0357786
Rectum	otu_39_Bacteria; __Neisseriaceae; __Eikenella	C17orf96	20	-0.787962	0.000288833	0.036393
Rectum	otu_8_Bacteria; __Family_XI; __Gemella	CHRDL2	31	-0.643939	0.000289708	0.0365033
Rectum	otu_62_Bacteria; __Ruminococcaceae; __Butyricicoccus	FUT7	41	0.56138	0.000300486	0.0378612
Rectum	otu_4_Bacteria; __Veillonellaceae; __Veillonella	TCN1	47	-0.501939	0.000604981	0.0381138
Rectum	otu_111_Bacteria; __Erysipelotrichaceae; __Holdemania	TCN1	27	-0.668228	0.000492256	0.0381138
Rectum	otu_118_Bacteria; __Coriobacteriaceae; __Collinsella	SLC6A6	29	0.662762	0.000306048	0.0385621
Rectum	otu_39_Bacteria; __Neisseriaceae; __Eikenella	BATF	20	-0.785922	0.000307058	0.0386893
Rectum	otu_62_Bacteria; __Ruminococcaceae; __Butyricicoccus	STX11	41	0.560641	0.000307267	0.0387157
Rectum	otu_39_Bacteria; __Neisseriaceae; __Eikenella	CD82	20	-0.78553	0.000310663	0.0391435
Rectum	otu_118_Bacteria; __Coriobacteriaceae; __Collinsella	COL6A3	29	0.661984	0.000312887	0.0394238
Rectum	otu_118_Bacteria; __Coriobacteriaceae; __Collinsella	CASS4	29	0.661692	0.000315496	0.0397525
Rectum	otu_118_Bacteria; __Coriobacteriaceae; __Collinsella	ST3GAL1	29	0.661427	0.000317869	0.0400515
Rectum	otu_62_Bacteria; __Ruminococcaceae; __Butyricicoccus	HOXA11-AS	41	-0.559452	0.000318465	0.0401265
Rectum	otu_62_Bacteria; __Ruminococcaceae; __Butyricicoccus	BHLHE40	41	0.557894	0.000333683	0.0420441
Rectum	otu_57_Bacteria; __Pasteurellaceae; __Haemophilus	PFKFB3	44	-0.516534	0.000644436	0.0425142
Rectum	otu_62_Bacteria; __Ruminococcaceae; __Butyricicoccus	PFKFB3	41	0.53342	0.000674829	0.0425142
Rectum	otu_4_Bacteria; __Veillonellaceae; __Veillonella	UBE2L6	47	-0.52122	0.00033861	0.0426648
Rectum	otu_37_Bacteria; __Streptococcaceae; __Streptococcus	CCL20	41	-0.533111	0.000680614	0.0428787
Rectum	otu_39_Bacteria; __Neisseriaceae; __Eikenella	CCL20	20	-0.771141	0.000469588	0.0428787
Rectum	otu_82_Bacteria; __Erysipelotrichaceae; __Erysipelatoclostridium	ITGA11	16	-0.859223	0.000342135	0.043109
Rectum	otu_23_Bacteria; __Ruminococcaceae; __Ruminiclostridium_9	IGHGP	21	-0.727149	0.000941603	0.043352
Rectum	otu_110_Bacteria; __Ruminococcaceae; __Ruminiclostridium_9	IGHGP	20	-0.740621	0.00103219	0.043352
Rectum	otu_113_Bacteria; __Ruminococcaceae; __Ruminiclostridium_6	IGHGP	14	0.871171	0.00102863	0.043352
Rectum	otu_23_Bacteria; __Ruminococcaceae; __Ruminiclostridium_9	CDH5	21	-0.765167	0.000345009	0.0434711
Rectum	otu_71_Bacteria; __Ruminococcaceae; __Ruminococcaceae_UCG_002	IRAK2	33	0.618378	0.000349918	0.0440896
Rectum	otu_4_Bacteria; __Veillonellaceae; __Veillonella	CHRDL2	47	-0.496783	0.000702518	0.0442586
Rectum	otu_42_Bacteria; __Family_XIII; __Family_XIII_AD3011_group	GREM1	22	0.727325	0.000625196	0.0443039
Rectum	otu_59_Bacteria; __Ruminococcaceae; __uncultured	GREM1	33	0.592748	0.000703236	0.0443039
Rectum	otu_87_Bacteria; __Lachnospiraceae; __Lachnospiraceae_ND3007_group	IRAK3	28	0.642562	0.000709422	0.0446936
Rectum	otu_37_Bacteria; __Streptococcaceae; __Streptococcus	CTD-2319I12.1	41	-0.55537	0.00035973	0.0453259
Rectum	otu_93_Bacteria; __Lachnospiraceae; __uncultured	LINC00940	22	-0.747665	0.000360921	0.0454761
Rectum	otu_8_Bacteria; __Family_XI; __Gemella	ICAM1	31	-0.593996	0.00108816	0.0457027
Rectum	otu_39_Bacteria; __Neisseriaceae; __Eikenella	ICAM1	20	-0.758707	0.000656023	0.0457027
Rectum	otu_62_Bacteria; __Ruminococcaceae; __Butyricicoccus	ICAM1	41	0.520366	0.00096177	0.0457027
Rectum	otu_62_Bacteria; __Ruminococcaceae; __Butyricicoccus	GBP5	41	0.554641	0.00036758	0.0463151
Rectum	otu_107_Bacteria; __Lachnospiraceae; __Lachnoclostridium	PLA2G3	27	-0.678534	0.000372195	0.0468966
Rectum	otu_62_Bacteria; __Ruminococcaceae; __Butyricicoccus	CCDC109B	41	0.553959	0.000375067	0.0472585
Rectum	otu_62_Bacteria; __Ruminococcaceae; __Butyricicoccus	GLT1D1	41	0.553436	0.000380899	0.0479932
Rectum	otu_62_Bacteria; __Ruminococcaceae; __Butyricicoccus	LRP8	41	0.553376	0.000381566	0.0480773
Rectum	otu_121_Bacteria; __Veillonellaceae; __Megasphaera	MICB	17	0.835043	0.000381666	0.04809
Rectum	otu_126_Bacteria; __Lachnospiraceae; __Blautia	TNNC1	46	-0.522634	0.000384315	0.0484237
Rectum	otu_58_Bacteria; __Lachnospiraceae; __Lachnoclostridium	CCL11	36	-0.589316	0.000386801	0.048737
Rectum	otu_23_Bacteria; __Ruminococcaceae; __Ruminiclostridium_9	GFPT2	21	-0.734708	0.000781465	0.0492323
Rectum	otu_62_Bacteria; __Ruminococcaceae; __Butyricicoccus	GFPT2	41	0.54028	0.000556925	0.0492323
Rectum	otu_2_Bacteria; __Christensenellaceae; __Christensenellaceae_R_7_group	MCOLN3	21	-0.76071	0.000391683	0.049352
Rectum	otu_118_Bacteria; __Coriobacteriaceae; __Collinsella	BHLHA15	29	0.653735	0.00039408	0.049654
