# Supplementary material for: Multi-omics of the gut microbial ecosystem in inflammatory bowel diseases
Source: Nature. 2019 May 29;569(7758):655–62. doi: 10.1038/s41586-019-1237-9 (PMC6650278; doi:10.1038/s41586-019-1237-9)
Supplement: Supplementary file 6 — This zipped folder contains Supplementary Tables 1-36 and legends. [file 41586_2019_1237_MOESM6_ESM.zip › 2018-01-01078D-s6/Supplementary Tables 35-36.xlsx]

## Sheet: S35
Dataset 1	Name 1	Dataset 2	Name 2	Spearman	P value	FDR p
MPX|EC	4.2.1.32: L(+)-tartrate dehydratase	MBX	C18 carnitine	-0.409745	5.25741e-13	7.28909e-08
MPX|EC	1.1.1.3: Homoserine dehydrogenase	MBX	N1,N12-diacetylspermine	-0.401153	1.75318e-12	8.34758e-08
MPX|EC	3.3.1.1: Adenosylhomocysteinase	MBX	C2 Ceramide (d18:1)	0.400937	1.80626e-12	8.34758e-08
MPX|EC	1.1.1.103: L-threonine 3-dehydrogenase	MBX	C18:1 SM	-0.391966	6.11878e-12	2.12083e-07
MPX|EC	1.2.7.8: Indolepyruvate ferredoxin oxidoreductase	MBX	NMMA	-0.387779	1.06801e-11	2.96147e-07
MPX|EC	1.1.1.3: Homoserine dehydrogenase	MBX	alpha-glycerophosphocholine	-0.381623	2.38804e-11	5.51813e-07
MPX|EC	1.2.7.8: Indolepyruvate ferredoxin oxidoreductase	MBX	alpha-glycerophosphocholine	-0.370608	9.66933e-11	1.75582e-06
MPX|EC	1.1.1.103: L-threonine 3-dehydrogenase	MBX	NH4 C16:0 CE	-0.370233	1.01314e-10	1.75582e-06
MPX|EC	1.2.7.8: Indolepyruvate ferredoxin oxidoreductase	MBX	diacetylspermine	-0.36861	1.23924e-10	1.75722e-06
MPX|EC	1.2.7.8: Indolepyruvate ferredoxin oxidoreductase	MBX	N1,N12-diacetylspermine	-0.368428	1.26743e-10	1.75722e-06
MPX|EC	1.1.1.3: Homoserine dehydrogenase	MBX	diacetylspermine	-0.366269	1.6536e-10	2.0842e-06
MPX|EC	1.1.1.3: Homoserine dehydrogenase	MBX	agmatine	-0.361141	3.08607e-10	3.41712e-06
MPX|EC	1.1.1.3: Homoserine dehydrogenase	MBX	NMMA	-0.360829	3.20408e-10	3.41712e-06
MPX|EC	4.2.1.45: CDP-glucose 4,6-dehydratase	MBX	hippurate	-0.35299	8.13248e-10	8.05371e-06
MPX|EC	3.3.1.1: Adenosylhomocysteinase	MBX	C22:6 LPE	-0.347722	1.49953e-09	1.34494e-05
MPX|EC	1.1.1.3: Homoserine dehydrogenase	MBX	N6,N6-dimethyllysine	-0.347422	1.55211e-09	1.34494e-05
MPX|EC	1.1.1.103: L-threonine 3-dehydrogenase	MBX	C22:4 CE	-0.344026	2.2878e-09	1.86582e-05
MPX|EC	2.7.7.9: UTP--glucose-1-phosphate uridylyltransferase	MBX	ADMA/SDMA	-0.342165	2.82432e-09	2.17541e-05
MPX|EC	1.1.1.103: L-threonine 3-dehydrogenase	MBX	C16:1 CE	-0.338495	4.2617e-09	3.01201e-05
MPX|EC	1.1.1.3: Homoserine dehydrogenase	MBX	ADMA/SDMA	-0.338258	4.37595e-09	3.01201e-05
MPX|EC	1.1.1.3: Homoserine dehydrogenase	MBX	C2 Ceramide (d18:1)	0.33782	4.59401e-09	3.01201e-05
MPX|EC	2.7.7.9: UTP--glucose-1-phosphate uridylyltransferase	MBX	agmatine	-0.337026	5.01706e-09	3.01201e-05
MPX|EC	1.2.7.8: Indolepyruvate ferredoxin oxidoreductase	MBX	N6,N6,N6-trimethyllysine	-0.336857	5.11188e-09	3.01201e-05
MPX|EC	1.2.7.8: Indolepyruvate ferredoxin oxidoreductase	MBX	C18 carnitine	-0.336372	5.39353e-09	3.01201e-05
MPX|EC	3.1.1.11: Pectinesterase	MBX	hippurate	-0.336158	5.52306e-09	3.01201e-05
MPX|EC	1.2.7.8: Indolepyruvate ferredoxin oxidoreductase	MBX	putrescine	-0.335954	5.64845e-09	3.01201e-05
MPX|EC	1.1.1.3: Homoserine dehydrogenase	MBX	C18:0 LPE-A	-0.333011	7.80286e-09	3.94014e-05
MPX|EC	4.2.1.32: L(+)-tartrate dehydratase	MBX	C18:0 LPE-A	-0.332831	7.95736e-09	3.94014e-05
MPX|EC	1.2.7.8: Indolepyruvate ferredoxin oxidoreductase	MBX	N6,N6-dimethyllysine	-0.33176	8.94211e-09	4.27507e-05
MPX|EC	1.6.5.2: NAD(P)H dehydrogenase (quinone)	MBX	cortisol	-0.330584	1.01598e-08	4.69533e-05
MPX|EC	1.1.1.3: Homoserine dehydrogenase	MBX	N6,N6,N6-trimethyllysine	-0.327937	1.35127e-08	6.04341e-05
MPX|EC	3.2.1.52: Beta-N-acetylhexosaminidase	MBX	NMMA	-0.324926	1.86293e-08	8.07139e-05
MPX|EC	4.2.1.33: 3-isopropylmalate dehydratase	MBX	C18 carnitine	-0.324201	2.01169e-08	8.37884e-05
MPX|EC	4.2.1.32: L(+)-tartrate dehydratase	MBX	C16:0 SM	-0.323943	2.06723e-08	8.37884e-05
MPX|EC	3.2.1.52: Beta-N-acetylhexosaminidase	MBX	homoarginine	-0.323726	2.1152e-08	8.37884e-05
MPX|EC	1.1.1.3: Homoserine dehydrogenase	MBX	histidine	-0.322432	2.42423e-08	9.33626e-05
MPX|EC	1.1.1.3: Homoserine dehydrogenase	MBX	gabapentin	-0.321959	2.54763e-08	9.5463e-05
MPX|EC	1.1.1.262: 4-hydroxythreonine-4-phosphate dehydrogenase	MBX	N6,N6-dimethyllysine	-0.321634	2.63606e-08	9.61774e-05
MPX|EC	1.1.1.3: Homoserine dehydrogenase	MBX	3-methylhistidine	-0.320876	2.85351e-08	0.000101442
MPX|EC	2.7.7.12: UDP-glucose--hexose-1-phosphate uridylyltransferase	MBX	1-methylhistamine	-0.320419	2.99314e-08	0.000103745
MPX|EC	2.5.1.55: 3-deoxy-8-phosphooctulonate synthase	MBX	C22:6 LPE	-0.318729	3.56838e-08	0.000119509
MPX|EC	1.6.5.11: NADH dehydrogenase (quinone)	MBX	pyridoxine	0.318589	3.62032e-08	0.000119509
MPX|EC	1.1.1.262: 4-hydroxythreonine-4-phosphate dehydrogenase	MBX	tauro-alpha-muricholate/tauro-beta-muricholate	-0.318343	3.71383e-08	0.000119744
MPX|EC	2.4.1.227: acetylglucosaminyltransferase	MBX	histidine	-0.317368	4.10758e-08	0.000128302
MPX|EC	1.1.1.3: Homoserine dehydrogenase	MBX	C18:2 carnitine	-0.317149	4.20181e-08	0.000128302
MPX|EC	1.2.7.8: Indolepyruvate ferredoxin oxidoreductase	MBX	1-methylhistamine	-0.316843	4.3361e-08	0.000128302
MPX|EC	4.2.1.2: Fumarate hydratase	MBX	NH4 C20:4 CE	-0.316814	4.34942e-08	0.000128302
MPX|EC	1.1.1.262: 4-hydroxythreonine-4-phosphate dehydrogenase	MBX	cadaverine	-0.316159	4.6524e-08	0.000134381
MPX|EC	2.7.7.12: UDP-glucose--hexose-1-phosphate uridylyltransferase	MBX	N1,N12-diacetylspermine	-0.314997	5.24103e-08	0.000146338
MPX|EC	1.2.7.8: Indolepyruvate ferredoxin oxidoreductase	MBX	gabapentin	-0.314805	5.34501e-08	0.000146338
MPX|EC	1.1.1.3: Homoserine dehydrogenase	MBX	C18:1 carnitine	-0.314735	5.38304e-08	0.000146338
MPX|EC	2.4.2.22: Xanthine phosphoribosyltransferase	MBX	C18 carnitine	-0.314306	5.62411e-08	0.000149952
MPX|EC	1.1.1.262: 4-hydroxythreonine-4-phosphate dehydrogenase	MBX	C36:4 PC-A	-0.313422	6.15432e-08	0.000160992
MPX|EC	1.2.7.8: Indolepyruvate ferredoxin oxidoreductase	MBX	ADMA/SDMA	-0.312392	6.8321e-08	0.000175413
MPX|EC	1.6.5.11: NADH dehydrogenase (quinone)	MBX	C34:0 PE	0.312177	6.98308e-08	0.000176029
MPX|EC	2.7.7.12: UDP-glucose--hexose-1-phosphate uridylyltransferase	MBX	NMMA	-0.311308	7.62397e-08	0.000188753
MPX|EC	4.2.1.32: L(+)-tartrate dehydratase	MBX	C14 carnitine	-0.310691	8.11325e-08	0.000197343
MPX|EC	3.3.1.1: Adenosylhomocysteinase	MBX	C34:2 PC plasmalogen	0.310118	8.59472e-08	0.000205449
MPX|EC	3.3.1.1: Adenosylhomocysteinase	MBX	serine	-0.309465	9.17655e-08	0.00021564
MPX|EC	2.4.2.17: ATP phosphoribosyltransferase	MBX	N6,N6-dimethyllysine	-0.309143	9.47727e-08	0.000218994
MPX|EC	3.2.1.22: Alpha-galactosidase	MBX	3-methylhistidine	-0.308609	9.99674e-08	0.000227211
MPX|EC	4.1.3.1: Isocitrate lyase	MBX	NH4 C18:3 CE	-0.307958	1.06675e-07	0.000238546
MPX|EC	2.4.2.22: Xanthine phosphoribosyltransferase	MBX	2-aminoadipate	-0.307616	1.10371e-07	0.000242894
MPX|EC	1.1.1.262: 4-hydroxythreonine-4-phosphate dehydrogenase	MBX	C18:1 SM	-0.307315	1.13735e-07	0.000246386
MPX|EC	1.1.1.3: Homoserine dehydrogenase	MBX	lysine	-0.307094	1.16253e-07	0.000247966
MPX|EC	4.2.1.32: L(+)-tartrate dehydratase	MBX	3-methylxanthine	-0.305372	1.37872e-07	0.000289605
MPX|EC	1.1.1.262: 4-hydroxythreonine-4-phosphate dehydrogenase	MBX	C18:0 SM	-0.305219	1.3997e-07	0.000289605
MPX|EC	1.2.7.8: Indolepyruvate ferredoxin oxidoreductase	MBX	trimethylamine-N-oxide	-0.30507	1.42041e-07	0.000289605
MPX|EC	5.4.2.10: Phosphoglucosamine mutase	MBX	C18:1 carnitine	-0.304641	1.48173e-07	0.000297729
MPX|EC	2.7.7.12: UDP-glucose--hexose-1-phosphate uridylyltransferase	MBX	ADMA/SDMA	-0.304057	1.56931e-07	0.000310821
MPX|EC	1.2.7.8: Indolepyruvate ferredoxin oxidoreductase	MBX	3-methylhistidine	-0.303582	1.64417e-07	0.000318231
MPX|EC	5.99.1.2: DNA topoisomerase	MBX	C2 carnitine	-0.30353	1.65262e-07	0.000318231
MPX|EC	6.3.2.1: Pantoate--beta-alanine ligase (AMP-forming)	MBX	C18:1 carnitine	-0.302728	1.7875e-07	0.000336312
MPX|EC	2.4.2.7: Adenine phosphoribosyltransferase	MBX	histidinol	-0.302685	1.79504e-07	0.000336312
MPX|EC	1.2.7.8: Indolepyruvate ferredoxin oxidoreductase	MBX	agmatine	-0.302426	1.84099e-07	0.000340323
MPX|EC	1.4.1.3: Glutamate dehydrogenase (NAD(P)(+))	MBX	taurocholate	-0.301285	2.05744e-07	0.00037533
MPX|EC	1.1.1.49: Glucose-6-phosphate dehydrogenase (NADP(+))	MBX	NMMA	-0.300612	2.1964e-07	0.000395477
MPX|EC	2.7.7.12: UDP-glucose--hexose-1-phosphate uridylyltransferase	MBX	diacetylspermine	-0.300112	2.3054e-07	0.000409782
MPX|EC	2.7.7.12: UDP-glucose--hexose-1-phosphate uridylyltransferase	MBX	N6,N6,N6-trimethyllysine	-0.299743	2.38914e-07	0.00041929
MPX|EC	2.7.7.9: UTP--glucose-1-phosphate uridylyltransferase	MBX	C16:0 SM	-0.299451	2.45747e-07	0.000425892
MPX|EC	2.4.1.227: acetylglucosaminyltransferase	MBX	ADMA/SDMA	-0.299044	2.55604e-07	0.000437505
MPX|EC	4.2.1.45: CDP-glucose 4,6-dehydratase	MBX	NMMA	0.29739	2.99614e-07	0.000506581
MPX|EC	2.5.1.55: 3-deoxy-8-phosphooctulonate synthase	MBX	C2 Ceramide (d18:1)	0.297086	3.08462e-07	0.000515258
MPX|EC	4.3.2.2: Adenylosuccinate lyase	MBX	3-methyladipate/pimelate	0.296405	3.29205e-07	0.00054336
MPX|EC	1.2.7.8: Indolepyruvate ferredoxin oxidoreductase	MBX	1-methylnicotinamide	-0.29575	3.5043e-07	0.000571588
MPX|EC	2.7.7.12: UDP-glucose--hexose-1-phosphate uridylyltransferase	MBX	N6,N6-dimethyllysine	-0.29556	3.56808e-07	0.000575224
MPX|EC	2.7.7.12: UDP-glucose--hexose-1-phosphate uridylyltransferase	MBX	3-methylhistidine	-0.293831	4.20379e-07	0.00066992
MPX|EC	5.99.1.2: DNA topoisomerase	MBX	agmatine	-0.293491	4.34096e-07	0.000683918
MPX|EC	1.1.1.262: 4-hydroxythreonine-4-phosphate dehydrogenase	MBX	riboflavin	-0.29329	4.42386e-07	0.000689147
MPX|EC	4.2.1.2: Fumarate hydratase	MBX	C16:0 SM	-0.293165	4.47662e-07	0.000689619
MPX|EC	4.2.1.2: Fumarate hydratase	MBX	C50:3 TAG	-0.292773	4.64465e-07	0.00069922
MPX|EC	2.5.1.55: 3-deoxy-8-phosphooctulonate synthase	MBX	serine	-0.292748	4.65594e-07	0.00069922
MPX|EC	4.1.3.1: Isocitrate lyase	MBX	4-aminophenol	-0.29267	4.69024e-07	0.00069922
MPX|EC	1.4.1.3: Glutamate dehydrogenase (NAD(P)(+))	MBX	taurine	-0.292555	4.7412e-07	0.000699296
MPX|EC	1.2.7.8: Indolepyruvate ferredoxin oxidoreductase	MBX	C2 Ceramide (d18:1)	0.29234	4.83783e-07	0.000706038
MPX|EC	1.1.1.49: Glucose-6-phosphate dehydrogenase (NADP(+))	MBX	C18:0 LPE-A	-0.292122	4.93784e-07	0.000713127
MPX|EC	4.1.3.1: Isocitrate lyase	MBX	2-aminoheptanoic acid	-0.291091	5.43878e-07	0.000777375
MPX|EC	3.2.1.3: Glucan 1,4-alpha-glucosidase	MBX	C38:2 PC	-0.290785	5.59651e-07	0.000791757
MPX|EC	6.3.2.8: UDP-N-acetylmuramate--L-alanine ligase	MBX	agmatine	-0.289391	6.37257e-07	0.000889534
MPX|EC	1.1.1.3: Homoserine dehydrogenase	MBX	NH4 C16:1 MAG	0.289318	6.41596e-07	0.000889534
MPX|EC	2.7.9.2: Pyruvate, water dikinase	MBX	1-3-7-trimethylurate	0.288804	6.72931e-07	0.000915136
MPX|EC	1.2.7.8: Indolepyruvate ferredoxin oxidoreductase	MBX	cadaverine	-0.288799	6.73263e-07	0.000915136
MPX|EC	3.2.1.22: Alpha-galactosidase	MBX	2-aminoadipate	0.288584	6.86823e-07	0.000917898
MPX|EC	3.4.11.18: Methionyl aminopeptidase	MBX	C22:6 LPE	-0.288557	6.88536e-07	0.000917898
MPX|EC	4.2.1.32: L(+)-tartrate dehydratase	MBX	imidazoleacetic acid	-0.288394	6.9897e-07	0.000922933
MPX|EC	4.1.1.32: Phosphoenolpyruvate carboxykinase (GTP)	MBX	putrescine	-0.28817	7.13617e-07	0.000930671
MPX|EC	2.4.2.22: Xanthine phosphoribosyltransferase	MBX	C24:1 SM	-0.2881	7.18256e-07	0.000930671
MPX|EC	5.4.2.8: Phosphomannomutase	MBX	pantothenate	0.287478	7.60701e-07	0.000976543
MPX|EC	4.2.1.33: 3-isopropylmalate dehydratase	MBX	C18:2 carnitine	-0.28722	7.79047e-07	0.000990919
MPX|EC	2.4.2.22: Xanthine phosphoribosyltransferase	MBX	NH4 C20:4 CE	-0.286506	8.31943e-07	0.00102696
MPX|EC	1.1.1.262: 4-hydroxythreonine-4-phosphate dehydrogenase	MBX	C20:3 LPC	-0.286458	8.35624e-07	0.00102696
MPX|EC	1.1.1.3: Homoserine dehydrogenase	MBX	tauro-alpha-muricholate/tauro-beta-muricholate	-0.286458	8.35633e-07	0.00102696
MPX|EC	1.6.5.11: NADH dehydrogenase (quinone)	MBX	NH4 C32:1 DAG	-0.286392	8.407e-07	0.00102696
MPX|EC	2.5.1.55: 3-deoxy-8-phosphooctulonate synthase	MBX	gabapentin	-0.286344	8.44421e-07	0.00102696
MPX|EC	2.4.1.227: acetylglucosaminyltransferase	MBX	agmatine	-0.286227	8.53482e-07	0.00102896
MPX|EC	3.3.1.1: Adenosylhomocysteinase	MBX	gabapentin	-0.286065	8.66327e-07	0.00103484
MPX|EC	1.1.1.103: L-threonine 3-dehydrogenase	MBX	NH4 C18:3 CE	-0.285892	8.8012e-07	0.00103484
MPX|EC	1.2.7.8: Indolepyruvate ferredoxin oxidoreductase	MBX	C34:3 PC	-0.285885	8.8075e-07	0.00103484
MPX|EC	2.4.2.17: ATP phosphoribosyltransferase	MBX	1-methylhistamine	-0.285491	9.13074e-07	0.00106148
MPX|EC	4.2.1.32: L(+)-tartrate dehydratase	MBX	C18:2 carnitine	-0.285424	9.18735e-07	0.00106148
MPX|EC	3.2.1.22: Alpha-galactosidase	MBX	NH4 C22:6 CE	0.285176	9.39768e-07	0.00107282
MPX|EC	2.1.2.1: Glycine hydroxymethyltransferase	MBX	3-methyladipate/pimelate	0.285127	9.4403e-07	0.00107282
MPX|EC	3.2.1.8: Endo-1,4-beta-xylanase	MBX	threosphingosine	-0.285028	9.5257e-07	0.00107372
MPX|EC	3.2.1.52: Beta-N-acetylhexosaminidase	MBX	ADMA/SDMA	-0.284622	9.88567e-07	0.00110531
MPX|EC	3.5.1.88: Peptide deformylase	MBX	C2 carnitine	-0.284325	1.01565e-06	0.00112651
MPX|EC	4.2.1.32: L(+)-tartrate dehydratase	MBX	C18:1 carnitine	-0.284166	1.03047e-06	0.00113387
MPX|EC	2.7.7.9: UTP--glucose-1-phosphate uridylyltransferase	MBX	C34:3 PC	-0.283561	1.08876e-06	0.00118858
MPX|EC	4.2.1.45: CDP-glucose 4,6-dehydratase	MBX	N1,N12-diacetylspermine	0.283223	1.12272e-06	0.00121608
MPX|EC	3.4.11.1: Leucyl aminopeptidase	MBX	NH4 C36:1 DAG	0.282282	1.22257e-06	0.00131397
MPX|EC	6.3.5.5: Carbamoyl-phosphate synthase (glutamine-hydrolyzing)	MBX	3-methyladipate/pimelate	0.281006	1.37159e-06	0.00146279
MPX|EC	1.1.1.49: Glucose-6-phosphate dehydrogenase (NADP(+))	MBX	C24:1 SM	-0.280791	1.39842e-06	0.0014692
MPX|EC	4.2.1.32: L(+)-tartrate dehydratase	MBX	ADMA/SDMA	-0.280788	1.39879e-06	0.0014692
MPX|EC	2.7.7.9: UTP--glucose-1-phosphate uridylyltransferase	MBX	1-3-7-trimethylurate	0.280355	1.45419e-06	0.0015159
MPX|EC	1.1.1.262: 4-hydroxythreonine-4-phosphate dehydrogenase	MBX	C16:1 LPC plasmalogen	-0.279758	1.53409e-06	0.00158726
MPX|EC	4.2.3.5: Chorismate synthase	MBX	creatine	-0.278444	1.72503e-06	0.00177159
MPX|EC	1.2.7.8: Indolepyruvate ferredoxin oxidoreductase	MBX	C18:1 carnitine	-0.278139	1.77252e-06	0.00180698
MPX|EC	3.2.1.8: Endo-1,4-beta-xylanase	MBX	C24:0 Ceramide (d18:1)	-0.278026	1.79038e-06	0.00181137
MPX|EC	6.3.2.8: UDP-N-acetylmuramate--L-alanine ligase	MBX	C16:0 SM	-0.277948	1.80295e-06	0.00181137
MPX|EC	2.7.7.9: UTP--glucose-1-phosphate uridylyltransferase	MBX	NH4 C20:5 CE	-0.277864	1.81642e-06	0.00181177
MPX|EC	3.4.21.53: Endopeptidase La	MBX	C18:0 LPE-A	-0.277518	1.87312e-06	0.00185498
MPX|EC	1.1.1.3: Homoserine dehydrogenase	MBX	cadaverine	-0.276468	2.0556e-06	0.00200468
MPX|EC	6.3.2.8: UDP-N-acetylmuramate--L-alanine ligase	MBX	C18:2 carnitine	-0.276462	2.05664e-06	0.00200468
MPX|EC	1.1.1.3: Homoserine dehydrogenase	MBX	1-methylhistamine	-0.276401	2.06766e-06	0.00200468
MPX|EC	4.1.3.1: Isocitrate lyase	MBX	C18:3 CE	-0.275772	2.18566e-06	0.00210437
MPX|EC	4.2.1.46: dTDP-glucose 4,6-dehydratase	MBX	suberate	0.275563	2.2264e-06	0.00212881
MPX|EC	6.3.2.8: UDP-N-acetylmuramate--L-alanine ligase	MBX	N1,N12-diacetylspermine	-0.275453	2.24804e-06	0.00213477
MPX|EC	6.3.2.1: Pantoate--beta-alanine ligase (AMP-forming)	MBX	agmatine	-0.27527	2.28441e-06	0.00214465
MPX|EC	5.4.2.12: Phosphoglycerate mutase (2,3-diphosphoglycerate-independent)	MBX	C16-OH carnitine	-0.275246	2.28937e-06	0.00214465
MPX|EC	1.2.4.2: Oxoglutarate dehydrogenase (succinyl-transferring)	MBX	3-methylxanthine	-0.27477	2.38717e-06	0.00222125
MPX|EC	4.2.1.33: 3-isopropylmalate dehydratase	MBX	C16:0 SM	-0.274123	2.52642e-06	0.00233515
MPX|EC	2.1.1.14: 5-methyltetrahydropteroyltriglutamate--homocysteine S-methyltransferase	MBX	sphingosine-isomer1	-0.273913	2.57314e-06	0.00235959
MPX|EC	1.1.1.3: Homoserine dehydrogenase	MBX	C16:0 SM	-0.273852	2.58689e-06	0.00235959
MPX|EC	2.7.7.9: UTP--glucose-1-phosphate uridylyltransferase	MBX	NH4 C16:1 MAG	0.273612	2.64188e-06	0.00237974
MPX|EC	4.2.1.33: 3-isopropylmalate dehydratase	MBX	sphingosine-isomer1	-0.273606	2.64332e-06	0.00237974
MPX|EC	2.7.7.12: UDP-glucose--hexose-1-phosphate uridylyltransferase	MBX	trimethylamine-N-oxide	-0.273419	2.68663e-06	0.00240313
MPX|EC	3.6.3.14: H(+)-transporting two-sector ATPase	MBX	3-methyladipate/pimelate	0.273151	2.75033e-06	0.00244434
MPX|EC	2.4.2.7: Adenine phosphoribosyltransferase	MBX	N1,N12-diacetylspermine	-0.272912	2.80829e-06	0.00247995
MPX|EC	4.2.1.32: L(+)-tartrate dehydratase	MBX	cadaverine	-0.27274	2.85059e-06	0.00248785
MPX|EC	2.7.7.9: UTP--glucose-1-phosphate uridylyltransferase	MBX	C18:3 LPC	-0.27273	2.85312e-06	0.00248785
MPX|EC	2.7.7.6: DNA-directed RNA polymerase	MBX	3-methyladipate/pimelate	0.272572	2.89268e-06	0.00248941
MPX|EC	2.4.1.227: acetylglucosaminyltransferase	MBX	C34:0 PE	0.272519	2.90589e-06	0.00248941
MPX|EC	2.4.2.17: ATP phosphoribosyltransferase	MBX	3-methylhistidine	-0.272508	2.90878e-06	0.00248941
MPX|EC	1.1.1.262: 4-hydroxythreonine-4-phosphate dehydrogenase	MBX	C16:0 LPC	-0.272332	2.9535e-06	0.00251218
MPX|EC	5.4.2.10: Phosphoglucosamine mutase	MBX	3-methylxanthine	-0.272162	2.9974e-06	0.00253397
MPX|EC	6.1.1.16: Cysteine--tRNA ligase	MBX	putrescine	-0.272042	3.0288e-06	0.002545
MPX|EC	1.4.1.3: Glutamate dehydrogenase (NAD(P)(+))	MBX	adipate	0.271963	3.04966e-06	0.00254709
MPX|EC	3.5.99.6: Glucosamine-6-phosphate deaminase	MBX	3-methyladipate/pimelate	0.271836	3.0835e-06	0.00255994
MPX|EC	2.7.7.9: UTP--glucose-1-phosphate uridylyltransferase	MBX	dodecanedioate	-0.271692	3.12235e-06	0.00257043
MPX|EC	6.3.5.3: Phosphoribosylformylglycinamidine synthase	MBX	3-methyladipate/pimelate	0.271652	3.13322e-06	0.00257043
MPX|EC	1.1.1.49: Glucose-6-phosphate dehydrogenase (NADP(+))	MBX	C18:3 LPC	-0.271492	3.17677e-06	0.00257768
MPX|EC	1.1.1.3: Homoserine dehydrogenase	MBX	C16:1 LPC plasmalogen	-0.271375	3.20925e-06	0.00257768
MPX|EC	6.3.2.4: D-alanine--D-alanine ligase	MBX	C46:0 TAG	-0.271374	3.20958e-06	0.00257768
MPX|EC	1.2.1.11: Aspartate-semialdehyde dehydrogenase	MBX	erythronate	-0.271349	3.21643e-06	0.00257768
MPX|EC	4.2.1.32: L(+)-tartrate dehydratase	MBX	C18:3 CE	-0.271149	3.27262e-06	0.00260764
MPX|EC	6.3.4.3: Formate--tetrahydrofolate ligase	MBX	glycerate	-0.271078	3.29282e-06	0.00260874
MPX|EC	4.1.3.1: Isocitrate lyase	MBX	C22:1 SM	-0.27088	3.34962e-06	0.00260986
MPX|EC	2.4.2.17: ATP phosphoribosyltransferase	MBX	histamine	-0.270858	3.35591e-06	0.00260986
MPX|EC	1.1.1.3: Homoserine dehydrogenase	MBX	C18:3 LPC	-0.270783	3.3779e-06	0.00260986
MPX|EC	1.1.1.262: 4-hydroxythreonine-4-phosphate dehydrogenase	MBX	serine	-0.270764	3.38353e-06	0.00260986
MPX|EC	1.2.7.8: Indolepyruvate ferredoxin oxidoreductase	MBX	tauro-alpha-muricholate/tauro-beta-muricholate	-0.270693	3.40419e-06	0.00260986
MPX|EC	2.4.2.14: Amidophosphoribosyltransferase	MBX	3-methylhistidine	-0.270683	3.40717e-06	0.00260986
MPX|EC	6.1.1.18: Glutamine--tRNA ligase	MBX	hydroxymyristate	0.269773	3.68502e-06	0.00279332
MPX|EC	1.1.1.262: 4-hydroxythreonine-4-phosphate dehydrogenase	MBX	C14:0 LPC	-0.269767	3.68698e-06	0.00279332
MPX|EC	1.1.1.3: Homoserine dehydrogenase	MBX	C48:1 TAG	-0.269501	3.7723e-06	0.00284243
MPX|EC	2.4.2.17: ATP phosphoribosyltransferase	MBX	N1,N12-diacetylspermine	-0.269328	3.82902e-06	0.00286957
MPX|EC	1.2.4.2: Oxoglutarate dehydrogenase (succinyl-transferring)	MBX	dodecanedioate	-0.268911	3.96832e-06	0.0029529
MPX|EC	2.7.2.3: Phosphoglycerate kinase	MBX	3-methyladipate/pimelate	0.268869	3.98281e-06	0.0029529
MPX|EC	2.7.7.9: UTP--glucose-1-phosphate uridylyltransferase	MBX	NMMA	-0.268446	4.1295e-06	0.00304537
MPX|EC	1.12.99.6: Hydrogenase (acceptor)	MBX	C20:4 carnitine	-0.268266	4.19374e-06	0.00307639
MPX|EC	1.1.1.3: Homoserine dehydrogenase	MBX	C3 carnitine	-0.268005	4.28822e-06	0.00312914
MPX|EC	1.2.1.11: Aspartate-semialdehyde dehydrogenase	MBX	glycerate	-0.267545	4.46006e-06	0.00322678
MPX|EC	1.1.1.3: Homoserine dehydrogenase	MBX	C18 carnitine	-0.267523	4.46857e-06	0.00322678
MPX|EC	3.2.1.8: Endo-1,4-beta-xylanase	MBX	C16:0 Ceramide (d18:1)	-0.267132	4.61997e-06	0.00331882
MPX|EC	1.1.1.262: 4-hydroxythreonine-4-phosphate dehydrogenase	MBX	C38:2 PC	-0.266944	4.69446e-06	0.00335495
MPX|EC	2.4.2.17: ATP phosphoribosyltransferase	MBX	diacetylspermine	-0.266585	4.83964e-06	0.00341087
MPX|EC	1.1.1.103: L-threonine 3-dehydrogenase	MBX	NH4 C22:4 CE	-0.266568	4.84688e-06	0.00341087
MPX|EC	1.1.1.262: 4-hydroxythreonine-4-phosphate dehydrogenase	MBX	alpha-glycerophosphocholine	-0.266514	4.86898e-06	0.00341087
MPX|EC	3.5.99.10: 2-iminobutanoate/2-iminopropanoate deaminase	MBX	C20:4 carnitine	-0.266509	4.87113e-06	0.00341087
MPX|EC	2.3.1.180: Beta-ketoacyl-[acyl-carrier-protein] synthase III	MBX	N6,N6-dimethyllysine	-0.26618	5.00885e-06	0.00348968
MPX|EC	2.7.3.9: Phosphoenolpyruvate--protein phosphotransferase	MBX	C18 carnitine	-0.265868	5.14311e-06	0.00355159
MPX|EC	2.4.1.227: acetylglucosaminyltransferase	MBX	pyridoxine	0.265855	5.14893e-06	0.00355159
MPX|EC	2.7.7.9: UTP--glucose-1-phosphate uridylyltransferase	MBX	N1,N12-diacetylspermine	-0.265762	5.18952e-06	0.00355618
MPX|EC	5.4.2.10: Phosphoglucosamine mutase	MBX	C18 carnitine	-0.265723	5.20689e-06	0.00355618
MPX|EC	4.2.1.32: L(+)-tartrate dehydratase	MBX	citrate	-0.265599	5.26188e-06	0.00357371
MPX|EC	2.7.9.2: Pyruvate, water dikinase	MBX	NH4 C22:6 CE	-0.265472	5.31838e-06	0.00357371
MPX|EC	3.2.1.52: Beta-N-acetylhexosaminidase	MBX	N6,N6,N6-trimethyllysine	-0.265469	5.31991e-06	0.00357371
MPX|EC	1.6.5.11: NADH dehydrogenase (quinone)	MBX	cadaverine	0.265434	5.33566e-06	0.00357371
MPX|EC	4.2.1.45: CDP-glucose 4,6-dehydratase	MBX	C34:2 PC plasmalogen	-0.265351	5.37324e-06	0.00358158
MPX|EC	2.5.1.49: O-acetylhomoserine aminocarboxypropyltransferase	MBX	C20:5 CE	-0.265168	5.45699e-06	0.00362
MPX|EC	2.7.9.2: Pyruvate, water dikinase	MBX	NH4 C18:3 CE	-0.264831	5.61424e-06	0.00370658
MPX|EC	4.2.1.3: Aconitate hydratase	MBX	3-methylxanthine	-0.264701	5.67629e-06	0.00372978
MPX|EC	1.1.1.3: Homoserine dehydrogenase	MBX	citrulline	-0.264626	5.71246e-06	0.00373584
MPX|EC	6.1.1.14: Glycine--tRNA ligase	MBX	3-methyladipate/pimelate	0.26439	5.82695e-06	0.00379283
MPX|EC	1.1.1.262: 4-hydroxythreonine-4-phosphate dehydrogenase	MBX	C51:3 TAG	-0.264247	5.89755e-06	0.00382084
MPX|EC	4.2.1.32: L(+)-tartrate dehydratase	MBX	N-acetylhistamine	-0.264	6.02142e-06	0.00388295
MPX|EC	2.3.1.39: [Acyl-carrier-protein] S-malonyltransferase	MBX	NH4 C16:1 MAG	0.263923	6.06046e-06	0.00389003
MPX|EC	2.4.2.22: Xanthine phosphoribosyltransferase	MBX	C18:2 carnitine	-0.263829	6.10842e-06	0.00390275
MPX|EC	6.3.4.2: CTP synthase (glutamine hydrolyzing)	MBX	3-methyladipate/pimelate	0.263737	6.15613e-06	0.00391519
MPX|EC	1.1.1.3: Homoserine dehydrogenase	MBX	C18:3 CE	-0.263455	6.30348e-06	0.00396898
MPX|EC	6.2.1.5: Succinate--CoA ligase (ADP-forming)	MBX	3-methylxanthine	-0.263412	6.32632e-06	0.00396898
MPX|EC	3.2.1.22: Alpha-galactosidase	MBX	C22:6 CE	0.263402	6.33155e-06	0.00396898
MPX|EC	1.4.1.2: Glutamate dehydrogenase	MBX	erythronate	-0.263357	6.35522e-06	0.00396898
MPX|EC	2.5.1.55: 3-deoxy-8-phosphooctulonate synthase	MBX	N1,N12-diacetylspermine	-0.263231	6.4231e-06	0.0039778
MPX|EC	1.5.1.20: Methylenetetrahydrofolate reductase (NAD(P)H)	MBX	1-methylnicotinamide	-0.263194	6.44266e-06	0.0039778
MPX|EC	2.3.1.234: N(6)-L-threonylcarbamoyladenine synthase	MBX	diacetylspermine	-0.263118	6.48385e-06	0.0039778
MPX|EC	2.5.1.55: 3-deoxy-8-phosphooctulonate synthase	MBX	C18:2 carnitine	-0.263114	6.48606e-06	0.0039778
MPX|EC	4.2.1.2: Fumarate hydratase	MBX	ectoine	0.263065	6.5128e-06	0.0039778
MPX|EC	6.3.2.8: UDP-N-acetylmuramate--L-alanine ligase	MBX	histidine	-0.262834	6.63983e-06	0.0040376
MPX|EC	6.3.4.3: Formate--tetrahydrofolate ligase	MBX	glycocholate	-0.262662	6.7364e-06	0.00407843
MPX|EC	2.4.2.7: Adenine phosphoribosyltransferase	MBX	diacetylspermine	-0.262519	6.81733e-06	0.00410949
MPX|EC	1.1.1.3: Homoserine dehydrogenase	MBX	trimethylamine-N-oxide	-0.262435	6.86534e-06	0.0041097
MPX|EC	5.4.2.12: Phosphoglycerate mutase (2,3-diphosphoglycerate-independent)	MBX	C12:1 carnitine	-0.262415	6.87696e-06	0.0041097
MPX|EC	4.1.3.1: Isocitrate lyase	MBX	C18:1 LPC plasmalogen	-0.261764	7.26036e-06	0.00429184
MPX|EC	5.99.1.2: DNA topoisomerase	MBX	pyridoxine	0.261718	7.28812e-06	0.00429184
MPX|EC	2.7.9.2: Pyruvate, water dikinase	MBX	C18:3 CE	-0.26169	7.3055e-06	0.00429184
MPX|EC	4.3.2.2: Adenylosuccinate lyase	MBX	suberate	0.261655	7.32658e-06	0.00429184
MPX|EC	1.1.1.262: 4-hydroxythreonine-4-phosphate dehydrogenase	MBX	C2 Ceramide (d18:1)	0.261606	7.35661e-06	0.00429184
MPX|EC	2.8.1.10: Thiazole synthase	MBX	methionine sulfoxide	-0.261588	7.36748e-06	0.00429184
MPX|EC	2.7.3.9: Phosphoenolpyruvate--protein phosphotransferase	MBX	NH4 C20:4 CE	-0.261466	7.44266e-06	0.00431749
MPX|EC	5.4.99.9: UDP-galactopyranose mutase	MBX	histidine	-0.261221	7.59633e-06	0.00438827
MPX|EC	1.1.1.103: L-threonine 3-dehydrogenase	MBX	NH4 C38:5 DAG	-0.260951	7.76851e-06	0.00446179
MPX|EC	2.4.1.227: acetylglucosaminyltransferase	MBX	ectoine	-0.260921	7.78796e-06	0.00446179
MPX|EC	2.7.2.4: Aspartate kinase	MBX	3-methyladipate/pimelate	0.260805	7.86322e-06	0.00448637
MPX|EC	1.1.1.3: Homoserine dehydrogenase	MBX	methionine sulfoxide	-0.26053	8.04456e-06	0.00457102
MPX|EC	1.2.7.8: Indolepyruvate ferredoxin oxidoreductase	MBX	aminoisobutyric acid/GABA	-0.259967	8.42871e-06	0.00476976
MPX|EC	4.2.1.45: CDP-glucose 4,6-dehydratase	MBX	histidine	0.259809	8.53953e-06	0.00480592
MPX|EC	2.7.9.2: Pyruvate, water dikinase	MBX	N-acetylhistamine	-0.259777	8.56194e-06	0.00480592
MPX|EC	1.1.1.262: 4-hydroxythreonine-4-phosphate dehydrogenase	MBX	gabapentin	-0.259631	8.66551e-06	0.00484444
MPX|EC	1.5.1.20: Methylenetetrahydrofolate reductase (NAD(P)H)	MBX	ADMA/SDMA	-0.259314	8.89581e-06	0.00494965
MPX|EC	2.3.1.234: N(6)-L-threonylcarbamoyladenine synthase	MBX	N1,N12-diacetylspermine	-0.259274	8.92511e-06	0.00494965
MPX|EC	1.1.1.3: Homoserine dehydrogenase	MBX	C46:1 TAG	-0.259134	9.02874e-06	0.00498717
MPX|EC	3.4.21.53: Endopeptidase La	MBX	C24:1 SM	-0.259028	9.10752e-06	0.00498941
MPX|EC	6.3.2.1: Pantoate--beta-alanine ligase (AMP-forming)	MBX	NMMA	-0.258951	9.16525e-06	0.00498941
MPX|EC	6.3.5.5: Carbamoyl-phosphate synthase (glutamine-hydrolyzing)	MBX	C38:4 PC	-0.258909	9.19765e-06	0.00498941
MPX|EC	2.2.1.1: Transketolase	MBX	3-methyladipate/pimelate	0.258902	9.20284e-06	0.00498941
MPX|EC	1.1.1.262: 4-hydroxythreonine-4-phosphate dehydrogenase	MBX	C18:0 LPC	-0.258889	9.21272e-06	0.00498941
MPX|EC	5.4.2.10: Phosphoglucosamine mutase	MBX	C16:0 SM	-0.258792	9.28609e-06	0.00500958
MPX|EC	4.2.1.9: Dihydroxy-acid dehydratase	MBX	adrenate	-0.258736	9.32933e-06	0.00501042
MPX|EC	4.2.1.33: 3-isopropylmalate dehydratase	MBX	C24:1 SM	-0.25866	9.38753e-06	0.00501042
MPX|EC	6.3.2.8: UDP-N-acetylmuramate--L-alanine ligase	MBX	ADMA/SDMA	-0.258649	9.39607e-06	0.00501042
MPX|EC	3.2.1.52: Beta-N-acetylhexosaminidase	MBX	histidine	-0.258462	9.54211e-06	0.0050688
MPX|EC	6.3.2.8: UDP-N-acetylmuramate--L-alanine ligase	MBX	dodecanedioate	-0.258239	9.71844e-06	0.00514276
MPX|EC	4.2.1.45: CDP-glucose 4,6-dehydratase	MBX	ADMA/SDMA	0.257771	1.00985e-05	0.00531743
MPX|EC	2.7.7.27: Glucose-1-phosphate adenylyltransferase	MBX	3-methyladipate/pimelate	0.257735	1.01287e-05	0.00531743
MPX|EC	1.6.5.2: NAD(P)H dehydrogenase (quinone)	MBX	agmatine	0.257693	1.01636e-05	0.00531743
MPX|EC	1.2.7.8: Indolepyruvate ferredoxin oxidoreductase	MBX	C18:3 LPC	-0.257511	1.03164e-05	0.00535974
MPX|EC	6.3.2.8: UDP-N-acetylmuramate--L-alanine ligase	MBX	diacetylspermine	-0.257504	1.03218e-05	0.00535974
MPX|EC	3.2.1.8: Endo-1,4-beta-xylanase	MBX	sphingosine	-0.257289	1.05054e-05	0.00543219
MPX|EC	1.1.1.103: L-threonine 3-dehydrogenase	MBX	C22:6 CE	-0.257213	1.05711e-05	0.00543219
MPX|EC	1.2.1.11: Aspartate-semialdehyde dehydrogenase	MBX	2-aminobutyrate	-0.257204	1.05788e-05	0.00543219
MPX|EC	5.3.1.12: Glucuronate isomerase	MBX	C56:2 TAG	0.25705	1.07125e-05	0.0054672
MPX|EC	3.2.1.3: Glucan 1,4-alpha-glucosidase	MBX	taurocholate	-0.257035	1.07259e-05	0.0054672
MPX|EC	1.4.1.2: Glutamate dehydrogenase	MBX	creatinine	-0.256953	1.07981e-05	0.00548385
MPX|EC	3.2.1.52: Beta-N-acetylhexosaminidase	MBX	hydroxyproline	-0.256872	1.08696e-05	0.00550003
MPX|EC	1.1.1.3: Homoserine dehydrogenase	MBX	3-methylxanthine	-0.256709	1.10154e-05	0.00555352
MPX|EC	5.99.1.3: DNA topoisomerase (ATP-hydrolyzing)	MBX	3-methyladipate/pimelate	0.256623	1.10923e-05	0.00557202
MPX|EC	1.4.1.3: Glutamate dehydrogenase (NAD(P)(+))	MBX	taurochenodeoxycholate	-0.256501	1.12034e-05	0.00560751
MPX|EC	4.2.1.49: Urocanate hydratase	MBX	phenyllactate	-0.256129	1.15486e-05	0.00575953
MPX|EC	1.4.1.2: Glutamate dehydrogenase	MBX	creatine	-0.25598	1.16896e-05	0.00580895
MPX|EC	4.2.1.32: L(+)-tartrate dehydratase	MBX	citrulline	-0.25552	1.21343e-05	0.00600837
MPX|EC	6.3.5.3: Phosphoribosylformylglycinamidine synthase	MBX	suberate	0.255339	1.23145e-05	0.00607589
MPX|EC	1.1.1.103: L-threonine 3-dehydrogenase	MBX	ectoine	0.25504	1.26163e-05	0.006185
MPX|EC	1.1.1.3: Homoserine dehydrogenase	MBX	C24:1 SM	-0.255032	1.26248e-05	0.006185
MPX|EC	6.1.1.9: Valine--tRNA ligase	MBX	3-methyladipate/pimelate	0.254923	1.27362e-05	0.00621759
MPX|EC	5.4.99.5: Chorismate mutase	MBX	C44:1 TAG	0.25471	1.29581e-05	0.00630374
MPX|EC	3.2.1.22: Alpha-galactosidase	MBX	NH4 C32:1 DAG	0.254573	1.31028e-05	0.00633948
MPX|EC	6.1.1.22: Asparagine--tRNA ligase	MBX	suberate	0.254554	1.3123e-05	0.00633948
MPX|EC	2.4.1.227: acetylglucosaminyltransferase	MBX	N1,N12-diacetylspermine	-0.254208	1.3495e-05	0.00649628
MPX|EC	1.1.1.262: 4-hydroxythreonine-4-phosphate dehydrogenase	MBX	putrescine	-0.254166	1.35413e-05	0.00649628
MPX|EC	1.1.1.103: L-threonine 3-dehydrogenase	MBX	NH4 C20:5 CE	-0.253924	1.38082e-05	0.00660145
MPX|EC	5.99.1.2: DNA topoisomerase	MBX	histidine	-0.253791	1.39572e-05	0.00664974
MPX|EC	2.4.2.22: Xanthine phosphoribosyltransferase	MBX	C18:0 LPE-A	-0.253728	1.40276e-05	0.00666044
MPX|EC	1.1.1.3: Homoserine dehydrogenase	MBX	C48:2 TAG	-0.253598	1.41756e-05	0.00669441
MPX|EC	4.2.1.32: L(+)-tartrate dehydratase	MBX	C16 carnitine	-0.25358	1.41958e-05	0.00669441
MPX|EC	3.6.5.3: Protein-synthesizing GTPase	MBX	C46:3 TAG	0.253426	1.4373e-05	0.006755
MPX|EC	1.4.1.3: Glutamate dehydrogenase (NAD(P)(+))	MBX	3-methyladipate/pimelate	0.253353	1.44582e-05	0.00677212
MPX|EC	3.5.99.10: 2-iminobutanoate/2-iminopropanoate deaminase	MBX	cortisol	-0.253139	1.47095e-05	0.00684402
MPX|EC	2.1.1.14: 5-methyltetrahydropteroyltriglutamate--homocysteine S-methyltransferase	MBX	dodecanedioate	-0.253138	1.47105e-05	0.00684402
MPX|EC	2.3.1.12: Dihydrolipoyllysine-residue acetyltransferase	MBX	C2 carnitine	0.253088	1.47696e-05	0.00684855
MPX|EC	2.7.3.9: Phosphoenolpyruvate--protein phosphotransferase	MBX	2-aminoadipate	-0.252928	1.49612e-05	0.00690151
MPX|EC	4.2.1.32: L(+)-tartrate dehydratase	MBX	N6,N6-dimethyllysine	-0.252891	1.50053e-05	0.00690151
MPX|EC	6.3.2.1: Pantoate--beta-alanine ligase (AMP-forming)	MBX	3-methylhistidine	-0.252845	1.50605e-05	0.00690151
MPX|EC	1.1.1.3: Homoserine dehydrogenase	MBX	aminoisobutyric acid/GABA	-0.252794	1.5123e-05	0.00690151
MPX|EC	3.2.1.52: Beta-N-acetylhexosaminidase	MBX	citrate	-0.252786	1.51327e-05	0.00690151
MPX|EC	2.7.7.12: UDP-glucose--hexose-1-phosphate uridylyltransferase	MBX	C34:3 PC	-0.252667	1.52777e-05	0.00694478
MPX|EC	2.1.1.14: 5-methyltetrahydropteroyltriglutamate--homocysteine S-methyltransferase	MBX	ADMA/SDMA	-0.252316	1.5714e-05	0.00711977
MPX|EC	5.4.2.10: Phosphoglucosamine mutase	MBX	cadaverine	-0.252248	1.57993e-05	0.00713513
MPX|EC	4.2.1.2: Fumarate hydratase	MBX	3-hydroxydecanoate	-0.252076	1.60187e-05	0.00717756
MPX|EC	6.2.1.5: Succinate--CoA ligase (ADP-forming)	MBX	C50:3 TAG	-0.252076	1.60193e-05	0.00717756
MPX|EC	3.2.1.52: Beta-N-acetylhexosaminidase	MBX	N1,N12-diacetylspermine	-0.251982	1.61402e-05	0.00717756
MPX|EC	4.3.1.1: Aspartate ammonia-lyase	MBX	C18 carnitine	0.251979	1.61443e-05	0.00717756
MPX|EC	6.3.4.4: Adenylosuccinate synthase	MBX	3-methyladipate/pimelate	0.251923	1.62168e-05	0.00717756
MPX|EC	3.5.4.10: IMP cyclohydrolase	MBX	C20:0 SM	-0.25188	1.62726e-05	0.00717756
MPX|EC	2.7.9.2: Pyruvate, water dikinase	MBX	NH4 C20:4 CE	-0.251878	1.62748e-05	0.00717756
MPX|EC	1.4.1.3: Glutamate dehydrogenase (NAD(P)(+))	MBX	C14:0 LPC	-0.251824	1.63448e-05	0.00717756
MPX|EC	5.4.2.10: Phosphoglucosamine mutase	MBX	NH4 C20:4 CE	-0.251813	1.63592e-05	0.00717756
MPX|EC	5.4.2.10: Phosphoglucosamine mutase	MBX	N6,N6-dimethyllysine	-0.251754	1.64372e-05	0.00718901
MPX|EC	2.7.6.1: Ribose-phosphate diphosphokinase	MBX	3-methyladipate/pimelate	0.251442	1.68524e-05	0.00734742
MPX|EC	2.7.3.9: Phosphoenolpyruvate--protein phosphotransferase	MBX	C16:0 SM	-0.251366	1.6954e-05	0.00736856
MPX|EC	2.3.1.129: Acyl-[acyl-carrier-protein]--UDP-N-acetylglucosamine O-acyltransferase	MBX	C2 Ceramide (d18:1)	0.251267	1.70882e-05	0.00740369
MPX|EC	6.3.4.3: Formate--tetrahydrofolate ligase	MBX	C16:1 LPE	-0.251084	1.73397e-05	0.00748924
MPX|EC	1.5.1.20: Methylenetetrahydrofolate reductase (NAD(P)H)	MBX	C20:5 CE	-0.250843	1.76764e-05	0.00761095
MPX|EC	1.1.1.3: Homoserine dehydrogenase	MBX	C36:4 PC-A	-0.250604	1.80161e-05	0.00772032
MPX|EC	6.3.2.1: Pantoate--beta-alanine ligase (AMP-forming)	MBX	alpha-glycerophosphocholine	-0.250586	1.80418e-05	0.00772032
MPX|EC	1.4.1.3: Glutamate dehydrogenase (NAD(P)(+))	MBX	erythronate	-0.250368	1.83573e-05	0.00783117
MPX|EC	2.6.1.52: Phosphoserine transaminase	MBX	NH4 C51:2 TAG	0.250142	1.86892e-05	0.00794828
MPX|EC	2.7.7.9: UTP--glucose-1-phosphate uridylyltransferase	MBX	N6,N6-dimethyllysine	-0.249962	1.89587e-05	0.00803427
MPX|EC	3.2.1.52: Beta-N-acetylhexosaminidase	MBX	aspartate	-0.24993	1.90072e-05	0.00803427
MPX|EC	4.2.1.32: L(+)-tartrate dehydratase	MBX	aminoisobutyric acid/GABA	-0.249739	1.9297e-05	0.00813197
MPX|EC	2.4.1.20: Cellobiose phosphorylase	MBX	C18:2 carnitine	-0.249641	1.94484e-05	0.00813665
MPX|EC	2.3.1.180: Beta-ketoacyl-[acyl-carrier-protein] synthase III	MBX	N6,N6,N6-trimethyllysine	-0.249624	1.94741e-05	0.00813665
MPX|EC	5.4.99.5: Chorismate mutase	MBX	C2 Ceramide (d18:1)	0.249617	1.94842e-05	0.00813665
MPX|EC	4.2.1.2: Fumarate hydratase	MBX	3-methylxanthine	-0.249552	1.95854e-05	0.00813894
MPX|EC	3.2.1.52: Beta-N-acetylhexosaminidase	MBX	alanylalanine	-0.249538	1.96071e-05	0.00813894
MPX|EC	1.1.1.49: Glucose-6-phosphate dehydrogenase (NADP(+))	MBX	N6,N6,N6-trimethyllysine	-0.249401	1.98211e-05	0.0081892
MPX|EC	1.2.7.8: Indolepyruvate ferredoxin oxidoreductase	MBX	C16:1 LPC plasmalogen	-0.249385	1.98463e-05	0.0081892
MPX|EC	2.5.1.55: 3-deoxy-8-phosphooctulonate synthase	MBX	homocitrulline	-0.249229	2.00928e-05	0.00826632
MPX|EC	4.2.1.32: L(+)-tartrate dehydratase	MBX	NH4 C20:4 CE	-0.249065	2.03549e-05	0.00834936
MPX|EC	4.2.1.2: Fumarate hydratase	MBX	C14 carnitine	-0.24897	2.05085e-05	0.00836305
MPX|EC	1.4.1.2: Glutamate dehydrogenase	MBX	C5 carnitine	-0.24897	2.05089e-05	0.00836305
MPX|EC	4.2.1.2: Fumarate hydratase	MBX	NH4 C22:6 CE	-0.248738	2.08875e-05	0.00849246
MPX|EC	6.3.2.1: Pantoate--beta-alanine ligase (AMP-forming)	MBX	histidine	-0.248699	2.09528e-05	0.00849409
MPX|EC	4.2.3.1: Threonine synthase	MBX	3-methyladipate/pimelate	0.248618	2.10871e-05	0.00852051
MPX|EC	2.4.2.22: Xanthine phosphoribosyltransferase	MBX	citrulline	-0.248563	2.11785e-05	0.00852051
MPX|EC	3.2.1.52: Beta-N-acetylhexosaminidase	MBX	dimethylglycine	-0.248549	2.12023e-05	0.00852051
MPX|EC	6.3.2.8: UDP-N-acetylmuramate--L-alanine ligase	MBX	C24:1 SM	-0.24832	2.15884e-05	0.00865059
MPX|EC	4.2.1.2: Fumarate hydratase	MBX	N-acetylhistamine	-0.248191	2.18075e-05	0.00867062
MPX|EC	2.5.1.55: 3-deoxy-8-phosphooctulonate synthase	MBX	diacetylspermine	-0.24819	2.18098e-05	0.00867062
MPX|EC	2.7.1.17: Xylulokinase	MBX	trimethylamine-N-oxide	-0.248181	2.1826e-05	0.00867062
MPX|EC	2.7.1.11: 6-phosphofructokinase	MBX	3-methyladipate/pimelate	0.248111	2.19459e-05	0.00869332
MPX|EC	2.3.1.180: Beta-ketoacyl-[acyl-carrier-protein] synthase III	MBX	cadaverine	-0.247969	2.21922e-05	0.00876584
MPX|EC	2.4.2.17: ATP phosphoribosyltransferase	MBX	N-acetylhistamine	-0.247798	2.24934e-05	0.00885959
MPX|EC	1.1.1.3: Homoserine dehydrogenase	MBX	C34:3 PC	-0.247715	2.26407e-05	0.00888357
MPX|EC	2.5.1.55: 3-deoxy-8-phosphooctulonate synthase	MBX	C18 carnitine	-0.247692	2.26824e-05	0.00888357
MPX|EC	4.1.3.1: Isocitrate lyase	MBX	NH4 C20:4 CE	-0.247648	2.27602e-05	0.00888891
MPX|EC	2.4.1.1: Glycogen phosphorylase	MBX	suberate	0.247542	2.29513e-05	0.00893836
MPX|EC	3.2.1.8: Endo-1,4-beta-xylanase	MBX	sphingosine-isomer1	-0.247469	2.30826e-05	0.00896432
MPX|EC	1.2.7.8: Indolepyruvate ferredoxin oxidoreductase	MBX	imidazoleacetic acid	-0.247361	2.32792e-05	0.00901541
MPX|EC	6.3.4.3: Formate--tetrahydrofolate ligase	MBX	C14:2 carnitine	-0.247218	2.35424e-05	0.0090907
MPX|EC	6.3.2.9: UDP-N-acetylmuramoyl-L-alanine--D-glutamate ligase	MBX	NMMA	-0.247169	2.36336e-05	0.0090907
MPX|EC	6.3.1.2: Glutamate--ammonia ligase	MBX	sphingosine-isomer1	-0.247149	2.36703e-05	0.0090907
MPX|EC	3.2.1.52: Beta-N-acetylhexosaminidase	MBX	aminoisobutyric acid/GABA	-0.247002	2.39447e-05	0.00917068
MPX|EC	4.2.1.2: Fumarate hydratase	MBX	C18:3 CE	-0.246857	2.4217e-05	0.00921807
MPX|EC	4.2.1.45: CDP-glucose 4,6-dehydratase	MBX	NH4 C16:1 MAG	-0.246849	2.42332e-05	0.00921807
MPX|EC	2.7.1.90: Diphosphate--fructose-6-phosphate 1-phosphotransferase	MBX	cadaverine	-0.246831	2.42679e-05	0.00921807
MPX|EC	2.3.1.12: Dihydrolipoyllysine-residue acetyltransferase	MBX	C36:4 PC plasmalogen	-0.246659	2.45956e-05	0.00931703
MPX|EC	4.2.1.9: Dihydroxy-acid dehydratase	MBX	C18:0 SM	-0.246539	2.48274e-05	0.00937922
MPX|EC	4.1.1.3: Oxaloacetate decarboxylase	MBX	3-methyladipate/pimelate	0.246253	2.53896e-05	0.00956554
MPX|EC	4.2.1.49: Urocanate hydratase	MBX	4-hydroxystyrene	-0.246064	2.57677e-05	0.00968167
MPX|EC	2.4.2.7: Adenine phosphoribosyltransferase	MBX	agmatine	-0.246008	2.58803e-05	0.00969771
MPX|EC	1.2.7.8: Indolepyruvate ferredoxin oxidoreductase	MBX	NH4 C16:1 MAG	0.24587	2.61596e-05	0.00976236
MPX|EC	1.1.1.103: L-threonine 3-dehydrogenase	MBX	NH4 C22:6 CE	-0.245822	2.62579e-05	0.00976236
MPX|EC	5.99.1.2: DNA topoisomerase	MBX	alpha-glycerophosphocholine	-0.245806	2.62921e-05	0.00976236
MPX|EC	2.5.1.55: 3-deoxy-8-phosphooctulonate synthase	MBX	N6,N6,N6-trimethyllysine	-0.245785	2.63345e-05	0.00976236
MPX|EC	2.7.7.9: UTP--glucose-1-phosphate uridylyltransferase	MBX	C24:1 SM	-0.245616	2.66828e-05	0.00985513
MPX|EC	1.1.1.262: 4-hydroxythreonine-4-phosphate dehydrogenase	MBX	3-methylhistidine	-0.245595	2.67269e-05	0.00985513
MPX|EC	1.2.4.1: Pyruvate dehydrogenase (acetyl-transferring)	MBX	5-hydroxytryptophan	-0.245416	2.71032e-05	0.00996551
MPX|EC	1.4.1.3: Glutamate dehydrogenase (NAD(P)(+))	MBX	glycocholate	-0.245346	2.72501e-05	0.00996551
MPX|EC	1.4.1.2: Glutamate dehydrogenase	MBX	sorbitol	-0.245318	2.73098e-05	0.00996551
MPX|EC	2.8.1.10: Thiazole synthase	MBX	histidine	-0.245316	2.73138e-05	0.00996551
MPX|EC	2.5.1.55: 3-deoxy-8-phosphooctulonate synthase	MBX	agmatine	-0.245185	2.75932e-05	0.010041
MPX|EC	1.2.7.8: Indolepyruvate ferredoxin oxidoreductase	MBX	3'-O-methyladenosine	0.245097	2.77843e-05	0.0100841
MPX|EC	4.2.1.45: CDP-glucose 4,6-dehydratase	MBX	diacetylspermine	0.244862	2.82966e-05	0.0102432
MPX|EC	2.7.9.2: Pyruvate, water dikinase	MBX	C22:6 CE	-0.244783	2.84706e-05	0.0102597
MPX|EC	1.2.4.2: Oxoglutarate dehydrogenase (succinyl-transferring)	MBX	NH4 C20:4 CE	-0.244774	2.849e-05	0.0102597
MPX|EC	2.7.7.9: UTP--glucose-1-phosphate uridylyltransferase	MBX	histidine	-0.24469	2.8675e-05	0.0102995
MPX|EC	3.5.99.6: Glucosamine-6-phosphate deaminase	MBX	putrescine	-0.244507	2.90853e-05	0.0104199
MPX|EC	3.2.1.8: Endo-1,4-beta-xylanase	MBX	C22:0 Ceramide (d18:1)	-0.244446	2.92238e-05	0.0104425
MPX|EC	2.7.7.9: UTP--glucose-1-phosphate uridylyltransferase	MBX	C2 carnitine	-0.244263	2.96426e-05	0.010565
MPX|EC	5.99.1.2: DNA topoisomerase	MBX	UMP	0.244042	3.01525e-05	0.0107191
MPX|EC	3.2.1.8: Endo-1,4-beta-xylanase	MBX	C24:1 Ceramide (d18:1)	-0.243723	3.09071e-05	0.0109545
MPX|EC	3.5.1.2: Glutaminase	MBX	agmatine	-0.243668	3.10394e-05	0.0109545
MPX|EC	1.1.1.3: Homoserine dehydrogenase	MBX	NH4 C20:3 CE	-0.243662	3.10517e-05	0.0109545
MPX|EC	2.7.7.9: UTP--glucose-1-phosphate uridylyltransferase	MBX	C20:5 CE	-0.243565	3.12855e-05	0.011009
MPX|EC	1.2.7.8: Indolepyruvate ferredoxin oxidoreductase	MBX	C36:4 PC-A	-0.243518	3.13995e-05	0.0110212
MPX|EC	1.6.5.11: NADH dehydrogenase (quinone)	MBX	trigonelline	-0.243438	3.15936e-05	0.0110368
MPX|EC	2.4.2.17: ATP phosphoribosyltransferase	MBX	putrescine	-0.243434	3.16034e-05	0.0110368
MPX|EC	3.2.1.3: Glucan 1,4-alpha-glucosidase	MBX	hydroxyproline	-0.243348	3.18145e-05	0.0110826
MPX|EC	6.3.5.3: Phosphoribosylformylglycinamidine synthase	MBX	adipate	0.24308	3.24788e-05	0.0112583
MPX|EC	2.4.2.22: Xanthine phosphoribosyltransferase	MBX	C18:3 CE	-0.24307	3.25044e-05	0.0112583
MPX|EC	4.1.2.4: Deoxyribose-phosphate aldolase	MBX	pyridoxine	-0.243047	3.25625e-05	0.0112583
MPX|EC	6.3.4.3: Formate--tetrahydrofolate ligase	MBX	N-acetylputrescine	-0.242806	3.31727e-05	0.0113552
MPX|EC	2.7.1.30: Glycerol kinase	MBX	C18:2 carnitine	-0.242745	3.33292e-05	0.0113552
MPX|EC	1.2.1.38: N-acetyl-gamma-glutamyl-phosphate reductase	MBX	N-acetylhistidine	-0.242745	3.33295e-05	0.0113552
MPX|EC	5.99.1.2: DNA topoisomerase	MBX	1-methylhistamine	-0.242737	3.33486e-05	0.0113552
MPX|EC	5.4.99.5: Chorismate mutase	MBX	riboflavin	-0.242726	3.33782e-05	0.0113552
MPX|EC	1.2.4.2: Oxoglutarate dehydrogenase (succinyl-transferring)	MBX	NH4 C22:6 CE	-0.242704	3.3435e-05	0.0113552
MPX|EC	2.3.1.50: Serine C-palmitoyltransferase	MBX	C18:1 SM	-0.242699	3.34462e-05	0.0113552
MPX|EC	6.3.4.3: Formate--tetrahydrofolate ligase	MBX	hydroxymyristate	0.242679	3.34979e-05	0.0113552
MPX|EC	3.4.11.1: Leucyl aminopeptidase	MBX	C22:6 LPE	-0.24258	3.37533e-05	0.0113875
MPX|EC	6.1.1.20: Phenylalanine--tRNA ligase	MBX	suberate	0.242554	3.3822e-05	0.0113875
MPX|EC	5.99.1.2: DNA topoisomerase	MBX	3-methylhistidine	-0.242547	3.38395e-05	0.0113875
MPX|EC	1.4.1.2: Glutamate dehydrogenase	MBX	taurochenodeoxycholate	-0.24244	3.41211e-05	0.0114545
MPX|EC	6.1.1.22: Asparagine--tRNA ligase	MBX	creatinine	-0.242258	3.46004e-05	0.0115842
MPX|EC	3.3.1.1: Adenosylhomocysteinase	MBX	homocitrulline	-0.24223	3.46747e-05	0.0115842
MPX|EC	1.4.1.2: Glutamate dehydrogenase	MBX	glycerate	-0.242128	3.49473e-05	0.0116472
MPX|EC	4.1.3.1: Isocitrate lyase	MBX	NH4 C20:3 CE	-0.242058	3.51362e-05	0.0116663
MPX|EC	1.1.1.262: 4-hydroxythreonine-4-phosphate dehydrogenase	MBX	C18:2 LPE	-0.242044	3.51729e-05	0.0116663
MPX|EC	1.1.1.262: 4-hydroxythreonine-4-phosphate dehydrogenase	MBX	C22:6 LPE	-0.241879	3.56215e-05	0.0117869
MPX|EC	5.3.1.12: Glucuronate isomerase	MBX	NH4 C51:2 TAG	0.241795	3.58516e-05	0.0118305
MPX|EC	1.1.1.49: Glucose-6-phosphate dehydrogenase (NADP(+))	MBX	C3 carnitine	-0.241769	3.59238e-05	0.0118305
MPX|EC	2.7.7.8: Polyribonucleotide nucleotidyltransferase	MBX	3-methyladipate/pimelate	0.241627	3.63157e-05	0.0119312
MPX|EC	1.1.1.27: L-lactate dehydrogenase	MBX	2-aminoheptanoic acid	0.241582	3.64432e-05	0.0119448
MPX|EC	1.5.1.20: Methylenetetrahydrofolate reductase (NAD(P)H)	MBX	7-methylxanthine	-0.241463	3.67755e-05	0.0120253
MPX|EC	2.1.1.14: 5-methyltetrahydropteroyltriglutamate--homocysteine S-methyltransferase	MBX	C16:0 SM	-0.24139	3.69822e-05	0.0120644
MPX|EC	1.2.1.11: Aspartate-semialdehyde dehydrogenase	MBX	sphingosine	-0.241332	3.71458e-05	0.0120893
MPX|EC	2.3.1.29: Glycine C-acetyltransferase	MBX	3-methyladipate/pimelate	0.241247	3.73891e-05	0.0121166
MPX|EC	4.3.1.1: Aspartate ammonia-lyase	MBX	C18:0 LPE	0.241242	3.74045e-05	0.0121166
MPX|EC	6.3.2.1: Pantoate--beta-alanine ligase (AMP-forming)	MBX	1-3-7-trimethylurate	0.240477	3.96534e-05	0.0128152
MPX|EC	4.2.1.32: L(+)-tartrate dehydratase	MBX	indoxyl sulfate	-0.240446	3.97468e-05	0.0128155
MPX|EC	1.1.1.103: L-threonine 3-dehydrogenase	MBX	NH4 C20:4 CE	-0.240176	4.05738e-05	0.0130383
MPX|EC	6.3.2.1: Pantoate--beta-alanine ligase (AMP-forming)	MBX	C18:2 carnitine	-0.240141	4.0683e-05	0.0130383
MPX|EC	1.1.1.103: L-threonine 3-dehydrogenase	MBX	C22:0 SM	-0.240129	4.07199e-05	0.0130383
MPX|EC	4.1.1.19: Arginine decarboxylase	MBX	1-methylnicotinamide	-0.240023	4.10502e-05	0.0131137
MPX|EC	4.2.3.5: Chorismate synthase	MBX	C12:1 carnitine	-0.239958	4.12532e-05	0.0131453
MPX|EC	3.1.13.1: Exoribonuclease II	MBX	C24:1 SM	-0.239931	4.13386e-05	0.0131453
MPX|EC	4.2.1.33: 3-isopropylmalate dehydratase	MBX	C34:3 PC	-0.239821	4.16847e-05	0.013225
MPX|EC	2.5.1.55: 3-deoxy-8-phosphooctulonate synthase	MBX	NMMA	-0.239759	4.18821e-05	0.0132336
MPX|EC	5.1.3.13: dTDP-4-dehydrorhamnose 3,5-epimerase	MBX	NH4 C20:5 CE	-0.239752	4.19025e-05	0.0132336
MPX|EC	2.4.2.22: Xanthine phosphoribosyltransferase	MBX	C16:1 CE	-0.239671	4.2162e-05	0.0132585
MPX|EC	2.4.2.7: Adenine phosphoribosyltransferase	MBX	ADMA/SDMA	-0.239668	4.21727e-05	0.0132585
MPX|EC	4.1.3.1: Isocitrate lyase	MBX	C22:0 SM	-0.239579	4.24585e-05	0.0133181
MPX|EC	3.2.1.22: Alpha-galactosidase	MBX	diacetylspermine	-0.239548	4.25589e-05	0.0133195
MPX|EC	1.5.1.20: Methylenetetrahydrofolate reductase (NAD(P)H)	MBX	7-methylguanine	-0.239478	4.27837e-05	0.0133483
MPX|EC	3.5.1.2: Glutaminase	MBX	ectoine	-0.23946	4.28434e-05	0.0133483
MPX|EC	4.2.1.2: Fumarate hydratase	MBX	C22:0 SM	-0.239395	4.30543e-05	0.0133839
MPX|EC	4.3.2.1: Argininosuccinate lyase	MBX	C55:3 TAG	-0.239291	4.33978e-05	0.0134605
MPX|EC	4.3.3.7: 4-hydroxy-tetrahydrodipicolinate synthase	MBX	threosphingosine	-0.239211	4.36614e-05	0.0135029
MPX|EC	1.1.1.262: 4-hydroxythreonine-4-phosphate dehydrogenase	MBX	1-methylhistamine	-0.239115	4.39789e-05	0.0135029
MPX|EC	2.1.2.3: Phosphoribosylaminoimidazolecarboxamide formyltransferase	MBX	C20:0 SM	-0.239097	4.4041e-05	0.0135029
MPX|EC	3.2.1.22: Alpha-galactosidase	MBX	N1,N12-diacetylspermine	-0.239095	4.40478e-05	0.0135029
MPX|EC	1.6.5.2: NAD(P)H dehydrogenase (quinone)	MBX	4-aminophenol	-0.239084	4.40835e-05	0.0135029
MPX|EC	2.5.1.55: 3-deoxy-8-phosphooctulonate synthase	MBX	1-methylhistamine	-0.239073	4.4119e-05	0.0135029
MPX|EC	2.4.1.227: acetylglucosaminyltransferase	MBX	acetyl-galactosamine	0.238977	4.44404e-05	0.0135714
MPX|EC	2.7.4.3: Adenylate kinase	MBX	3-methyladipate/pimelate	0.238849	4.48738e-05	0.0136618
MPX|EC	1.6.5.11: NADH dehydrogenase (quinone)	MBX	C16:0 LPE	0.238832	4.49338e-05	0.0136618
MPX|EC	2.7.1.90: Diphosphate--fructose-6-phosphate 1-phosphotransferase	MBX	putrescine	-0.238794	4.50627e-05	0.013671
MPX|EC	4.1.2.40: Tagatose-bisphosphate aldolase	MBX	5-hydroxytryptophan	0.238706	4.53623e-05	0.0137319
MPX|EC	1.1.1.103: L-threonine 3-dehydrogenase	MBX	sphingosine-isomer1	-0.23864	4.55893e-05	0.0137384
MPX|EC	2.4.1.227: acetylglucosaminyltransferase	MBX	dodecanedioate	-0.238637	4.5599e-05	0.0137384
MPX|EC	5.4.2.7: Phosphopentomutase	MBX	C34:3 PC	-0.238614	4.56809e-05	0.0137384
MPX|EC	4.1.2.40: Tagatose-bisphosphate aldolase	MBX	agmatine	-0.238557	4.58784e-05	0.0137679
MPX|EC	1.5.1.20: Methylenetetrahydrofolate reductase (NAD(P)H)	MBX	sphingosine-isomer1	-0.238499	4.60786e-05	0.0137981
MPX|EC	1.6.5.2: NAD(P)H dehydrogenase (quinone)	MBX	N1,N12-diacetylspermine	0.238385	4.64793e-05	0.0138816
MPX|EC	2.6.1.83: LL-diaminopimelate aminotransferase	MBX	3-methyladipate/pimelate	0.238335	4.66537e-05	0.0138816
MPX|EC	1.1.1.69: Gluconate 5-dehydrogenase	MBX	C38:4 PC	-0.238318	4.67129e-05	0.0138816
MPX|EC	2.3.1.12: Dihydrolipoyllysine-residue acetyltransferase	MBX	carnitine	0.238306	4.67579e-05	0.0138816
MPX|EC	2.4.2.17: ATP phosphoribosyltransferase	MBX	alpha-glycerophosphocholine	-0.238171	4.72361e-05	0.0139936
MPX|EC	4.3.2.1: Argininosuccinate lyase	MBX	C50:3 TAG	-0.238108	4.74613e-05	0.0140303
MPX|EC	1.4.1.2: Glutamate dehydrogenase	MBX	acetylcholine	0.237735	4.88148e-05	0.0143997
MPX|EC	1.1.1.3: Homoserine dehydrogenase	MBX	indoxyl sulfate	-0.23753	4.95731e-05	0.0145924
MPX|EC	6.3.4.3: Formate--tetrahydrofolate ligase	MBX	putrescine	-0.23734	5.02884e-05	0.0147586
MPX|EC	1.2.99.2: Carbon-monoxide dehydrogenase (acceptor)	MBX	caffeine	0.237323	5.03508e-05	0.0147586
MPX|EC	1.5.1.20: Methylenetetrahydrofolate reductase (NAD(P)H)	MBX	N1,N12-diacetylspermine	-0.23721	5.07804e-05	0.0148188
MPX|EC	4.2.1.45: CDP-glucose 4,6-dehydratase	MBX	agmatine	0.237204	5.08056e-05	0.0148188
MPX|EC	3.4.21.53: Endopeptidase La	MBX	5-dodecenoate	-0.237185	5.08767e-05	0.0148188
MPX|EC	3.2.1.52: Beta-N-acetylhexosaminidase	MBX	C3 carnitine	-0.236959	5.17506e-05	0.0150417
MPX|EC	2.7.7.4: Sulfate adenylyltransferase	MBX	C34:2 PC plasmalogen	0.236884	5.20392e-05	0.0150885
MPX|EC	2.3.1.61: Dihydrolipoyllysine-residue succinyltransferase	MBX	NH4 C18:3 CE	-0.236862	5.2129e-05	0.0150885
MPX|EC	1.1.1.49: Glucose-6-phosphate dehydrogenase (NADP(+))	MBX	3'-O-methyladenosine	0.236827	5.22655e-05	0.0150964
MPX|EC	5.4.2.7: Phosphopentomutase	MBX	agmatine	-0.236773	5.24758e-05	0.0151167
MPX|EC	1.1.1.49: Glucose-6-phosphate dehydrogenase (NADP(+))	MBX	NH4 C16:1 MAG	0.236753	5.25538e-05	0.0151167
MPX|EC	2.4.1.211: 1,3-beta-galactosyl-N-acetylhexosamine phosphorylase	MBX	4-methylcatechol	0.236635	5.30223e-05	0.0152199
MPX|EC	2.4.1.227: acetylglucosaminyltransferase	MBX	N-acetylhistamine	-0.236606	5.31391e-05	0.0152219
MPX|EC	5.99.1.2: DNA topoisomerase	MBX	C18:3 LPC	-0.236541	5.33959e-05	0.0152639
MPX|EC	6.3.2.8: UDP-N-acetylmuramate--L-alanine ligase	MBX	C18:1 carnitine	-0.236483	5.36307e-05	0.0152673
MPX|EC	1.4.1.2: Glutamate dehydrogenase	MBX	taurocholate	-0.23645	5.37636e-05	0.0152673
MPX|EC	2.7.7.12: UDP-glucose--hexose-1-phosphate uridylyltransferase	MBX	C30:0 PC	0.236449	5.37673e-05	0.0152673
MPX|EC	3.3.1.1: Adenosylhomocysteinase	MBX	trimethylamine-N-oxide	-0.236429	5.38482e-05	0.0152673
MPX|EC	2.7.3.9: Phosphoenolpyruvate--protein phosphotransferase	MBX	ectoine	0.236248	5.45815e-05	0.0154232
MPX|EC	3.5.99.6: Glucosamine-6-phosphate deaminase	MBX	adipate	0.236239	5.46203e-05	0.0154232
MPX|EC	2.2.1.1: Transketolase	MBX	alpha-muricholate	-0.236092	5.5223e-05	0.0155617
MPX|EC	1.1.1.262: 4-hydroxythreonine-4-phosphate dehydrogenase	MBX	NMMA	-0.236028	5.5491e-05	0.0155813
MPX|EC	1.5.1.20: Methylenetetrahydrofolate reductase (NAD(P)H)	MBX	1-3-7-trimethylurate	0.236021	5.55176e-05	0.0155813
MPX|EC	4.1.1.32: Phosphoenolpyruvate carboxykinase (GTP)	MBX	2-hydroxyhexadecanoate	0.235953	5.57992e-05	0.0156287
MPX|EC	6.1.1.15: Proline--tRNA ligase	MBX	3-methyladipate/pimelate	0.235795	5.64633e-05	0.0157829
MPX|EC	2.7.3.9: Phosphoenolpyruvate--protein phosphotransferase	MBX	NH4 C18:3 CE	-0.235711	5.68193e-05	0.0158504
MPX|EC	4.2.1.32: L(+)-tartrate dehydratase	MBX	1.2.3.4-tetrahydro-beta-carboline-1.3-dicarboxylate	0.23561	5.72508e-05	0.0159387
MPX|EC	3.3.1.1: Adenosylhomocysteinase	MBX	3'-O-methyladenosine	0.235485	5.77868e-05	0.0160469
MPX|EC	2.7.1.30: Glycerol kinase	MBX	sphingosine-isomer1	-0.235464	5.78779e-05	0.0160469
MPX|EC	1.1.1.3: Homoserine dehydrogenase	MBX	1-methylnicotinamide	-0.235417	5.80787e-05	0.0160469
MPX|EC	2.3.1.29: Glycine C-acetyltransferase	MBX	taurocholate	-0.235412	5.81023e-05	0.0160469
MPX|EC	1.1.1.3: Homoserine dehydrogenase	MBX	N-acetylhistamine	-0.235153	5.92368e-05	0.0162976
MPX|EC	3.2.1.8: Endo-1,4-beta-xylanase	MBX	phytosphingosine	-0.235151	5.92451e-05	0.0162976
MPX|EC	4.2.1.32: L(+)-tartrate dehydratase	MBX	caproate	0.235067	5.96147e-05	0.016353
MPX|EC	3.3.1.1: Adenosylhomocysteinase	MBX	C46:0 TAG	-0.235052	5.96825e-05	0.016353
MPX|EC	3.4.11.18: Methionyl aminopeptidase	MBX	C2 Ceramide (d18:1)	0.235011	5.98653e-05	0.0163707
MPX|EC	2.7.7.12: UDP-glucose--hexose-1-phosphate uridylyltransferase	MBX	C18:0 LPE-A	-0.234943	6.01691e-05	0.0163921
MPX|EC	6.3.4.3: Formate--tetrahydrofolate ligase	MBX	C10 carnitine	-0.234941	6.01799e-05	0.0163921
MPX|EC	2.7.4.22: UMP kinase	MBX	C38:4 PC	-0.234842	6.0625e-05	0.0164636
MPX|EC	2.7.9.2: Pyruvate, water dikinase	MBX	7-methylxanthine	-0.234829	6.06797e-05	0.0164636
MPX|EC	6.3.2.8: UDP-N-acetylmuramate--L-alanine ligase	MBX	C18:3 LPC	-0.234505	6.21613e-05	0.0168326
MPX|EC	4.2.1.2: Fumarate hydratase	MBX	C18:0 LPE-A	-0.234447	6.24295e-05	0.0168723
MPX|EC	3.5.1.18: Succinyl-diaminopimelate desuccinylase	MBX	C54:3 TAG	0.234381	6.27386e-05	0.0169038
MPX|EC	2.3.1.180: Beta-ketoacyl-[acyl-carrier-protein] synthase III	MBX	gabapentin	-0.23437	6.27902e-05	0.0169038
MPX|EC	4.2.1.47: GDP-mannose 4,6-dehydratase	MBX	hexadecanedioate	0.234143	6.38554e-05	0.0171573
MPX|EC	1.16.3.2: Bacterial non-heme ferritin	MBX	taurine	-0.234044	6.43263e-05	0.0172504
MPX|EC	3.2.1.22: Alpha-galactosidase	MBX	sphingosine-isomer3	-0.233973	6.4666e-05	0.017308
MPX|EC	4.2.1.33: 3-isopropylmalate dehydratase	MBX	C24:1 Ceramide (d18:1)	-0.23365	6.62311e-05	0.0176726
MPX|EC	4.1.3.1: Isocitrate lyase	MBX	C24:0 SM	-0.233639	6.62833e-05	0.0176726
MPX|EC	6.1.1.22: Asparagine--tRNA ligase	MBX	creatine	-0.233524	6.68534e-05	0.0177904
MPX|EC	2.7.7.12: UDP-glucose--hexose-1-phosphate uridylyltransferase	MBX	cadaverine	-0.233409	6.7423e-05	0.017879
MPX|EC	2.8.1.10: Thiazole synthase	MBX	C20:3 CE	0.233405	6.7444e-05	0.017879
MPX|EC	1.1.1.262: 4-hydroxythreonine-4-phosphate dehydrogenase	MBX	N1,N12-diacetylspermine	-0.233221	6.83677e-05	0.0180893
MPX|EC	1.5.1.20: Methylenetetrahydrofolate reductase (NAD(P)H)	MBX	agmatine	-0.233178	6.85833e-05	0.0181117
MPX|EC	1.6.5.2: NAD(P)H dehydrogenase (quinone)	MBX	2-aminoadipate	-0.233148	6.87347e-05	0.0181172
MPX|EC	1.6.5.11: NADH dehydrogenase (quinone)	MBX	N2,N2-dimethylguanosine	0.233013	6.94259e-05	0.0182647
MPX|EC	3.1.1.11: Pectinesterase	MBX	metronidazole	-0.232967	6.96598e-05	0.0182872
MPX|EC	6.3.4.3: Formate--tetrahydrofolate ligase	MBX	C12:1 carnitine	-0.232945	6.97754e-05	0.0182872
MPX|EC	4.2.1.49: Urocanate hydratase	MBX	sphingosine-isomer1	-0.232741	7.08334e-05	0.0185295
MPX|EC	3.6.5.3: Protein-synthesizing GTPase	MBX	C38:4 PC	-0.232646	7.13318e-05	0.0186247
MPX|EC	4.1.3.1: Isocitrate lyase	MBX	7-methylxanthine	-0.232475	7.22339e-05	0.0188248
MPX|EC	5.4.99.9: UDP-galactopyranose mutase	MBX	C20:4 CE	-0.232384	7.27213e-05	0.0189163
MPX|EC	1.2.99.2: Carbon-monoxide dehydrogenase (acceptor)	MBX	C14:0 SM	-0.232316	7.30868e-05	0.0189299
MPX|EC	2.7.7.9: UTP--glucose-1-phosphate uridylyltransferase	MBX	methionine sulfoxide	-0.232302	7.31606e-05	0.0189299
MPX|EC	2.7.7.12: UDP-glucose--hexose-1-phosphate uridylyltransferase	MBX	N-acetylhistamine	-0.232298	7.31834e-05	0.0189299
MPX|EC	2.4.2.7: Adenine phosphoribosyltransferase	MBX	C2 carnitine	-0.232207	7.36769e-05	0.0189932
MPX|EC	2.4.2.7: Adenine phosphoribosyltransferase	MBX	NMMA	-0.232164	7.39081e-05	0.0189932
MPX|EC	4.1.2.14: 2-dehydro-3-deoxy-phosphogluconate aldolase	MBX	adrenate	-0.232151	7.39761e-05	0.0189932
MPX|EC	4.1.3.16: 4-hydroxy-2-oxoglutarate aldolase	MBX	adrenate	-0.232151	7.39761e-05	0.0189932
MPX|EC	6.3.2.1: Pantoate--beta-alanine ligase (AMP-forming)	MBX	C14 carnitine	-0.232069	7.44251e-05	0.0190488
MPX|EC	1.4.1.2: Glutamate dehydrogenase	MBX	alloisoleucine	0.232061	7.44673e-05	0.0190488
MPX|EC	6.3.2.9: UDP-N-acetylmuramoyl-L-alanine--D-glutamate ligase	MBX	N6,N6,N6-trimethyllysine	-0.231909	7.53072e-05	0.0191959
MPX|EC	4.2.3.5: Chorismate synthase	MBX	C14:0 LPC	-0.231899	7.53641e-05	0.0191959
MPX|EC	1.4.1.2: Glutamate dehydrogenase	MBX	taurine	-0.231882	7.54579e-05	0.0191959
MPX|EC	2.1.2.3: Phosphoribosylaminoimidazolecarboxamide formyltransferase	MBX	3-methyladipate/pimelate	0.231821	7.57935e-05	0.0192303
MPX|EC	3.4.21.53: Endopeptidase La	MBX	C36:1 PC	-0.231807	7.58704e-05	0.0192303
MPX|EC	1.1.1.103: L-threonine 3-dehydrogenase	MBX	NH4 C22:5 CE	-0.231683	7.6569e-05	0.0193475
MPX|EC	1.1.1.262: 4-hydroxythreonine-4-phosphate dehydrogenase	MBX	aminoisobutyric acid/GABA	-0.231675	7.66119e-05	0.0193475
MPX|EC	1.1.1.262: 4-hydroxythreonine-4-phosphate dehydrogenase	MBX	histidinol	-0.231643	7.67948e-05	0.0193584
MPX|EC	3.2.1.22: Alpha-galactosidase	MBX	C22:4 CE	0.231599	7.70418e-05	0.0193854
MPX|EC	1.4.1.3: Glutamate dehydrogenase (NAD(P)(+))	MBX	creatine	-0.231562	7.72513e-05	0.0193997
MPX|EC	2.7.3.9: Phosphoenolpyruvate--protein phosphotransferase	MBX	NH4 C18:0 CE	-0.231533	7.74172e-05	0.0193997
MPX|EC	6.1.1.19: Arginine--tRNA ligase	MBX	C18:1 LPC plasmalogen	-0.231515	7.75183e-05	0.0193997
MPX|EC	4.1.1.32: Phosphoenolpyruvate carboxykinase (GTP)	MBX	3-methyladipate/pimelate	0.231314	7.86703e-05	0.0196525
MPX|EC	5.4.2.7: Phosphopentomutase	MBX	C2 carnitine	-0.231253	7.90201e-05	0.0197044
MPX|EC	3.2.1.3: Glucan 1,4-alpha-glucosidase	MBX	taurochenodeoxycholate	-0.23107	8.00862e-05	0.0198623
MPX|EC	6.3.2.6: Phosphoribosylaminoimidazolesuccinocarboxamide synthase	MBX	suberate	0.231069	8.00906e-05	0.0198623
MPX|EC	1.5.1.2: Pyrroline-5-carboxylate reductase	MBX	tauro-alpha-muricholate/tauro-beta-muricholate	-0.231056	8.01668e-05	0.0198623
MPX|EC	6.3.2.1: Pantoate--beta-alanine ligase (AMP-forming)	MBX	N1,N12-diacetylspermine	-0.231046	8.02262e-05	0.0198623
MPX|EC	1.1.1.3: Homoserine dehydrogenase	MBX	C20:4 carnitine	0.230973	8.06546e-05	0.0199288
MPX|EC	1.1.1.103: L-threonine 3-dehydrogenase	MBX	C32:1 PC	-0.230952	8.07823e-05	0.0199288
MPX|EC	3.3.1.1: Adenosylhomocysteinase	MBX	tauro-alpha-muricholate/tauro-beta-muricholate	-0.230802	8.16697e-05	0.0201119
MPX|EC	4.1.3.1: Isocitrate lyase	MBX	aminoisobutyric acid/GABA	-0.230776	8.18252e-05	0.0201145
MPX|EC	1.1.1.103: L-threonine 3-dehydrogenase	MBX	NH4 C16:1 CE	-0.230651	8.25765e-05	0.0202633
MPX|EC	5.4.99.9: UDP-galactopyranose mutase	MBX	1-methylnicotinamide	-0.230599	8.28931e-05	0.0202923
MPX|EC	2.5.1.55: 3-deoxy-8-phosphooctulonate synthase	MBX	C30:0 PC	0.230576	8.30295e-05	0.0202923
MPX|EC	2.3.1.180: Beta-ketoacyl-[acyl-carrier-protein] synthase III	MBX	C32:0 PE	0.230559	8.31339e-05	0.0202923
MPX|EC	6.3.2.8: UDP-N-acetylmuramate--L-alanine ligase	MBX	1-methylhistamine	-0.23047	8.36797e-05	0.0203896
MPX|EC	6.3.2.1: Pantoate--beta-alanine ligase (AMP-forming)	MBX	C18:1 SM	-0.230442	8.38465e-05	0.0203935
MPX|EC	5.3.1.12: Glucuronate isomerase	MBX	C36:2 DAG	0.230403	8.40863e-05	0.0203935
MPX|EC	2.4.1.227: acetylglucosaminyltransferase	MBX	C34:4 PC plasmalogen	0.230394	8.41424e-05	0.0203935
MPX|EC	3.4.21.53: Endopeptidase La	MBX	C18 carnitine	-0.230371	8.4284e-05	0.0203935
MPX|EC	4.3.3.7: 4-hydroxy-tetrahydrodipicolinate synthase	MBX	sphingosine	-0.23034	8.44779e-05	0.0204048
MPX|EC	2.7.7.12: UDP-glucose--hexose-1-phosphate uridylyltransferase	MBX	agmatine	-0.229978	8.6732e-05	0.0209128
MPX|EC	4.2.3.5: Chorismate synthase	MBX	xanthurenate	-0.229945	8.69438e-05	0.0209176
MPX|EC	6.3.2.8: UDP-N-acetylmuramate--L-alanine ligase	MBX	putrescine	-0.229928	8.70535e-05	0.0209176
MPX|EC	5.4.2.10: Phosphoglucosamine mutase	MBX	indoxyl sulfate	-0.229836	8.76364e-05	0.0209833
MPX|EC	2.1.2.1: Glycine hydroxymethyltransferase	MBX	suberate	0.229823	8.772e-05	0.0209833
MPX|EC	4.2.1.46: dTDP-glucose 4,6-dehydratase	MBX	3-methyladipate/pimelate	0.229803	8.78486e-05	0.0209833
MPX|EC	4.2.1.2: Fumarate hydratase	MBX	C22:6 CE	-0.229788	8.79436e-05	0.0209833
MPX|EC	1.5.1.20: Methylenetetrahydrofolate reductase (NAD(P)H)	MBX	diacetylspermine	-0.229759	8.81313e-05	0.0209833
MPX|EC	3.2.1.52: Beta-N-acetylhexosaminidase	MBX	erythronate	-0.229743	8.8235e-05	0.0209833
MPX|EC	3.4.21.53: Endopeptidase La	MBX	C18:2 carnitine	-0.229693	8.85546e-05	0.0210232
MPX|EC	2.4.1.20: Cellobiose phosphorylase	MBX	C18:1 carnitine	-0.229605	8.91218e-05	0.0211217
MPX|EC	4.1.1.32: Phosphoenolpyruvate carboxykinase (GTP)	MBX	hydroxymyristate	0.22955	8.94788e-05	0.0211701
MPX|EC	3.4.11.4: Tripeptide aminopeptidase	MBX	adipate	0.229478	8.99496e-05	0.0212328
MPX|EC	5.3.1.17: 5-dehydro-4-deoxy-D-glucuronate isomerase	MBX	C56:2 TAG	0.229463	9.00501e-05	0.0212328
MPX|EC	4.2.1.32: L(+)-tartrate dehydratase	MBX	3'-O-methyladenosine	0.22931	9.10534e-05	0.021433
MPX|EC	4.3.1.1: Aspartate ammonia-lyase	MBX	indoxyl sulfate	0.229248	9.14655e-05	0.0214601
MPX|EC	3.4.11.1: Leucyl aminopeptidase	MBX	C42:0 TAG	0.229246	9.14782e-05	0.0214601
MPX|EC	1.1.1.262: 4-hydroxythreonine-4-phosphate dehydrogenase	MBX	diacetylspermine	-0.229213	9.16959e-05	0.0214748
MPX|EC	4.2.1.99: 2-methylisocitrate dehydratase	MBX	4-aminophenol	-0.22909	9.25212e-05	0.0216316
MPX|EC	1.2.7.8: Indolepyruvate ferredoxin oxidoreductase	MBX	C48:1 TAG	-0.229051	9.27848e-05	0.0216567
MPX|EC	1.2.1.11: Aspartate-semialdehyde dehydrogenase	MBX	suberate	0.229017	9.30149e-05	0.0216676
MPX|EC	1.6.5.2: NAD(P)H dehydrogenase (quinone)	MBX	diacetylspermine	0.228982	9.3248e-05	0.0216676
MPX|EC	2.7.7.9: UTP--glucose-1-phosphate uridylyltransferase	MBX	citrate	-0.228974	9.33004e-05	0.0216676
MPX|EC	2.6.1.52: Phosphoserine transaminase	MBX	NH4 C53:2 TAG	0.228898	9.38188e-05	0.0217515
MPX|EC	4.2.1.2: Fumarate hydratase	MBX	imidazoleacetic acid	-0.228852	9.41298e-05	0.0217872
MPX|EC	2.7.7.8: Polyribonucleotide nucleotidyltransferase	MBX	hydroxymyristate	0.228636	9.56189e-05	0.022095
MPX|EC	2.7.7.12: UDP-glucose--hexose-1-phosphate uridylyltransferase	MBX	histidinol	-0.228581	9.60014e-05	0.0221464
MPX|EC	3.2.1.21: Beta-glucosidase	MBX	serine	-0.228423	9.71055e-05	0.022364
MPX|EC	1.5.1.2: Pyrroline-5-carboxylate reductase	MBX	1-methylhistamine	-0.228364	9.75199e-05	0.0224221
MPX|EC	5.4.2.12: Phosphoglycerate mutase (2,3-diphosphoglycerate-independent)	MBX	threosphingosine	-0.22825	9.83265e-05	0.0225702
MPX|EC	2.7.3.9: Phosphoenolpyruvate--protein phosphotransferase	MBX	oxypurinol	0.22818	9.88253e-05	0.0226472
MPX|EC	2.3.1.180: Beta-ketoacyl-[acyl-carrier-protein] synthase III	MBX	C38:2 PC	-0.22798	0.000100264	0.0229389
MPX|EC	3.2.1.3: Glucan 1,4-alpha-glucosidase	MBX	NH4 C50:5 TAG	0.2279	0.000100845	0.023025
MPX|EC	1.2.1.11: Aspartate-semialdehyde dehydrogenase	MBX	4-hydroxystyrene	-0.227882	0.000100972	0.023025
MPX|EC	1.4.1.2: Glutamate dehydrogenase	MBX	C12:1 carnitine	-0.227824	0.000101396	0.0230373
MPX|EC	UNGROUPED	MBX	erythronate	-0.227814	0.000101471	0.0230373
MPX|EC	1.1.1.3: Homoserine dehydrogenase	MBX	C34:1 PC	-0.227807	0.000101525	0.0230373
MPX|EC	1.4.1.2: Glutamate dehydrogenase	MBX	1-methylguanine	-0.227769	0.000101804	0.0230629
MPX|EC	2.5.1.55: 3-deoxy-8-phosphooctulonate synthase	MBX	cadaverine	-0.227669	0.000102538	0.0231913
MPX|EC	2.1.1.14: 5-methyltetrahydropteroyltriglutamate--homocysteine S-methyltransferase	MBX	NH4 C20:4 CE	-0.227594	0.000103096	0.0232796
MPX|EC	2.7.7.9: UTP--glucose-1-phosphate uridylyltransferase	MBX	diacetylspermine	-0.227567	0.000103297	0.023287
MPX|EC	2.5.1.55: 3-deoxy-8-phosphooctulonate synthase	MBX	C36:4 PC-A	-0.227413	0.000104446	0.0235032
MPX|EC	1.6.5.2: NAD(P)H dehydrogenase (quinone)	MBX	C2 carnitine	0.227394	0.000104595	0.0235032
MPX|EC	2.5.1.55: 3-deoxy-8-phosphooctulonate synthase	MBX	N6,N6-dimethyllysine	-0.227317	0.000105173	0.023557
MPX|EC	6.1.1.4: Leucine--tRNA ligase	MBX	3-methyladipate/pimelate	0.227317	0.000105174	0.023557
MPX|EC	2.7.7.9: UTP--glucose-1-phosphate uridylyltransferase	MBX	C18:3 CE	-0.227213	0.000105964	0.0236956
MPX|EC	3.4.21.53: Endopeptidase La	MBX	NMMA	-0.227184	0.000106188	0.0237074
MPX|EC	2.4.1.20: Cellobiose phosphorylase	MBX	C24:1 SM	-0.227115	0.000106712	0.023786
MPX|EC	4.2.1.9: Dihydroxy-acid dehydratase	MBX	3-methyladipate/pimelate	0.227025	0.000107405	0.0237951
MPX|EC	3.4.21.53: Endopeptidase La	MBX	C36:2 PC	-0.227024	0.000107418	0.0237951
MPX|EC	2.3.1.61: Dihydrolipoyllysine-residue succinyltransferase	MBX	C18:1 LPC plasmalogen	-0.227021	0.000107435	0.0237951
MPX|EC	1.1.1.262: 4-hydroxythreonine-4-phosphate dehydrogenase	MBX	alanylalanine	-0.227021	0.000107439	0.0237951
MPX|EC	1.1.1.3: Homoserine dehydrogenase	MBX	putrescine	-0.226871	0.000108601	0.0239889
MPX|EC	1.1.1.262: 4-hydroxythreonine-4-phosphate dehydrogenase	MBX	C34:0 PE	-0.226864	0.00010866	0.0239889
MPX|EC	6.3.4.3: Formate--tetrahydrofolate ligase	MBX	erythronate	-0.226797	0.00010918	0.0240632
MPX|EC	5.4.2.10: Phosphoglucosamine mutase	MBX	C18:2 carnitine	-0.226776	0.000109344	0.0240632
MPX|EC	4.3.1.1: Aspartate ammonia-lyase	MBX	C18:0 LPE-A	0.226679	0.000110114	0.0241945
MPX|EC	1.5.1.20: Methylenetetrahydrofolate reductase (NAD(P)H)	MBX	3-methylxanthine	-0.226576	0.000110925	0.0243339
MPX|EC	2.1.1.14: 5-methyltetrahydropteroyltriglutamate--homocysteine S-methyltransferase	MBX	C20:0 SM	-0.22655	0.000111135	0.0243415
MPX|EC	1.1.1.103: L-threonine 3-dehydrogenase	MBX	porphobilinogen	-0.226462	0.000111842	0.0244578
MPX|EC	1.4.1.3: Glutamate dehydrogenase (NAD(P)(+))	MBX	C12:1 carnitine	-0.226423	0.00011215	0.0244865
MPX|EC	3.2.1.22: Alpha-galactosidase	MBX	ectoine	-0.226361	0.00011265	0.0245488
MPX|EC	1.2.7.8: Indolepyruvate ferredoxin oxidoreductase	MBX	C3 carnitine	-0.226344	0.000112789	0.0245488
MPX|EC	1.2.7.8: Indolepyruvate ferredoxin oxidoreductase	MBX	histidine	-0.226292	0.000113214	0.0245734
MPX|EC	2.4.2.17: ATP phosphoribosyltransferase	MBX	agmatine	-0.226268	0.000113405	0.0245734
MPX|EC	6.3.4.2: CTP synthase (glutamine hydrolyzing)	MBX	caprylate	0.226265	0.000113434	0.0245734
MPX|EC	1.1.1.262: 4-hydroxythreonine-4-phosphate dehydrogenase	MBX	C18:0 LPE	-0.226129	0.000114541	0.0247684
MPX|EC	6.3.5.5: Carbamoyl-phosphate synthase (glutamine-hydrolyzing)	MBX	urobilin	0.226111	0.000114691	0.0247684
MPX|EC	2.7.7.9: UTP--glucose-1-phosphate uridylyltransferase	MBX	1.2.3.4-tetrahydro-beta-carboline-1.3-dicarboxylate	0.226034	0.000115323	0.024866
MPX|EC	6.4.1.1: Pyruvate carboxylase	MBX	3-methyladipate/pimelate	0.225942	0.000116082	0.0249794
MPX|EC	5.3.1.12: Glucuronate isomerase	MBX	NH4 C54:3 TAG	0.225927	0.000116209	0.0249794
MPX|EC	2.3.1.12: Dihydrolipoyllysine-residue acetyltransferase	MBX	2-aminoheptanoic acid	-0.225844	0.000116905	0.0250902
MPX|EC	3.5.99.6: Glucosamine-6-phosphate deaminase	MBX	creatinine	-0.225815	0.000117143	0.0251023
MPX|EC	4.2.1.33: 3-isopropylmalate dehydratase	MBX	C18:1 carnitine	-0.225786	0.000117388	0.0251159
MPX|EC	3.2.1.80: Fructan beta-fructosidase	MBX	9.10-diHOME	0.225726	0.000117891	0.0251533
MPX|EC	1.1.1.262: 4-hydroxythreonine-4-phosphate dehydrogenase	MBX	N-acetylornithine	-0.225704	0.000118075	0.0251533
MPX|EC	6.2.1.5: Succinate--CoA ligase (ADP-forming)	MBX	dodecanedioate	-0.225683	0.00011826	0.0251533
MPX|EC	1.4.1.3: Glutamate dehydrogenase (NAD(P)(+))	MBX	C16:0 LPC	-0.225659	0.000118457	0.0251533
MPX|EC	1.5.1.2: Pyrroline-5-carboxylate reductase	MBX	3-methylhistidine	-0.225658	0.00011847	0.0251533
MPX|EC	2.7.7.9: UTP--glucose-1-phosphate uridylyltransferase	MBX	NH4 C20:3 CE	-0.225558	0.000119317	0.0252945
MPX|EC	1.12.99.6: Hydrogenase (acceptor)	MBX	C16:1 CE	0.225527	0.000119578	0.0253074
MPX|EC	3.2.1.22: Alpha-galactosidase	MBX	NH4 C18:3 CE	0.225508	0.000119743	0.0253074
MPX|EC	2.4.2.17: ATP phosphoribosyltransferase	MBX	C18:1 SM	-0.225479	0.000119993	0.0253108
MPX|EC	2.4.2.22: Xanthine phosphoribosyltransferase	MBX	C16:0 SM	-0.225464	0.000120124	0.0253108
MPX|EC	1.3.99.1: Deleted entry	MBX	NH4 C51:2 TAG	0.225398	0.000120691	0.0253915
MPX|EC	4.3.2.1: Argininosuccinate lyase	MBX	pyridoxine	0.225302	0.000121515	0.0255262
MPX|EC	5.3.1.12: Glucuronate isomerase	MBX	NH4 C53:2 TAG	0.225251	0.000121964	0.0255818
MPX|EC	2.3.1.180: Beta-ketoacyl-[acyl-carrier-protein] synthase III	MBX	C36:4 PC-A	-0.225178	0.000122595	0.0256753
MPX|EC	2.7.7.6: DNA-directed RNA polymerase	MBX	suberate	0.225149	0.00012285	0.0256899
MPX|EC	1.5.1.20: Methylenetetrahydrofolate reductase (NAD(P)H)	MBX	proline betaine	-0.225018	0.000124003	0.0258921
MPX|EC	2.7.3.9: Phosphoenolpyruvate--protein phosphotransferase	MBX	citrulline	-0.224979	0.000124355	0.0259264
MPX|EC	1.1.1.3: Homoserine dehydrogenase	MBX	C22:1 SM	-0.224953	0.000124583	0.0259349
MPX|EC	1.2.99.7: Aldehyde dehydrogenase (FAD-independent)	MBX	C16:1 LPE	-0.224853	0.000125476	0.0260816
MPX|EC	2.7.7.9: UTP--glucose-1-phosphate uridylyltransferase	MBX	sphingosine-isomer1	-0.224772	0.0001262	0.0261709
MPX|EC	1.1.1.262: 4-hydroxythreonine-4-phosphate dehydrogenase	MBX	C38:4 PC plasmalogen	-0.224763	0.000126283	0.0261709
MPX|EC	1.4.1.3: Glutamate dehydrogenase (NAD(P)(+))	MBX	suberate	0.224567	0.000128051	0.0264978
MPX|EC	6.1.1.18: Glutamine--tRNA ligase	MBX	3-methyladipate/pimelate	0.224507	0.000128599	0.0265714
MPX|EC	1.2.1.38: N-acetyl-gamma-glutamyl-phosphate reductase	MBX	C18 carnitine	-0.224477	0.000128873	0.0265884
MPX|EC	2.7.9.2: Pyruvate, water dikinase	MBX	guanosine	0.224418	0.000129419	0.0266603
MPX|EC	6.3.2.1: Pantoate--beta-alanine ligase (AMP-forming)	MBX	diacetylspermine	-0.224397	0.000129606	0.0266603
MPX|EC	1.1.1.49: Glucose-6-phosphate dehydrogenase (NADP(+))	MBX	trimethylamine-N-oxide	-0.224244	0.000131025	0.0269012
MPX|EC	2.7.1.90: Diphosphate--fructose-6-phosphate 1-phosphotransferase	MBX	trimethylamine-N-oxide	-0.224228	0.000131177	0.0269012
MPX|EC	5.3.1.12: Glucuronate isomerase	MBX	C36:1 DAG	0.224208	0.000131359	0.0269012
MPX|EC	2.7.1.90: Diphosphate--fructose-6-phosphate 1-phosphotransferase	MBX	3-methyladipate/pimelate	0.224181	0.000131611	0.026913
MPX|EC	4.1.2.4: Deoxyribose-phosphate aldolase	MBX	3'-O-methyladenosine	0.224088	0.000132491	0.0270531
MPX|EC	2.3.1.180: Beta-ketoacyl-[acyl-carrier-protein] synthase III	MBX	alpha-glycerophosphocholine	-0.22405	0.000132844	0.0270853
MPX|EC	3.5.99.6: Glucosamine-6-phosphate deaminase	MBX	N-acetylputrescine	-0.223919	0.000134087	0.0272986
MPX|EC	1.4.1.3: Glutamate dehydrogenase (NAD(P)(+))	MBX	alpha-muricholate	-0.223886	0.000134395	0.0273211
MPX|EC	1.1.1.157: 3-hydroxybutyryl-CoA dehydrogenase	MBX	urobilin	0.223808	0.00013514	0.0274064
MPX|EC	4.2.1.32: L(+)-tartrate dehydratase	MBX	C24:1 SM	-0.223801	0.00013521	0.0274064
MPX|EC	1.1.1.262: 4-hydroxythreonine-4-phosphate dehydrogenase	MBX	acetyl-galactosamine	-0.223775	0.000135462	0.0274175
MPX|EC	5.99.1.3: DNA topoisomerase (ATP-hydrolyzing)	MBX	putrescine	-0.223742	0.000135782	0.0274421
MPX|EC	2.4.1.281: 4-O-beta-D-mannosyl-D-glucose phosphorylase	MBX	NH4 C22:5 CE	-0.223664	0.00013653	0.0275533
MPX|EC	4.2.1.99: 2-methylisocitrate dehydratase	MBX	NH4 C18:3 CE	-0.22356	0.000137545	0.0277177
MPX|EC	3.2.1.21: Beta-glucosidase	MBX	alanylalanine	-0.22349	0.00013822	0.0278133
MPX|EC	3.5.1.18: Succinyl-diaminopimelate desuccinylase	MBX	NH4 C54:3 TAG	0.223456	0.000138561	0.0278416
MPX|EC	2.4.2.7: Adenine phosphoribosyltransferase	MBX	NH4 C16:0 CE	-0.223432	0.00013879	0.0278472
MPX|EC	2.4.2.22: Xanthine phosphoribosyltransferase	MBX	C20 carnitine	-0.223342	0.000139682	0.0279454
MPX|EC	4.2.1.45: CDP-glucose 4,6-dehydratase	MBX	N6,N6,N6-trimethyllysine	0.223342	0.000139683	0.0279454
MPX|EC	4.2.1.45: CDP-glucose 4,6-dehydratase	MBX	aminoisobutyric acid/GABA	0.223244	0.000140647	0.0280597
MPX|EC	4.2.1.32: L(+)-tartrate dehydratase	MBX	ectoine	0.223243	0.000140659	0.0280597
MPX|EC	5.99.1.3: DNA topoisomerase (ATP-hydrolyzing)	MBX	adipate	0.223098	0.000142108	0.0282878
MPX|EC	5.4.99.9: UDP-galactopyranose mutase	MBX	NH4 C20:4 CE	-0.223075	0.00014234	0.0282878
MPX|EC	2.7.4.3: Adenylate kinase	MBX	2-deoxycytidine	-0.223059	0.000142506	0.0282878
MPX|EC	3.6.1.1: Inorganic diphosphatase	MBX	hydroxycotinine	0.223042	0.000142674	0.0282878
MPX|EC	5.3.1.12: Glucuronate isomerase	MBX	C34:1 DAG	0.223027	0.000142822	0.0282878
MPX|EC	5.4.99.9: UDP-galactopyranose mutase	MBX	N1,N12-diacetylspermine	-0.222975	0.000143348	0.0283514
MPX|EC	5.99.1.2: DNA topoisomerase	MBX	diacetylspermine	-0.222922	0.000143888	0.0283859
MPX|EC	3.5.99.6: Glucosamine-6-phosphate deaminase	MBX	suberate	0.222918	0.000143932	0.0283859
MPX|EC	3.2.1.8: Endo-1,4-beta-xylanase	MBX	C20:0 SM	-0.22284	0.000144729	0.0285025
MPX|EC	2.4.1.18: 1,4-alpha-glucan branching enzyme	MBX	3-methyladipate/pimelate	0.222792	0.000145217	0.0285581
MPX|EC	4.1.3.1: Isocitrate lyase	MBX	C16:1 SM	-0.222737	0.00014578	0.0285969
MPX|EC	1.6.5.2: NAD(P)H dehydrogenase (quinone)	MBX	C34:2 PC plasmalogen	-0.22273	0.000145852	0.0285969
MPX|EC	3.3.1.1: Adenosylhomocysteinase	MBX	gemfibrozil	-0.222688	0.000146281	0.0285969
MPX|EC	5.4.99.5: Chorismate mutase	MBX	C51:3 TAG	-0.222682	0.000146348	0.0285969
MPX|EC	2.3.1.180: Beta-ketoacyl-[acyl-carrier-protein] synthase III	MBX	N1-methyl-2-pyridone-5-carboxamide	-0.222672	0.000146446	0.0285969
MPX|EC	3.6.3.14: H(+)-transporting two-sector ATPase	MBX	hydroxymyristate	0.222593	0.000147267	0.0287116
MPX|EC	4.3.1.1: Aspartate ammonia-lyase	MBX	C16:1 LPC plasmalogen	0.222576	0.000147447	0.0287116
MPX|EC	2.4.1.227: acetylglucosaminyltransferase	MBX	alpha-ketoglutarate	0.222511	0.000148125	0.0287638
MPX|EC	1.2.1.38: N-acetyl-gamma-glutamyl-phosphate reductase	MBX	C22:4 CE	-0.22251	0.00014813	0.0287638
MPX|EC	2.6.1.52: Phosphoserine transaminase	MBX	NH4 C53:3 TAG	0.222409	0.000149186	0.0288898
MPX|EC	2.1.2.3: Phosphoribosylaminoimidazolecarboxamide formyltransferase	MBX	hydroxymyristate	0.222391	0.000149378	0.0288898
MPX|EC	3.4.21.53: Endopeptidase La	MBX	C18:2 LPE	-0.222389	0.000149404	0.0288898
MPX|EC	2.4.2.9: Uracil phosphoribosyltransferase	MBX	C18:1 carnitine	-0.222321	0.000150115	0.0289868
MPX|EC	4.2.1.32: L(+)-tartrate dehydratase	MBX	C18:3 LPC	-0.22227	0.000150655	0.0290507
MPX|EC	2.7.1.17: Xylulokinase	MBX	3-methylhistidine	-0.222224	0.000151143	0.0290693
MPX|EC	6.3.1.2: Glutamate--ammonia ligase	MBX	N-acetylputrescine	-0.222196	0.00015145	0.0290693
MPX|EC	1.2.4.2: Oxoglutarate dehydrogenase (succinyl-transferring)	MBX	C18:3 CE	-0.222193	0.000151472	0.0290693
MPX|EC	1.4.1.3: Glutamate dehydrogenase (NAD(P)(+))	MBX	creatinine	-0.222182	0.000151591	0.0290693
MPX|EC	6.1.1.1: Tyrosine--tRNA ligase	MBX	3-methyladipate/pimelate	0.222116	0.0001523	0.029165
MPX|EC	2.4.2.17: ATP phosphoribosyltransferase	MBX	C18:1 carnitine	-0.222095	0.000152528	0.0291684
MPX|EC	2.3.1.39: [Acyl-carrier-protein] S-malonyltransferase	MBX	NMMA	-0.221872	0.00015494	0.0294412
MPX|EC	4.1.3.1: Isocitrate lyase	MBX	1-3-7-trimethylurate	0.221867	0.000154989	0.0294412
MPX|EC	2.7.1.90: Diphosphate--fructose-6-phosphate 1-phosphotransferase	MBX	urobilin	0.221866	0.000155005	0.0294412
MPX|EC	5.1.3.2: UDP-glucose 4-epimerase	MBX	urobilin	0.221861	0.000155061	0.0294412
MPX|EC	1.2.1.11: Aspartate-semialdehyde dehydrogenase	MBX	phenyllactate	-0.221845	0.000155234	0.0294412
MPX|EC	2.1.2.1: Glycine hydroxymethyltransferase	MBX	adipate	0.221826	0.000155438	0.0294412
MPX|EC	2.3.1.12: Dihydrolipoyllysine-residue acetyltransferase	MBX	agmatine	0.221826	0.000155441	0.0294412
MPX|EC	3.5.1.18: Succinyl-diaminopimelate desuccinylase	MBX	C54:5 TAG	0.221796	0.000155765	0.0294624
MPX|EC	4.2.1.32: L(+)-tartrate dehydratase	MBX	NH4 C16:1 MAG	0.221734	0.000156444	0.0295504
MPX|EC	6.3.4.3: Formate--tetrahydrofolate ligase	MBX	C14:0 SM	-0.221685	0.000156982	0.0296118
MPX|EC	4.3.2.2: Adenylosuccinate lyase	MBX	adipate	0.22166	0.000157258	0.0296235
MPX|EC	4.2.1.32: L(+)-tartrate dehydratase	MBX	C30:0 DAG	0.221617	0.000157734	0.0296524
MPX|EC	4.2.3.5: Chorismate synthase	MBX	C14:2 carnitine	-0.221608	0.000157839	0.0296524
MPX|EC	5.99.1.2: DNA topoisomerase	MBX	NMMA	-0.221541	0.000158579	0.0297268
MPX|EC	4.2.1.9: Dihydroxy-acid dehydratase	MBX	2-hydroxyhexadecanoate	0.221533	0.000158664	0.0297268
MPX|EC	4.2.3.1: Threonine synthase	MBX	sphingosine	-0.221503	0.000159009	0.0297512
MPX|EC	5.99.1.2: DNA topoisomerase	MBX	N1,N12-diacetylspermine	-0.221459	0.000159499	0.0298026
MPX|EC	3.5.1.18: Succinyl-diaminopimelate desuccinylase	MBX	C54:4 TAG	0.221385	0.000160329	0.0299175
MPX|EC	5.4.99.9: UDP-galactopyranose mutase	MBX	agmatine	-0.221317	0.000161092	0.0300193
MPX|EC	2.4.2.7: Adenine phosphoribosyltransferase	MBX	C16:1 LPC plasmalogen	-0.221246	0.000161897	0.0300977
MPX|EC	2.4.2.7: Adenine phosphoribosyltransferase	MBX	C38:5 DAG	-0.221228	0.000162097	0.0300977
MPX|EC	3.5.99.10: 2-iminobutanoate/2-iminopropanoate deaminase	MBX	malonate	0.221222	0.000162164	0.0300977
MPX|EC	1.2.7.8: Indolepyruvate ferredoxin oxidoreductase	MBX	N-acetylhistamine	-0.221194	0.000162487	0.0301174
MPX|EC	6.1.1.16: Cysteine--tRNA ligase	MBX	diacetylspermine	-0.22117	0.000162761	0.0301279
MPX|EC	1.2.7.8: Indolepyruvate ferredoxin oxidoreductase	MBX	C24:1 SM	-0.220999	0.000164722	0.0304504
MPX|EC	2.3.1.61: Dihydrolipoyllysine-residue succinyltransferase	MBX	C18:3 CE	-0.220916	0.000165677	0.0305861
MPX|EC	4.2.1.32: L(+)-tartrate dehydratase	MBX	NH4 C20:3 CE	-0.220863	0.000166295	0.0306594
MPX|EC	1.2.4.1: Pyruvate dehydrogenase (acetyl-transferring)	MBX	agmatine	0.220826	0.000166724	0.0306977
MPX|EC	2.3.1.12: Dihydrolipoyllysine-residue acetyltransferase	MBX	hydroxycotinine	0.220769	0.000167397	0.03073
MPX|EC	4.2.1.32: L(+)-tartrate dehydratase	MBX	tetrahydro-1-methyl-beta-carboline-3-carboxylate	0.220766	0.000167424	0.03073
MPX|EC	4.2.3.5: Chorismate synthase	MBX	taurine	-0.22074	0.000167738	0.03073
MPX|EC	1.5.1.20: Methylenetetrahydrofolate reductase (NAD(P)H)	MBX	C20:4 CE	-0.220736	0.000167787	0.03073
MPX|EC	3.1.1.11: Pectinesterase	MBX	N1,N12-diacetylspermine	0.2207	0.000168198	0.0307648
MPX|EC	2.5.1.55: 3-deoxy-8-phosphooctulonate synthase	MBX	tauro-alpha-muricholate/tauro-beta-muricholate	-0.220656	0.000168722	0.0308199
MPX|EC	2.7.1.40: Pyruvate kinase	MBX	NH4 C16:0 CE	-0.220617	0.000169188	0.0308644
MPX|EC	6.1.1.16: Cysteine--tRNA ligase	MBX	N6,N6-dimethyllysine	-0.220573	0.000169707	0.0309183
MPX|EC	1.1.1.262: 4-hydroxythreonine-4-phosphate dehydrogenase	MBX	N1-acetylspermidine	-0.220467	0.00017097	0.0310785
MPX|EC	1.1.1.3: Homoserine dehydrogenase	MBX	5-dodecenoate	-0.220461	0.00017104	0.0310785
MPX|EC	4.2.1.46: dTDP-glucose 4,6-dehydratase	MBX	C38:4 PC	-0.220437	0.00017132	0.0310785
MPX|EC	6.3.2.8: UDP-N-acetylmuramate--L-alanine ligase	MBX	alpha-ketoisovalerate	-0.220424	0.000171483	0.0310785
MPX|EC	5.4.99.5: Chorismate mutase	MBX	UMP	0.22035	0.000172367	0.0311602
MPX|EC	1.11.1.15: Peroxiredoxin	MBX	NH4 C20:4 CE	-0.220324	0.000172683	0.0311602
MPX|EC	4.2.1.59: 3-hydroxyacyl-[acyl-carrier-protein] dehydratase	MBX	5-hydroxytryptophan	-0.220319	0.000172746	0.0311602
MPX|EC	2.4.2.7: Adenine phosphoribosyltransferase	MBX	alpha-glycerophosphocholine	-0.220311	0.000172832	0.0311602
MPX|EC	4.2.3.5: Chorismate synthase	MBX	C16:1 LPC	-0.220278	0.000173233	0.0311652
MPX|EC	5.99.1.2: DNA topoisomerase	MBX	dCMP	0.220272	0.000173314	0.0311652
MPX|EC	1.5.1.20: Methylenetetrahydrofolate reductase (NAD(P)H)	MBX	NH4 C20:4 CE	-0.220253	0.000173535	0.0311652
MPX|EC	6.1.1.11: Serine--tRNA ligase	MBX	1-methylhistamine	-0.220233	0.000173776	0.0311682
MPX|EC	2.1.3.3: Ornithine carbamoyltransferase	MBX	sphingosine-isomer1	-0.220167	0.000174578	0.0312716
MPX|EC	3.5.1.25: N-acetylglucosamine-6-phosphate deacetylase	MBX	putrescine	-0.22009	0.000175526	0.0314008
MPX|EC	1.3.8.1: Short-chain acyl-CoA dehydrogenase	MBX	trimethylamine-N-oxide	-0.21995	0.00017724	0.0316173
MPX|EC	4.2.1.99: 2-methylisocitrate dehydratase	MBX	hydroxycotinine	0.219923	0.000177574	0.0316173
MPX|EC	2.3.1.180: Beta-ketoacyl-[acyl-carrier-protein] synthase III	MBX	NMMA	-0.219907	0.000177772	0.0316173
MPX|EC	2.7.1.17: Xylulokinase	MBX	N1,N12-diacetylspermine	-0.219907	0.000177772	0.0316173
MPX|EC	1.6.5.8: NADH:ubiquinone reductase (Na(+)-transporting)	MBX	3-methyladipate/pimelate	0.219888	0.000178014	0.0316173
MPX|EC	3.4.11.1: Leucyl aminopeptidase	MBX	alpha-ketoglutarate	-0.219874	0.000178184	0.0316173
MPX|EC	5.4.2.8: Phosphomannomutase	MBX	C52:7 TAG	0.219856	0.000178407	0.0316173
MPX|EC	2.7.7.27: Glucose-1-phosphate adenylyltransferase	MBX	2-deoxycytidine	-0.219844	0.00017856	0.0316173
MPX|EC	3.2.1.52: Beta-N-acetylhexosaminidase	MBX	C16:0 CE	0.219819	0.00017887	0.0316317
MPX|EC	2.7.7.4: Sulfate adenylyltransferase	MBX	C44:1 TAG	0.219782	0.00017933	0.0316705
MPX|EC	4.1.1.32: Phosphoenolpyruvate carboxykinase (GTP)	MBX	C18:1-OH carnitine	-0.219765	0.000179546	0.0316705
MPX|EC	4.2.1.45: CDP-glucose 4,6-dehydratase	MBX	C18:3 LPC	0.219711	0.000180217	0.0317485
MPX|EC	2.4.2.7: Adenine phosphoribosyltransferase	MBX	lysine	-0.219512	0.000182726	0.0321337
MPX|EC	3.4.21.53: Endopeptidase La	MBX	C34:1 PC	-0.219501	0.000182868	0.0321337
MPX|EC	2.3.1.129: Acyl-[acyl-carrier-protein]--UDP-N-acetylglucosamine O-acyltransferase	MBX	C36:3 PC	-0.219461	0.000183383	0.0321727
MPX|EC	1.4.1.2: Glutamate dehydrogenase	MBX	C10 carnitine	-0.219447	0.000183554	0.0321727
MPX|EC	2.4.2.7: Adenine phosphoribosyltransferase	MBX	gabapentin	-0.219391	0.000184274	0.0322582
MPX|EC	1.5.1.2: Pyrroline-5-carboxylate reductase	MBX	citrate	-0.21927	0.000185827	0.032489
MPX|EC	1.6.5.11: NADH dehydrogenase (quinone)	MBX	heptadecanoate	-0.21925	0.000186086	0.0324934
MPX|EC	1.2.1.11: Aspartate-semialdehyde dehydrogenase	MBX	N-acetylputrescine	-0.219167	0.00018717	0.0326296
MPX|EC	1.4.1.2: Glutamate dehydrogenase	MBX	adipate	0.219139	0.000187536	0.0326296
MPX|EC	1.1.1.103: L-threonine 3-dehydrogenase	MBX	alpha-ketoglutarate	-0.219126	0.000187698	0.0326296
MPX|EC	5.4.99.9: UDP-galactopyranose mutase	MBX	N-acetylhistamine	-0.219103	0.000187999	0.0326296
MPX|EC	1.6.5.2: NAD(P)H dehydrogenase (quinone)	MBX	C16:1 SM	-0.2191	0.000188043	0.0326296
MPX|EC	4.1.1.19: Arginine decarboxylase	MBX	C46:1 TAG	-0.219016	0.000189142	0.0327792
MPX|EC	1.6.5.8: NADH:ubiquinone reductase (Na(+)-transporting)	MBX	creatinine	-0.218843	0.000191423	0.0331332
MPX|EC	5.2.1.8: Peptidylprolyl isomerase	MBX	3-methyladipate/pimelate	0.218783	0.000192218	0.0331899
MPX|EC	2.6.1.83: LL-diaminopimelate aminotransferase	MBX	eicosadienoate	-0.218763	0.000192486	0.0331899
MPX|EC	2.5.1.55: 3-deoxy-8-phosphooctulonate synthase	MBX	riboflavin	-0.218737	0.000192828	0.0331899
MPX|EC	1.1.1.69: Gluconate 5-dehydrogenase	MBX	3-methyladipate/pimelate	0.218736	0.000192853	0.0331899
MPX|EC	1.11.1.15: Peroxiredoxin	MBX	N-acetylhistamine	-0.218728	0.000192948	0.0331899
MPX|EC	5.99.1.3: DNA topoisomerase (ATP-hydrolyzing)	MBX	palmitoylethanolamide	-0.218632	0.000194245	0.0333701
MPX|EC	4.1.3.1: Isocitrate lyase	MBX	NH4 C22:6 CE	-0.218614	0.000194477	0.0333701
MPX|EC	2.7.7.9: UTP--glucose-1-phosphate uridylyltransferase	MBX	N6,N6,N6-trimethyllysine	-0.218565	0.000195146	0.0334436
MPX|EC	1.5.1.20: Methylenetetrahydrofolate reductase (NAD(P)H)	MBX	C10 carnitine	-0.218519	0.000195769	0.0334683
MPX|EC	3.4.11.18: Methionyl aminopeptidase	MBX	serine	-0.2185	0.000196025	0.0334683
MPX|EC	5.3.1.1: Triose-phosphate isomerase	MBX	C36:1 DAG	0.218483	0.00019625	0.0334683
MPX|EC	6.3.2.8: UDP-N-acetylmuramate--L-alanine ligase	MBX	bilirubin	-0.218483	0.000196256	0.0334683
MPX|EC	6.4.1.1: Pyruvate carboxylase	MBX	N1-methyl-2-pyridone-5-carboxamide	-0.218452	0.00019668	0.0334994
MPX|EC	2.3.1.29: Glycine C-acetyltransferase	MBX	urobilin	0.218405	0.000197317	0.0335339
MPX|EC	4.1.1.32: Phosphoenolpyruvate carboxykinase (GTP)	MBX	N-acetylhistamine	-0.218398	0.000197412	0.0335339
MPX|EC	3.4.11.1: Leucyl aminopeptidase	MBX	NH4 C36:0 DAG	0.218384	0.000197609	0.0335339
MPX|EC	4.1.3.1: Isocitrate lyase	MBX	alanylalanine	-0.218342	0.000198182	0.0335402
MPX|EC	1.5.1.20: Methylenetetrahydrofolate reductase (NAD(P)H)	MBX	alanylalanine	-0.218338	0.000198238	0.0335402
MPX|EC	3.6.3.14: H(+)-transporting two-sector ATPase	MBX	suberate	0.218328	0.000198371	0.0335402
MPX|EC	2.3.1.234: N(6)-L-threonylcarbamoyladenine synthase	MBX	agmatine	-0.218309	0.000198634	0.0335437
MPX|EC	4.1.2.4: Deoxyribose-phosphate aldolase	MBX	arginine	0.218208	0.000200024	0.0336941
MPX|EC	2.2.1.1: Transketolase	MBX	adipate	0.218202	0.00020011	0.0336941
MPX|EC	4.1.3.1: Isocitrate lyase	MBX	C30:0 DAG	0.218192	0.000200253	0.0336941
MPX|EC	1.1.1.262: 4-hydroxythreonine-4-phosphate dehydrogenase	MBX	NH4 C50:4 TAG	-0.218121	0.000201226	0.0338167
MPX|EC	1.4.1.1: Alanine dehydrogenase	MBX	sphingosine-isomer1	-0.218019	0.000202662	0.0339877
MPX|EC	1.1.1.49: Glucose-6-phosphate dehydrogenase (NADP(+))	MBX	ADMA/SDMA	-0.218013	0.000202734	0.0339877
MPX|EC	3.4.21.53: Endopeptidase La	MBX	C18:1 LPE	-0.217988	0.000203093	0.0340068
MPX|EC	6.3.2.8: UDP-N-acetylmuramate--L-alanine ligase	MBX	NMMA	-0.217961	0.000203474	0.0340295
MPX|EC	5.3.1.12: Glucuronate isomerase	MBX	C54:3 TAG	0.217915	0.000204111	0.0340949
MPX|EC	4.2.1.32: L(+)-tartrate dehydratase	MBX	tauro-alpha-muricholate/tauro-beta-muricholate	-0.217881	0.000204597	0.034135
MPX|EC	1.15.1.1: Superoxide dismutase	MBX	C16:1 MAG	0.217822	0.000205431	0.034233
MPX|EC	3.2.1.52: Beta-N-acetylhexosaminidase	MBX	3-methylxanthine	-0.217732	0.000206716	0.0344058
MPX|EC	4.2.1.2: Fumarate hydratase	MBX	C22:6 LPE	0.217687	0.000207358	0.0344712
MPX|EC	1.15.1.1: Superoxide dismutase	MBX	C38:3 PC	-0.217648	0.000207918	0.0344913
MPX|EC	2.7.9.1: Pyruvate, phosphate dikinase	MBX	ketodeoxycholate	-0.217643	0.000207988	0.0344913
MPX|EC	3.5.1.18: Succinyl-diaminopimelate desuccinylase	MBX	C56:2 TAG	0.217626	0.000208225	0.0344913
MPX|EC	6.1.1.19: Arginine--tRNA ligase	MBX	1-methylnicotinamide	-0.217573	0.000208989	0.0345764
MPX|EC	2.7.7.12: UDP-glucose--hexose-1-phosphate uridylyltransferase	MBX	C44:1 TAG	0.217544	0.000209404	0.0346039
MPX|EC	2.7.3.9: Phosphoenolpyruvate--protein phosphotransferase	MBX	C24:0 SM	-0.217509	0.000209911	0.0346464
MPX|EC	1.3.8.1: Short-chain acyl-CoA dehydrogenase	MBX	3-methyladipate/pimelate	0.217433	0.000211017	0.0347874
MPX|EC	3.3.1.1: Adenosylhomocysteinase	MBX	C36:4 PC-A	-0.217392	0.000211614	0.0348445
MPX|EC	4.2.1.3: Aconitate hydratase	MBX	cadaverine	-0.217367	0.000211978	0.0348629
MPX|EC	2.3.1.180: Beta-ketoacyl-[acyl-carrier-protein] synthase III	MBX	C44:1 TAG	0.217288	0.000213138	0.0350121
MPX|EC	1.6.5.11: NADH dehydrogenase (quinone)	MBX	ectoine	-0.217187	0.00021462	0.0352139
MPX|EC	6.3.5.5: Carbamoyl-phosphate synthase (glutamine-hydrolyzing)	MBX	N1-methyl-2-pyridone-5-carboxamide	-0.217003	0.000217347	0.0354749
MPX|EC	2.7.7.12: UDP-glucose--hexose-1-phosphate uridylyltransferase	MBX	putrescine	-0.217001	0.00021739	0.0354749
MPX|EC	5.4.99.9: UDP-galactopyranose mutase	MBX	C20:5 CE	-0.216997	0.000217442	0.0354749
MPX|EC	1.2.7.8: Indolepyruvate ferredoxin oxidoreductase	MBX	lysine	-0.216994	0.000217494	0.0354749
MPX|EC	3.4.21.53: Endopeptidase La	MBX	C18:3 LPC	-0.216992	0.000217522	0.0354749
MPX|EC	5.4.2.7: Phosphopentomutase	MBX	C24:1 SM	-0.216977	0.000217746	0.0354749
MPX|EC	1.4.1.14: Glutamate synthase (NADH)	MBX	trimethylamine-N-oxide	-0.216955	0.000218075	0.0354869
MPX|EC	5.4.99.9: UDP-galactopyranose mutase	MBX	1-methylhistamine	-0.216804	0.000220353	0.0358155
MPX|EC	2.4.1.1: Glycogen phosphorylase	MBX	sphingosine	-0.216742	0.000221295	0.0359265
MPX|EC	1.1.1.103: L-threonine 3-dehydrogenase	MBX	myristoleate	-0.216695	0.000222001	0.0359934
MPX|EC	5.99.1.3: DNA topoisomerase (ATP-hydrolyzing)	MBX	palmithoylethanolamide	-0.21668	0.000222226	0.0359934
MPX|EC	1.2.7.8: Indolepyruvate ferredoxin oxidoreductase	MBX	C18:2 carnitine	-0.216607	0.000223346	0.0361326
MPX|EC	6.3.4.4: Adenylosuccinate synthase	MBX	erythronate	-0.216486	0.000225216	0.0362935
MPX|EC	6.1.1.20: Phenylalanine--tRNA ligase	MBX	3-methyladipate/pimelate	0.216478	0.000225332	0.0362935
MPX|EC	1.2.7.8: Indolepyruvate ferredoxin oxidoreductase	MBX	hydroxyproline	-0.216477	0.000225352	0.0362935
MPX|EC	6.3.2.8: UDP-N-acetylmuramate--L-alanine ligase	MBX	alpha-glycerophosphocholine	-0.216474	0.000225388	0.0362935
MPX|EC	3.2.1.52: Beta-N-acetylhexosaminidase	MBX	glycerate	-0.216448	0.000225806	0.0363185
MPX|EC	1.2.1.11: Aspartate-semialdehyde dehydrogenase	MBX	C16:1 LPE	-0.216428	0.000226113	0.0363258
MPX|EC	6.1.1.10: Methionine--tRNA ligase	MBX	hydroxymyristate	0.216397	0.000226585	0.03633
MPX|EC	4.1.2.40: Tagatose-bisphosphate aldolase	MBX	NH4 C16:0 CE	-0.216392	0.000226663	0.03633
MPX|EC	1.17.7.3: (E)-4-hydroxy-3-methylbut-2-enyl-diphosphate synthase (flavodoxin)	MBX	NH4 C16:1 MAG	0.216316	0.000227856	0.0364345
MPX|EC	2.7.7.12: UDP-glucose--hexose-1-phosphate uridylyltransferase	MBX	C16:0 SM	-0.216312	0.000227915	0.0364345
MPX|EC	2.4.2.10: Orotate phosphoribosyltransferase	MBX	sphingosine-isomer1	-0.216298	0.00022813	0.0364345
MPX|EC	1.12.99.6: Hydrogenase (acceptor)	MBX	5-hydroxytryptophan	-0.216283	0.000228366	0.0364345
MPX|EC	2.7.7.12: UDP-glucose--hexose-1-phosphate uridylyltransferase	MBX	alpha-glycerophosphocholine	-0.216237	0.000229091	0.0365082
MPX|EC	2.3.1.179: Beta-ketoacyl-[acyl-carrier-protein] synthase II	MBX	C38:4 PC	-0.216173	0.000230089	0.0366251
MPX|EC	5.4.2.10: Phosphoglucosamine mutase	MBX	N6,N6,N6-trimethyllysine	-0.216129	0.000230794	0.0366952
MPX|EC	2.4.2.7: Adenine phosphoribosyltransferase	MBX	NH4 C16:1 CE	-0.216074	0.000231656	0.0367487
MPX|EC	4.2.1.33: 3-isopropylmalate dehydratase	MBX	C16:1 LPC plasmalogen	-0.216074	0.000231661	0.0367487
MPX|EC	6.1.1.19: Arginine--tRNA ligase	MBX	homocitrulline	-0.215948	0.000233664	0.0370241
MPX|EC	2.3.1.12: Dihydrolipoyllysine-residue acetyltransferase	MBX	histidine	0.215921	0.000234107	0.037052
MPX|EC	2.6.1.83: LL-diaminopimelate aminotransferase	MBX	eicosatrienoate	-0.21588	0.000234752	0.0371117
MPX|EC	5.4.2.12: Phosphoglycerate mutase (2,3-diphosphoglycerate-independent)	MBX	sphingosine	-0.215808	0.000235915	0.037154
MPX|EC	5.99.1.2: DNA topoisomerase	MBX	cortisol	0.215801	0.000236032	0.037154
MPX|EC	5.4.2.10: Phosphoglucosamine mutase	MBX	3-methylhistidine	-0.215771	0.000236506	0.037154
MPX|EC	1.1.1.58: Tagaturonate reductase	MBX	3-methyladipate/pimelate	0.215766	0.000236594	0.037154
MPX|EC	6.1.1.22: Asparagine--tRNA ligase	MBX	C20:3 LPC	-0.21576	0.000236691	0.037154
MPX|EC	3.4.11.1: Leucyl aminopeptidase	MBX	acetyl-galactosamine	-0.215747	0.000236909	0.037154
MPX|EC	4.2.1.45: CDP-glucose 4,6-dehydratase	MBX	alpha-glycerophosphocholine	0.215719	0.00023735	0.037154
MPX|EC	2.7.3.9: Phosphoenolpyruvate--protein phosphotransferase	MBX	C20:0 SM	-0.215719	0.000237363	0.037154
MPX|EC	3.2.1.8: Endo-1,4-beta-xylanase	MBX	C18:1 carnitine	-0.215714	0.000237431	0.037154
MPX|EC	2.7.1.45: 2-dehydro-3-deoxygluconokinase	MBX	C38:6 PC	-0.215676	0.000238047	0.0372062
MPX|EC	1.12.99.6: Hydrogenase (acceptor)	MBX	C48:0 TAG	0.215661	0.000238301	0.0372062
MPX|EC	1.1.1.35: 3-hydroxyacyl-CoA dehydrogenase	MBX	urobilin	0.215558	0.000239987	0.0373632
MPX|EC	2.3.1.61: Dihydrolipoyllysine-residue succinyltransferase	MBX	C36:4 PC plasmalogen	-0.215525	0.000240519	0.0373632
MPX|EC	3.5.1.88: Peptide deformylase	MBX	1-methylnicotinamide	-0.21551	0.000240768	0.0373632
MPX|EC	4.2.1.2: Fumarate hydratase	MBX	NH4 C20:3 CE	-0.215501	0.000240922	0.0373632
MPX|EC	5.4.99.18: 5-(carboxyamino)imidazole ribonucleotide mutase	MBX	carboxyibuprofen	-0.215501	0.000240924	0.0373632
MPX|EC	2.4.1.1: Glycogen phosphorylase	MBX	3-methyladipate/pimelate	0.215501	0.000240924	0.0373632
MPX|EC	3.6.5.3: Protein-synthesizing GTPase	MBX	3-methyladipate/pimelate	0.215472	0.000241395	0.0373944
MPX|EC	1.2.4.2: Oxoglutarate dehydrogenase (succinyl-transferring)	MBX	NH4 C18:3 CE	-0.215286	0.00024448	0.03783
MPX|EC	2.7.1.17: Xylulokinase	MBX	ADMA/SDMA	-0.215207	0.000245807	0.0378703
MPX|EC	5.99.1.2: DNA topoisomerase	MBX	NH4 C16:1 MAG	0.215184	0.000246184	0.0378703
MPX|EC	4.2.1.59: 3-hydroxyacyl-[acyl-carrier-protein] dehydratase	MBX	C2 carnitine	0.215167	0.000246475	0.0378703
MPX|EC	1.5.1.2: Pyrroline-5-carboxylate reductase	MBX	C18:3 LPC	-0.21516	0.00024659	0.0378703
MPX|EC	2.7.7.6: DNA-directed RNA polymerase	MBX	adipate	0.215158	0.000246623	0.0378703
MPX|EC	1.2.4.1: Pyruvate dehydrogenase (acetyl-transferring)	MBX	4-aminophenol	-0.215156	0.000246652	0.0378703
MPX|EC	5.4.2.7: Phosphopentomutase	MBX	C18:1 carnitine	-0.215156	0.000246653	0.0378703
MPX|EC	6.1.1.7: Alanine--tRNA ligase	MBX	3-methyladipate/pimelate	0.215128	0.000247136	0.0379025
MPX|EC	4.2.1.32: L(+)-tartrate dehydratase	MBX	N1,N12-diacetylspermine	-0.215086	0.000247829	0.0379138
MPX|EC	1.1.1.262: 4-hydroxythreonine-4-phosphate dehydrogenase	MBX	N6,N6,N6-trimethyllysine	-0.215086	0.000247843	0.0379138
MPX|EC	5.4.2.10: Phosphoglucosamine mutase	MBX	citrate	-0.215067	0.000248153	0.0379138
MPX|EC	3.5.1.18: Succinyl-diaminopimelate desuccinylase	MBX	C56:3 TAG	0.215058	0.000248303	0.0379138
MPX|EC	5.1.3.3: Aldose 1-epimerase	MBX	taurocholate	-0.215008	0.000249149	0.0380012
MPX|EC	2.3.1.180: Beta-ketoacyl-[acyl-carrier-protein] synthase III	MBX	C51:3 TAG	-0.214951	0.000250127	0.0380742
MPX|EC	5.3.1.12: Glucuronate isomerase	MBX	C53:3 TAG	0.214948	0.000250177	0.0380742
MPX|EC	1.1.1.49: Glucose-6-phosphate dehydrogenase (NADP(+))	MBX	N1,N12-diacetylspermine	-0.214929	0.000250505	0.0380823
MPX|EC	3.1.13.1: Exoribonuclease II	MBX	N6,N6-dimethyllysine	-0.214883	0.000251294	0.0381379
MPX|EC	5.4.2.12: Phosphoglycerate mutase (2,3-diphosphoglycerate-independent)	MBX	C14:0 LPC	-0.214875	0.000251421	0.0381379
MPX|EC	1.5.1.2: Pyrroline-5-carboxylate reductase	MBX	putrescine	-0.214835	0.000252112	0.038201
MPX|EC	3.5.1.18: Succinyl-diaminopimelate desuccinylase	MBX	NH4 C54:5 TAG	0.214813	0.000252494	0.038217
MPX|EC	4.2.1.32: L(+)-tartrate dehydratase	MBX	gemfibrozil	-0.214751	0.000253553	0.0383355
MPX|EC	4.2.1.47: GDP-mannose 4,6-dehydratase	MBX	urobilin	0.214729	0.000253935	0.0383513
MPX|EC	6.3.1.2: Glutamate--ammonia ligase	MBX	suberate	0.21469	0.000254617	0.0384126
MPX|EC	4.2.1.33: 3-isopropylmalate dehydratase	MBX	tauro-alpha-muricholate/tauro-beta-muricholate	-0.214602	0.000256132	0.0385991
MPX|EC	3.2.1.21: Beta-glucosidase	MBX	aminoisobutyric acid/GABA	-0.214586	0.000256421	0.0386007
MPX|EC	2.7.9.2: Pyruvate, water dikinase	MBX	C20:5 CE	-0.21447	0.00025845	0.0388276
MPX|EC	1.1.1.3: Homoserine dehydrogenase	MBX	glutamine	-0.214452	0.000258767	0.0388276
MPX|EC	1.2.4.2: Oxoglutarate dehydrogenase (succinyl-transferring)	MBX	7-methylxanthine	-0.214443	0.000258921	0.0388276
MPX|EC	2.4.1.227: acetylglucosaminyltransferase	MBX	C45:0 TAG	0.214436	0.000259049	0.0388276
MPX|EC	3.2.1.8: Endo-1,4-beta-xylanase	MBX	sphingosine-isomer2	-0.214415	0.00025941	0.0388397
MPX|EC	6.3.2.8: UDP-N-acetylmuramate--L-alanine ligase	MBX	N6,N6-dimethyllysine	-0.214376	0.0002601	0.0389011
MPX|EC	5.99.1.2: DNA topoisomerase	MBX	4-aminophenol	0.214359	0.000260399	0.0389039
MPX|EC	1.1.1.49: Glucose-6-phosphate dehydrogenase (NADP(+))	MBX	C18:1 SM	-0.214248	0.000262379	0.039123
MPX|EC	5.3.1.1: Triose-phosphate isomerase	MBX	NH4 C51:2 TAG	0.214245	0.00026243	0.039123
MPX|EC	2.7.1.11: 6-phosphofructokinase	MBX	erythronate	-0.214227	0.000262752	0.0391288
MPX|EC	5.99.1.3: DNA topoisomerase (ATP-hydrolyzing)	MBX	creatinine	-0.214208	0.000263098	0.0391384
MPX|EC	4.1.3.1: Isocitrate lyase	MBX	hydroxycotinine	0.214157	0.000263999	0.0391779
MPX|EC	4.2.3.1: Threonine synthase	MBX	C20:3 LPC	-0.214148	0.000264161	0.0391779
MPX|EC	2.7.2.4: Aspartate kinase	MBX	erythronate	-0.21414	0.000264308	0.0391779
MPX|EC	3.4.11.18: Methionyl aminopeptidase	MBX	NH4 C46:0 TAG	-0.214126	0.000264551	0.0391779
MPX|EC	2.4.2.22: Xanthine phosphoribosyltransferase	MBX	C22:5 CE	-0.214114	0.000264777	0.0391779
MPX|EC	2.3.1.29: Glycine C-acetyltransferase	MBX	erythronate	-0.214083	0.000265327	0.0392175
MPX|EC	5.4.99.18: 5-(carboxyamino)imidazole ribonucleotide mutase	MBX	sphingosine-isomer1	-0.214045	0.000266025	0.0392628
MPX|EC	1.6.5.11: NADH dehydrogenase (quinone)	MBX	5-hydroxytryptophan	0.214035	0.0002662	0.0392628
MPX|EC	4.1.99.3: Deoxyribodipyrimidine photo-lyase	MBX	cholesterol	0.213931	0.000268075	0.0394862
MPX|EC	3.5.1.18: Succinyl-diaminopimelate desuccinylase	MBX	NH4 C51:2 TAG	0.21392	0.000268284	0.0394862
MPX|EC	6.3.2.8: UDP-N-acetylmuramate--L-alanine ligase	MBX	C20:4 carnitine	0.21385	0.000269552	0.0396307
MPX|EC	3.4.21.92: Endopeptidase Clp	MBX	NH4 C51:2 TAG	0.21382	0.000270111	0.0396708
MPX|EC	6.3.2.8: UDP-N-acetylmuramate--L-alanine ligase	MBX	C38:2 PC	-0.213783	0.000270779	0.0397269
MPX|EC	6.3.2.1: Pantoate--beta-alanine ligase (AMP-forming)	MBX	C18:1-OH carnitine	-0.213762	0.000271179	0.0397435
MPX|EC	3.5.1.88: Peptide deformylase	MBX	trimethylamine-N-oxide	-0.21374	0.000271566	0.0397581
MPX|EC	6.3.2.1: Pantoate--beta-alanine ligase (AMP-forming)	MBX	aminoisobutyric acid/GABA	-0.213699	0.000272323	0.039827
MPX|EC	4.1.2.14: 2-dehydro-3-deoxy-phosphogluconate aldolase	MBX	eicosadienoate	-0.213649	0.00027325	0.0398784
MPX|EC	4.1.3.16: 4-hydroxy-2-oxoglutarate aldolase	MBX	eicosadienoate	-0.213649	0.00027325	0.0398784
MPX|EC	6.3.5.5: Carbamoyl-phosphate synthase (glutamine-hydrolyzing)	MBX	erythronate	-0.213624	0.000273725	0.0398857
MPX|EC	3.5.1.18: Succinyl-diaminopimelate desuccinylase	MBX	C52:2 TAG	0.213615	0.000273876	0.0398857
MPX|EC	5.1.3.3: Aldose 1-epimerase	MBX	taurochenodeoxycholate	-0.213595	0.000274259	0.0398997
MPX|EC	1.2.1.11: Aspartate-semialdehyde dehydrogenase	MBX	3-methyladipate/pimelate	0.213577	0.000274587	0.0399056
MPX|EC	2.4.2.7: Adenine phosphoribosyltransferase	MBX	C44:1 TAG	0.21352	0.000275652	0.0399941
MPX|EC	4.2.1.45: CDP-glucose 4,6-dehydratase	MBX	N1-acetylspermidine	0.213513	0.000275774	0.0399941
MPX|EC	4.2.3.1: Threonine synthase	MBX	threosphingosine	-0.213498	0.000276066	0.0399947
MPX|EC	3.5.1.2: Glutaminase	MBX	histidine	-0.213431	0.000277319	0.0400936
MPX|EC	1.4.1.3: Glutamate dehydrogenase (NAD(P)(+))	MBX	taurohyodeoxycholate/tauroursodeoxycholate	-0.21343	0.000277327	0.0400936
MPX|EC	5.4.2.7: Phosphopentomutase	MBX	histidine	-0.213412	0.000277668	0.0401011
MPX|EC	3.2.1.3: Glucan 1,4-alpha-glucosidase	MBX	C18:0 LPE-A	-0.213346	0.000278915	0.0401999
MPX|EC	1.1.1.262: 4-hydroxythreonine-4-phosphate dehydrogenase	MBX	N-acetylglutamine	-0.213344	0.000278951	0.0401999
MPX|EC	2.3.1.61: Dihydrolipoyllysine-residue succinyltransferase	MBX	NH4 C20:4 CE	-0.21333	0.000279222	0.0401999
MPX|EC	1.17.1.2: 4-hydroxy-3-methylbut-2-enyl diphosphate reductase	MBX	pantothenate	0.213297	0.000279837	0.0402466
MPX|EC	1.6.5.8: NADH:ubiquinone reductase (Na(+)-transporting)	MBX	taurine	-0.213265	0.000280445	0.0402922
MPX|EC	2.1.1.14: 5-methyltetrahydropteroyltriglutamate--homocysteine S-methyltransferase	MBX	NH4 C32:1 DAG	-0.213169	0.000282272	0.0403802
MPX|EC	1.6.5.2: NAD(P)H dehydrogenase (quinone)	MBX	C16:1 CE	-0.213163	0.000282393	0.0403802
MPX|EC	3.2.1.3: Glucan 1,4-alpha-glucosidase	MBX	dTMP	0.213133	0.000282966	0.0403802
MPX|EC	4.1.2.14: 2-dehydro-3-deoxy-phosphogluconate aldolase	MBX	eicosatrienoate	-0.213127	0.000283078	0.0403802
MPX|EC	4.1.3.16: 4-hydroxy-2-oxoglutarate aldolase	MBX	eicosatrienoate	-0.213127	0.000283078	0.0403802
MPX|EC	1.12.99.6: Hydrogenase (acceptor)	MBX	C2 carnitine	0.213126	0.000283093	0.0403802
MPX|EC	2.7.1.17: Xylulokinase	MBX	1-methylhistamine	-0.213126	0.000283096	0.0403802
MPX|EC	4.1.1.32: Phosphoenolpyruvate carboxykinase (GTP)	MBX	1-methylhistamine	-0.213088	0.000283822	0.0404422
MPX|EC	1.1.1.103: L-threonine 3-dehydrogenase	MBX	imidazolelactate	-0.213027	0.000284994	0.0405675
MPX|EC	1.1.1.49: Glucose-6-phosphate dehydrogenase (NADP(+))	MBX	gabapentin	-0.21298	0.000285906	0.0406556
MPX|EC	3.5.1.88: Peptide deformylase	MBX	N1,N12-diacetylspermine	-0.212935	0.000286765	0.0407096
MPX|EC	6.3.5.5: Carbamoyl-phosphate synthase (glutamine-hydrolyzing)	MBX	suberate	0.212915	0.000287157	0.0407096
MPX|EC	1.2.1.38: N-acetyl-gamma-glutamyl-phosphate reductase	MBX	C18:0 SM	-0.21291	0.000287249	0.0407096
MPX|EC	1.1.1.262: 4-hydroxythreonine-4-phosphate dehydrogenase	MBX	C20:5 LPC	-0.212899	0.000287461	0.0407096
MPX|EC	1.6.5.2: NAD(P)H dehydrogenase (quinone)	MBX	C22:4 CE	-0.212866	0.000288099	0.0407181
MPX|EC	6.3.2.1: Pantoate--beta-alanine ligase (AMP-forming)	MBX	C16:0 SM	-0.212866	0.000288108	0.0407181
MPX|EC	2.4.1.20: Cellobiose phosphorylase	MBX	N6,N6-dimethyllysine	-0.212845	0.000288516	0.0407342
MPX|EC	2.7.1.17: Xylulokinase	MBX	NMMA	-0.21282	0.000289004	0.0407615
MPX|EC	5.1.3.13: dTDP-4-dehydrorhamnose 3,5-epimerase	MBX	trimethylbenzene	-0.212775	0.000289883	0.0408441
MPX|EC	1.4.1.3: Glutamate dehydrogenase (NAD(P)(+))	MBX	N-acetylputrescine	-0.212705	0.000291251	0.0409248
MPX|EC	5.4.2.10: Phosphoglucosamine mutase	MBX	C18:0 LPE-A	-0.212691	0.000291527	0.0409248
MPX|EC	1.1.1.49: Glucose-6-phosphate dehydrogenase (NADP(+))	MBX	C16:1 LPC plasmalogen	-0.212664	0.000292059	0.0409248
MPX|EC	4.2.1.32: L(+)-tartrate dehydratase	MBX	NMMA	-0.212646	0.000292418	0.0409248
MPX|EC	3.5.4.10: IMP cyclohydrolase	MBX	S-methylcysteine-S-oxide	-0.212645	0.000292425	0.0409248
MPX|EC	2.1.2.3: Phosphoribosylaminoimidazolecarboxamide formyltransferase	MBX	C20:4 LPE	-0.212644	0.000292447	0.0409248
MPX|EC	3.2.1.80: Fructan beta-fructosidase	MBX	12.13-diHOME	0.21264	0.000292523	0.0409248
MPX|EC	4.1.1.11: Aspartate 1-decarboxylase	MBX	dimethylglycine	-0.212595	0.000293417	0.0410086
MPX|EC	3.2.1.22: Alpha-galactosidase	MBX	NH4 C20:4 CE	0.212577	0.000293781	0.0410181
MPX|EC	1.2.1.11: Aspartate-semialdehyde dehydrogenase	MBX	2-deoxycytidine	-0.212518	0.000294938	0.0411124
MPX|EC	4.2.1.49: Urocanate hydratase	MBX	C36:4 PC-A	-0.21249	0.000295498	0.0411124
MPX|EC	4.2.1.9: Dihydroxy-acid dehydratase	MBX	eicosadienoate	-0.212465	0.000296004	0.0411124
MPX|EC	2.5.1.49: O-acetylhomoserine aminocarboxypropyltransferase	MBX	NH4 C22:6 CE	-0.212463	0.000296033	0.0411124
MPX|EC	5.4.99.18: 5-(carboxyamino)imidazole ribonucleotide mutase	MBX	C18 carnitine	-0.212452	0.00029626	0.0411124
MPX|EC	1.16.3.2: Bacterial non-heme ferritin	MBX	adipate	0.212445	0.000296408	0.0411124
MPX|EC	3.2.1.52: Beta-N-acetylhexosaminidase	MBX	heptadecanoate	0.212428	0.000296739	0.0411124
MPX|EC	5.4.99.18: 5-(carboxyamino)imidazole ribonucleotide mutase	MBX	C20:3 LPC	-0.212424	0.000296828	0.0411124
MPX|EC	1.6.5.8: NADH:ubiquinone reductase (Na(+)-transporting)	MBX	C4 carnitine	-0.212393	0.000297433	0.0411549
MPX|EC	3.2.1.21: Beta-glucosidase	MBX	ectoine	0.212344	0.000298426	0.0412513
MPX|EC	2.3.1.29: Glycine C-acetyltransferase	MBX	adipate	0.212208	0.000301157	0.0415373
MPX|EC	2.7.9.2: Pyruvate, water dikinase	MBX	3-methylxanthine	-0.212188	0.000301579	0.0415373
MPX|EC	4.1.1.32: Phosphoenolpyruvate carboxykinase (GTP)	MBX	cholesterol	-0.212183	0.000301666	0.0415373
MPX|EC	2.7.1.90: Diphosphate--fructose-6-phosphate 1-phosphotransferase	MBX	diacetylspermine	-0.212168	0.000301973	0.0415373
MPX|EC	1.4.4.2: Glycine dehydrogenase (aminomethyl-transferring)	MBX	alloisoleucine	0.212167	0.000301994	0.0415373
MPX|EC	6.1.1.11: Serine--tRNA ligase	MBX	trimethylamine-N-oxide	-0.212133	0.000302681	0.0415518
MPX|EC	6.1.1.3: Threonine--tRNA ligase	MBX	C20:3 LPC	-0.212132	0.000302698	0.0415518
MPX|EC	1.1.1.262: 4-hydroxythreonine-4-phosphate dehydrogenase	MBX	N-acetylhistidine	-0.212103	0.000303308	0.0415943
MPX|EC	2.4.2.22: Xanthine phosphoribosyltransferase	MBX	3'-O-methyladenosine	0.212065	0.000304075	0.0416583
MPX|EC	2.4.2.17: ATP phosphoribosyltransferase	MBX	C18:1-OH carnitine	-0.212	0.000305411	0.0417895
MPX|EC	3.2.1.8: Endo-1,4-beta-xylanase	MBX	sphingosine-isomer3	-0.21198	0.000305817	0.0417895
MPX|EC	2.5.1.55: 3-deoxy-8-phosphooctulonate synthase	MBX	lysine	-0.211972	0.00030598	0.0417895
MPX|EC	3.5.1.88: Peptide deformylase	MBX	pyridoxine	0.21196	0.000306238	0.0417895
MPX|EC	UNGROUPED	MBX	C38:4 PC	-0.211905	0.000307352	0.0419002
MPX|EC	4.1.2.14: 2-dehydro-3-deoxy-phosphogluconate aldolase	MBX	docosapentaenoate	-0.211866	0.000308166	0.0419288
MPX|EC	4.1.3.16: 4-hydroxy-2-oxoglutarate aldolase	MBX	docosapentaenoate	-0.211866	0.000308166	0.0419288
MPX|EC	6.3.1.2: Glutamate--ammonia ligase	MBX	3-methyladipate/pimelate	0.211849	0.000308514	0.0419349
MPX|EC	5.99.1.3: DNA topoisomerase (ATP-hydrolyzing)	MBX	4-hydroxystyrene	-0.21182	0.000309118	0.0419406
MPX|EC	4.1.1.32: Phosphoenolpyruvate carboxykinase (GTP)	MBX	ADMA/SDMA	-0.211807	0.000309397	0.0419406
MPX|EC	1.1.1.262: 4-hydroxythreonine-4-phosphate dehydrogenase	MBX	C24:1 SM	-0.2118	0.000309543	0.0419406
MPX|EC	2.7.3.9: Phosphoenolpyruvate--protein phosphotransferase	MBX	C22:0 SM	-0.211789	0.000309766	0.0419406
MPX|EC	4.2.3.3: Methylglyoxal synthase	MBX	taurine	-0.21176	0.000310375	0.0419821
MPX|EC	2.7.9.1: Pyruvate, phosphate dikinase	MBX	3-methyladipate/pimelate	0.211741	0.000310756	0.0419926
MPX|EC	2.4.2.14: Amidophosphoribosyltransferase	MBX	N6,N6-dimethyllysine	-0.211661	0.000312432	0.0421687
MPX|EC	4.2.3.1: Threonine synthase	MBX	C38:4 PC	-0.21165	0.000312667	0.0421687
MPX|EC	4.2.1.33: 3-isopropylmalate dehydratase	MBX	C22:0 Ceramide (d18:1)	-0.211622	0.000313247	0.0422059
MPX|EC	3.2.1.52: Beta-N-acetylhexosaminidase	MBX	diacetylspermine	-0.211553	0.000314709	0.0423616
MPX|EC	4.1.2.40: Tagatose-bisphosphate aldolase	MBX	C20:5 CE	-0.211459	0.000316697	0.0425713
MPX|EC	6.1.1.15: Proline--tRNA ligase	MBX	C38:4 PC	-0.211451	0.000316881	0.0425713
MPX|EC	6.3.4.3: Formate--tetrahydrofolate ligase	MBX	C20:4 LPE	-0.211435	0.000317211	0.0425744
MPX|EC	5.3.1.12: Glucuronate isomerase	MBX	NH4 C54:2 TAG	0.211403	0.000317898	0.0426254
MPX|EC	5.99.1.2: DNA topoisomerase	MBX	C48:2 TAG	-0.211299	0.000320116	0.0428241
MPX|EC	1.1.1.49: Glucose-6-phosphate dehydrogenase (NADP(+))	MBX	alanylalanine	-0.211279	0.000320534	0.0428241
MPX|EC	2.7.9.1: Pyruvate, phosphate dikinase	MBX	suberate	0.211279	0.000320543	0.0428241
MPX|EC	1.5.1.2: Pyrroline-5-carboxylate reductase	MBX	diacetylspermine	-0.211276	0.000320616	0.0428241
MPX|EC	2.7.7.9: UTP--glucose-1-phosphate uridylyltransferase	MBX	trimethylamine-N-oxide	-0.21124	0.000321382	0.042838
MPX|EC	3.5.4.10: IMP cyclohydrolase	MBX	3-methyladipate/pimelate	0.21123	0.000321597	0.042838
MPX|EC	4.2.1.2: Fumarate hydratase	MBX	carnitine	0.211223	0.000321746	0.042838
MPX|EC	4.3.2.1: Argininosuccinate lyase	MBX	C48:2 TAG	-0.211213	0.000321956	0.042838
MPX|EC	2.7.7.12: UDP-glucose--hexose-1-phosphate uridylyltransferase	MBX	indoxyl sulfate	-0.211182	0.000322643	0.0428883
MPX|EC	3.5.1.25: N-acetylglucosamine-6-phosphate deacetylase	MBX	C20:4 LPC	-0.211148	0.000323358	0.0429422
MPX|EC	6.3.4.3: Formate--tetrahydrofolate ligase	MBX	5alpha-cholestan-3beta-ol	0.211113	0.000324118	0.043002
MPX|EC	6.1.1.21: Histidine--tRNA ligase	MBX	adipate	0.211062	0.000325243	0.0431099
MPX|EC	2.7.9.2: Pyruvate, water dikinase	MBX	sphingosine-isomer1	-0.211014	0.000326273	0.0432051
MPX|EC	1.2.1.11: Aspartate-semialdehyde dehydrogenase	MBX	acetylalanine	-0.210995	0.000326689	0.043219
MPX|EC	1.6.5.8: NADH:ubiquinone reductase (Na(+)-transporting)	MBX	creatine	-0.21085	0.000329868	0.0435654
MPX|EC	1.1.1.262: 4-hydroxythreonine-4-phosphate dehydrogenase	MBX	dCMP	0.210847	0.000329936	0.0435654
MPX|EC	3.1.13.1: Exoribonuclease II	MBX	C18:1 carnitine	-0.210803	0.000330913	0.0436343
MPX|EC	3.4.11.18: Methionyl aminopeptidase	MBX	alpha-muricholate	0.210795	0.000331087	0.0436343
MPX|EC	1.1.1.3: Homoserine dehydrogenase	MBX	C38:5 DAG	-0.210756	0.000331955	0.0436931
MPX|EC	3.5.1.18: Succinyl-diaminopimelate desuccinylase	MBX	NH4 C54:4 TAG	0.21074	0.000332303	0.0436931
MPX|EC	3.4.11.4: Tripeptide aminopeptidase	MBX	N-acetylputrescine	-0.210733	0.000332479	0.0436931
MPX|EC	2.4.1.227: acetylglucosaminyltransferase	MBX	histidinol	-0.210609	0.000335232	0.0440131
MPX|EC	1.2.1.38: N-acetyl-gamma-glutamyl-phosphate reductase	MBX	NH4 C22:4 CE	-0.21058	0.000335882	0.0440493
MPX|EC	5.2.1.8: Peptidylprolyl isomerase	MBX	creatinine	-0.210568	0.000336142	0.0440493
MPX|EC	4.1.1.49: Phosphoenolpyruvate carboxykinase (ATP)	MBX	C38:4 PC	-0.210524	0.000337146	0.0441391
MPX|EC	2.4.2.22: Xanthine phosphoribosyltransferase	MBX	beta-sitosterol	-0.210472	0.000338317	0.0442154
MPX|EC	2.7.7.8: Polyribonucleotide nucleotidyltransferase	MBX	erythronate	-0.21047	0.000338367	0.0442154
MPX|EC	1.1.1.103: L-threonine 3-dehydrogenase	MBX	C24:0 SM	-0.210436	0.000339125	0.044248
MPX|EC	3.5.1.25: N-acetylglucosamine-6-phosphate deacetylase	MBX	C18:3 LPC	-0.210419	0.000339503	0.044248
MPX|EC	2.4.1.227: acetylglucosaminyltransferase	MBX	1-3-7-trimethylurate	0.210416	0.000339573	0.044248
MPX|EC	5.4.2.12: Phosphoglycerate mutase (2,3-diphosphoglycerate-independent)	MBX	erythronate	-0.210338	0.000341345	0.044437
MPX|EC	1.4.1.3: Glutamate dehydrogenase (NAD(P)(+))	MBX	C20:3 LPC	-0.210319	0.000341791	0.0444533
MPX|EC	3.3.1.1: Adenosylhomocysteinase	MBX	C22:5 CE	-0.210281	0.00034266	0.0445246
MPX|EC	2.5.1.49: O-acetylhomoserine aminocarboxypropyltransferase	MBX	C32:2 DAG	0.210244	0.000343488	0.0445856
MPX|EC	4.2.1.46: dTDP-glucose 4,6-dehydratase	MBX	adipate	0.210232	0.000343773	0.0445856
MPX|EC	5.4.2.10: Phosphoglucosamine mutase	MBX	C18:3 CE	-0.210191	0.000344724	0.0446673
MPX|EC	3.2.1.80: Fructan beta-fructosidase	MBX	C51:3 TAG	-0.210168	0.000345242	0.0446926
MPX|EC	3.6.5.3: Protein-synthesizing GTPase	MBX	urobilin	0.210145	0.000345763	0.0447182
MPX|EC	1.1.1.157: 3-hydroxybutyryl-CoA dehydrogenase	MBX	3-methyladipate/pimelate	0.210106	0.000346665	0.0447931
MPX|EC	2.7.7.27: Glucose-1-phosphate adenylyltransferase	MBX	C38:4 PC	-0.210045	0.000348092	0.0449356
MPX|EC	2.4.1.227: acetylglucosaminyltransferase	MBX	C18:3 LPC	-0.21003	0.000348425	0.0449368
MPX|EC	2.6.1.1: Aspartate transaminase	MBX	3-methylxanthine	-0.210005	0.000349015	0.044941
MPX|EC	3.6.5.3: Protein-synthesizing GTPase	MBX	C16:1 LPC	-0.210001	0.000349106	0.044941
MPX|EC	2.3.1.12: Dihydrolipoyllysine-residue acetyltransferase	MBX	C20:4 carnitine	-0.209973	0.000349763	0.0449838
MPX|EC	3.2.1.22: Alpha-galactosidase	MBX	C22:0 SM	0.209884	0.000351834	0.0451801
MPX|EC	5.99.1.3: DNA topoisomerase (ATP-hydrolyzing)	MBX	sphingosine-isomer1	-0.209869	0.000352177	0.0451801
MPX|EC	1.1.1.3: Homoserine dehydrogenase	MBX	N1-acetylspermidine	-0.209865	0.000352267	0.0451801
MPX|EC	6.3.2.1: Pantoate--beta-alanine ligase (AMP-forming)	MBX	C18:0 LPE-A	-0.209817	0.000353408	0.045246
MPX|EC	3.2.1.52: Beta-N-acetylhexosaminidase	MBX	glutamate	-0.209816	0.000353434	0.045246
MPX|EC	4.2.3.5: Chorismate synthase	MBX	C16:0 LPC	-0.209785	0.00035416	0.0452971
MPX|EC	1.1.1.262: 4-hydroxythreonine-4-phosphate dehydrogenase	MBX	C18:1 LPC	-0.209752	0.000354943	0.0453555
MPX|EC	4.1.2.40: Tagatose-bisphosphate aldolase	MBX	N1,N12-diacetylspermine	-0.209725	0.00035558	0.0453715
MPX|EC	6.3.2.4: D-alanine--D-alanine ligase	MBX	C22:6 LPE	-0.209719	0.000355722	0.0453715
MPX|EC	2.7.7.8: Polyribonucleotide nucleotidyltransferase	MBX	C38:4 PC	-0.209695	0.000356275	0.0454001
MPX|EC	2.6.1.42: Branched-chain-amino-acid transaminase	MBX	NH4 C51:2 TAG	0.209673	0.000356798	0.045425
MPX|EC	1.2.1.38: N-acetyl-gamma-glutamyl-phosphate reductase	MBX	C20 carnitine	-0.209629	0.000357857	0.0455094
MPX|EC	1.2.1.38: N-acetyl-gamma-glutamyl-phosphate reductase	MBX	NH4 C22:5 CE	-0.209612	0.000358266	0.0455094
MPX|EC	2.3.1.39: [Acyl-carrier-protein] S-malonyltransferase	MBX	lysine	-0.209604	0.000358445	0.0455094
MPX|EC	4.2.1.99: 2-methylisocitrate dehydratase	MBX	dodecanedioate	-0.209588	0.000358838	0.0455176
MPX|EC	3.4.11.18: Methionyl aminopeptidase	MBX	3'-O-methyladenosine	0.20956	0.000359489	0.0455346
MPX|EC	1.6.5.8: NADH:ubiquinone reductase (Na(+)-transporting)	MBX	ascorbate	0.209554	0.000359629	0.0455346
MPX|EC	3.4.11.1: Leucyl aminopeptidase	MBX	C16:0 LPE	-0.209466	0.000361745	0.0457607
MPX|EC	4.3.2.2: Adenylosuccinate lyase	MBX	N1-methyl-2-pyridone-5-carboxamide	-0.209403	0.000363255	0.0459013
MPX|EC	1.1.1.49: Glucose-6-phosphate dehydrogenase (NADP(+))	MBX	C16:0 SM	-0.209378	0.000363871	0.0459013
MPX|EC	2.4.2.22: Xanthine phosphoribosyltransferase	MBX	C2 carnitine	0.209366	0.000364154	0.0459013
MPX|EC	1.2.1.38: N-acetyl-gamma-glutamyl-phosphate reductase	MBX	C34:0 PE	-0.209365	0.000364181	0.0459013
MPX|EC	4.2.3.5: Chorismate synthase	MBX	C4 carnitine	-0.209344	0.000364694	0.0459243
MPX|EC	1.1.1.262: 4-hydroxythreonine-4-phosphate dehydrogenase	MBX	glycoursodeoxycholate	-0.209324	0.000365166	0.0459419
MPX|EC	6.3.4.3: Formate--tetrahydrofolate ligase	MBX	glycochenodeoxycholate	-0.20928	0.000366236	0.0460348
MPX|EC	1.17.7.3: (E)-4-hydroxy-3-methylbut-2-enyl-diphosphate synthase (flavodoxin)	MBX	2-hydroxy-3-methylbutyrate	0.209089	0.000370905	0.0465795
MPX|EC	2.4.2.7: Adenine phosphoribosyltransferase	MBX	NH4 C22:4 CE	-0.209075	0.000371251	0.0465808
MPX|EC	5.1.3.13: dTDP-4-dehydrorhamnose 3,5-epimerase	MBX	pentose monophosphate	-0.208984	0.000373513	0.0467076
MPX|EC	5.4.99.9: UDP-galactopyranose mutase	MBX	C18:1 carnitine	-0.20898	0.000373613	0.0467076
MPX|EC	2.5.1.55: 3-deoxy-8-phosphooctulonate synthase	MBX	cinnamoylglycine	0.208978	0.000373661	0.0467076
MPX|EC	1.2.7.8: Indolepyruvate ferredoxin oxidoreductase	MBX	5-dodecenoate	-0.208968	0.000373893	0.0467076
MPX|EC	5.4.2.7: Phosphopentomutase	MBX	ADMA/SDMA	-0.208966	0.000373947	0.0467076
MPX|EC	1.2.4.1: Pyruvate dehydrogenase (acetyl-transferring)	MBX	NH4 C32:2 DAG	0.20887	0.000376339	0.0469475
MPX|EC	6.1.1.20: Phenylalanine--tRNA ligase	MBX	phenyllactate	-0.208855	0.000376721	0.0469475
MPX|EC	5.4.2.10: Phosphoglucosamine mutase	MBX	trimethylamine-N-oxide	-0.208846	0.00037694	0.0469475
MPX|EC	3.5.4.10: IMP cyclohydrolase	MBX	urobilin	0.208824	0.000377492	0.0469475
MPX|EC	2.4.2.14: Amidophosphoribosyltransferase	MBX	N1,N12-diacetylspermine	-0.208821	0.00037756	0.0469475
MPX|EC	4.2.3.5: Chorismate synthase	MBX	creatinine	-0.208807	0.000377904	0.0469482
MPX|EC	2.1.2.3: Phosphoribosylaminoimidazolecarboxamide formyltransferase	MBX	N-alpha-acetylarginine	-0.208783	0.000378511	0.0469815
MPX|EC	2.4.2.22: Xanthine phosphoribosyltransferase	MBX	1.2.3.4-tetrahydro-beta-carboline-1.3-dicarboxylate	0.208736	0.000379697	0.0470488
MPX|EC	3.6.1.1: Inorganic diphosphatase	MBX	beta-alanine	-0.208734	0.000379732	0.0470488
MPX|EC	1.5.1.20: Methylenetetrahydrofolate reductase (NAD(P)H)	MBX	3-hydroxyoctanoate	-0.208716	0.00038019	0.0470634
MPX|EC	1.4.1.3: Glutamate dehydrogenase (NAD(P)(+))	MBX	ketodeoxycholate	-0.208692	0.000380802	0.0470971
MPX|EC	4.1.1.19: Arginine decarboxylase	MBX	3-methylhistidine	-0.208643	0.000382039	0.047178
MPX|EC	1.1.1.262: 4-hydroxythreonine-4-phosphate dehydrogenase	MBX	3'-O-methyladenosine	0.208639	0.000382136	0.047178
MPX|EC	6.3.2.1: Pantoate--beta-alanine ligase (AMP-forming)	MBX	sphingosine-isomer1	-0.208481	0.000386147	0.0476126
MPX|EC	6.1.1.19: Arginine--tRNA ligase	MBX	methionine sulfoxide	-0.208463	0.000386612	0.0476126
MPX|EC	4.1.2.40: Tagatose-bisphosphate aldolase	MBX	sphingosine-isomer1	-0.20846	0.000386686	0.0476126
MPX|EC	1.3.8.1: Short-chain acyl-CoA dehydrogenase	MBX	1-methylhistamine	-0.208371	0.000388979	0.0478524
MPX|EC	1.1.1.3: Homoserine dehydrogenase	MBX	UMP	0.20834	0.00038977	0.0478845
MPX|EC	1.5.1.2: Pyrroline-5-carboxylate reductase	MBX	N6,N6,N6-trimethyllysine	-0.20833	0.000390029	0.0478845
MPX|EC	1.1.1.103: L-threonine 3-dehydrogenase	MBX	C18:0 LPE	-0.20832	0.000390276	0.0478845
MPX|EC	3.2.1.8: Endo-1,4-beta-xylanase	MBX	C16-OH carnitine	-0.208283	0.000391236	0.0479202
MPX|EC	6.3.4.4: Adenylosuccinate synthase	MBX	urobilin	0.208269	0.000391588	0.0479202
MPX|EC	6.3.2.6: Phosphoribosylaminoimidazolesuccinocarboxamide synthase	MBX	3-methyladipate/pimelate	0.208269	0.000391604	0.0479202
MPX|EC	1.1.1.69: Gluconate 5-dehydrogenase	MBX	1-methylnicotinamide	-0.208235	0.00039248	0.0479851
MPX|EC	6.3.2.9: UDP-N-acetylmuramoyl-L-alanine--D-glutamate ligase	MBX	1-methylhistamine	-0.208115	0.000395597	0.0483235
MPX|EC	3.2.1.3: Glucan 1,4-alpha-glucosidase	MBX	N6,N6,N6-trimethyllysine	-0.208086	0.000396347	0.0483725
MPX|EC	6.1.1.20: Phenylalanine--tRNA ligase	MBX	4-hydroxystyrene	-0.208058	0.00039708	0.0484011
MPX|EC	1.2.1.11: Aspartate-semialdehyde dehydrogenase	MBX	sorbitol	-0.208051	0.00039728	0.0484011
MPX|EC	3.5.99.6: Glucosamine-6-phosphate deaminase	MBX	3-methylhistidine	-0.207973	0.000399331	0.0486083
MPX|EC	3.5.1.25: N-acetylglucosamine-6-phosphate deacetylase	MBX	C18:1 LPC plasmalogen	-0.207926	0.000400566	0.0487159
MPX|EC	2.5.1.55: 3-deoxy-8-phosphooctulonate synthase	MBX	alpha-glycerophosphocholine	-0.207905	0.00040112	0.0487405
MPX|EC	4.2.3.1: Threonine synthase	MBX	sphingosine-isomer1	-0.207886	0.00040161	0.0487573
MPX|EC	6.3.2.8: UDP-N-acetylmuramate--L-alanine ligase	MBX	NH4 C20:4 CE	-0.207852	0.000402511	0.048824
MPX|EC	1.2.4.2: Oxoglutarate dehydrogenase (succinyl-transferring)	MBX	N-acetylhistamine	-0.207829	0.000403146	0.0488371
MPX|EC	3.1.13.1: Exoribonuclease II	MBX	C16:0 SM	-0.207822	0.000403324	0.0488371
MPX|EC	2.3.1.12: Dihydrolipoyllysine-residue acetyltransferase	MBX	4-aminophenol	-0.207803	0.000403838	0.0488567
MPX|EC	1.2.7.8: Indolepyruvate ferredoxin oxidoreductase	MBX	serine	-0.20776	0.000404964	0.0489502
MPX|EC	5.4.2.10: Phosphoglucosamine mutase	MBX	ADMA/SDMA	-0.207731	0.000405754	0.0490029
MPX|EC	6.1.1.22: Asparagine--tRNA ligase	MBX	3-methyladipate/pimelate	0.207684	0.000407017	0.0490909
MPX|EC	5.4.2.10: Phosphoglucosamine mutase	MBX	C44:1 TAG	0.207677	0.00040719	0.0490909
MPX|EC	1.4.1.3: Glutamate dehydrogenase (NAD(P)(+))	MBX	xanthurenate	-0.207637	0.000408261	0.0491708
MPX|EC	4.2.1.32: L(+)-tartrate dehydratase	MBX	7-methylxanthine	-0.207626	0.000408563	0.0491708
MPX|EC	5.4.2.7: Phosphopentomutase	MBX	methionine sulfoxide	-0.207596	0.00040938	0.0492264
MPX|EC	5.4.2.2: Phosphoglucomutase (alpha-D-glucose-1,6-bisphosphate-dependent)	MBX	C52:7 TAG	0.20756	0.000410331	0.0492923
MPX|EC	6.3.5.3: Phosphoribosylformylglycinamidine synthase	MBX	urobilin	0.207549	0.000410639	0.0492923
MPX|EC	1.17.7.3: (E)-4-hydroxy-3-methylbut-2-enyl-diphosphate synthase (flavodoxin)	MBX	C16:1 LPC plasmalogen	-0.207498	0.000412019	0.0494152
MPX|EC	1.1.1.77: Lactaldehyde reductase	MBX	C46:3 TAG	0.20746	0.000413045	0.0494954
MPX|EC	3.4.11.1: Leucyl aminopeptidase	MBX	glycerate	-0.207332	0.000416541	0.0498335
MPX|EC	4.2.1.3: Aconitate hydratase	MBX	citrate	-0.207331	0.000416585	0.0498335
MPX|EC	2.1.3.3: Ornithine carbamoyltransferase	MBX	palmithoylethanolamide	-0.207309	0.000417183	0.0498515
MPX|EC	6.3.3.1: Phosphoribosylformylglycinamidine cyclo-ligase	MBX	urobilin	0.207299	0.000417455	0.0498515
MPX|EC	6.1.1.10: Methionine--tRNA ligase	MBX	creatinine	-0.207277	0.000418049	0.0498794
MPX|EC	UNGROUPED	MBX	C14:0 LPC	-0.207251	0.000418782	0.049924
MPX|EC	1.8.1.4: Dihydrolipoyl dehydrogenase	MBX	C48:1 TAG	-0.20723	0.000419355	0.0499494
MPX|EC	2.3.1.12: Dihydrolipoyllysine-residue acetyltransferase	MGX|Species	Escherichia coli	0.307708	9.82435e-09	0.000233643
MPX|EC	1.2.4.1: Pyruvate dehydrogenase (acetyl-transferring)	MGX|Species	Escherichia coli	0.295042	4.10282e-08	0.000487867
MPX|EC	5.99.1.2: DNA topoisomerase	MGX|Species	Bifidobacterium pseudocatenulatum	0.277484	2.66153e-07	0.00210988
MPX|EC	6.3.2.1: Pantoate--beta-alanine ligase (AMP-forming)	MGX|Species	Bacteroides salyersiae	0.270635	5.33289e-07	0.00307534
MPX|EC	2.7.1.45: 2-dehydro-3-deoxygluconokinase	MGX|Species	Faecalibacterium prausnitzii	0.268703	6.46569e-07	0.00307534
MPX|EC	2.5.1.55: 3-deoxy-8-phosphooctulonate synthase	MGX|Species	Alistipes indistinctus	0.260668	1.41779e-06	0.00561963
MPX|EC	1.1.1.262: 4-hydroxythreonine-4-phosphate dehydrogenase	MGX|Species	Bacteroides salyersiae	0.258079	1.81602e-06	0.00616978
MPX|EC	1.12.99.6: Hydrogenase (acceptor)	MGX|Species	Escherichia coli	0.255051	2.41783e-06	0.00687457
MPX|EC	1.1.1.3: Homoserine dehydrogenase	MGX|Species	Bacteroides salyersiae	0.253143	2.89012e-06	0.00687457
MPX|EC	2.4.1.227: acetylglucosaminyltransferase	MGX|Species	Eubacterium sp 3 1 31	0.253141	2.89066e-06	0.00687457
MPX|EC	5.4.99.9: UDP-galactopyranose mutase	MGX|Species	Ruminococcus callidus	0.247407	4.90044e-06	0.0105948
MPX|EC	2.3.1.12: Dihydrolipoyllysine-residue acetyltransferase	MGX|Species	Klebsiella pneumoniae	0.243469	6.9902e-06	0.0138534
MPX|EC	1.1.1.3: Homoserine dehydrogenase	MGX|Species	Bacteroides intestinalis	0.239129	1.02678e-05	0.0187838
MPX|EC	1.2.7.8: Indolepyruvate ferredoxin oxidoreductase	MGX|Species	Bacteroides salyersiae	0.237063	1.22991e-05	0.0194402
MPX|EC	5.4.99.5: Chorismate mutase	MGX|Species	Bacteroides salyersiae	0.236541	1.28706e-05	0.0194402
MPX|EC	5.4.99.5: Chorismate mutase	MGX|Species	Bacteroides intestinalis	0.236352	1.30829e-05	0.0194402
MPX|EC	2.3.1.180: Beta-ketoacyl-[acyl-carrier-protein] synthase III	MGX|Species	Bacteroides intestinalis	0.235656	1.38963e-05	0.0194402
MPX|EC	6.3.2.1: Pantoate--beta-alanine ligase (AMP-forming)	MGX|Species	Paraprevotella clara	0.234037	1.59751e-05	0.0211066
MPX|EC	5.4.2.8: Phosphomannomutase	MGX|Species	Faecalibacterium prausnitzii	0.231558	1.97413e-05	0.0247099
MPX|EC	5.3.1.12: Glucuronate isomerase	MGX|Species	Clostridium nexile	-0.230874	2.09204e-05	0.0248764
MPX|EC	1.12.99.6: Hydrogenase (acceptor)	MGX|Species	Escherichia unclassified	0.230151	2.22392e-05	0.0250957
MPX|EC	1.2.1.38: N-acetyl-gamma-glutamyl-phosphate reductase	MGX|Species	Clostridium nexile	-0.229641	2.32152e-05	0.0250957
MPX|EC	1.12.99.6: Hydrogenase (acceptor)	MGX|Species	Bifidobacterium bifidum	0.228974	2.45538e-05	0.0253886
MPX|EC	3.5.1.88: Peptide deformylase	MGX|Species	Bifidobacterium pseudocatenulatum	0.226468	3.0268e-05	0.0299931
MPX|EC	1.1.1.3: Homoserine dehydrogenase	MGX|Species	Bacteroides eggerthii	0.224858	3.45797e-05	0.0319583
MPX|EC	3.3.1.1: Adenosylhomocysteinase	MGX|Species	Bacteroides intestinalis	0.224733	3.49388e-05	0.0319583
MPX|EC	5.4.2.10: Phosphoglucosamine mutase	MGX|Species	Bacteroides intestinalis	0.223885	3.74613e-05	0.0321721
MPX|EC	1.2.7.8: Indolepyruvate ferredoxin oxidoreductase	MGX|Species	Bacteroides intestinalis	0.22375	3.78781e-05	0.0321721
MPX|EC	4.1.3.1: Isocitrate lyase	MGX|Species	Bifidobacterium pseudocatenulatum	-0.221512	4.54686e-05	0.0365102
MPX|EC	3.5.99.10: 2-iminobutanoate/2-iminopropanoate deaminase	MGX|Species	Paraprevotella clara	-0.221353	4.60561e-05	0.0365102
MPX|EC	2.3.1.180: Beta-ketoacyl-[acyl-carrier-protein] synthase III	MGX|Species	Bacteroides salyersiae	0.219666	5.27837e-05	0.0404936
MPX|EC	1.6.5.2: NAD(P)H dehydrogenase (quinone)	MGX|Species	Alistipes indistinctus	-0.219127	5.51217e-05	0.0409658
MPX|EC	2.7.7.4: Sulfate adenylyltransferase	MGX|Species	C2likevirus unclassified	-0.218613	5.74422e-05	0.0410414
MPX|EC	2.6.1.83: LL-diaminopimelate aminotransferase	MGX|Species	Collinsella aerofaciens	-0.218348	5.86749e-05	0.0410414
MPX|EC	3.2.1.22: Alpha-galactosidase	MGX|Species	Parabacteroides goldsteinii	-0.21664	6.72324e-05	0.0456835
MPX|EC	4.3.1.1: Aspartate ammonia-lyase	MGX|Species	Faecalibacterium prausnitzii	-0.215406	7.4131e-05	0.0465978
MPX|EC	3.2.1.1: Alpha-amylase	MGX|Species	Clostridium leptum	0.215306	7.47172e-05	0.0465978
MPX|EC	2.4.2.7: Adenine phosphoribosyltransferase	MGX|Species	Parabacteroides goldsteinii	0.214815	7.76661e-05	0.0465978
MPX|EC	2.7.1.45: 2-dehydro-3-deoxygluconokinase	MGX|Species	Clostridium nexile	-0.214653	7.8663e-05	0.0465978
MPX|EC	1.1.1.262: 4-hydroxythreonine-4-phosphate dehydrogenase	MGX|Species	Acidaminococcus unclassified	0.214649	7.86866e-05	0.0465978
MPX|EC	6.1.1.14: Glycine--tRNA ligase	MGX|Species	Alistipes putredinis	0.214149	8.18378e-05	0.0465978
MPX|EC	1.1.1.3: Homoserine dehydrogenase	MGX|Species	Paraprevotella clara	0.213889	8.35257e-05	0.0465978
MPX|EC	5.3.1.5: Xylose isomerase	MGX|Species	Clostridium nexile	-0.213538	8.58538e-05	0.0465978
MPX|EC	1.16.3.2: Bacterial non-heme ferritin	MGX|Species	Bacteroides ovatus	0.212782	9.10787e-05	0.0465978
MPX|EC	3.1.1.11: Pectinesterase	MGX|Species	Bacteroides ovatus	0.212708	9.16004e-05	0.0465978
MPX|EC	2.5.1.55: 3-deoxy-8-phosphooctulonate synthase	MGX|Species	Bacteroides salyersiae	0.212687	9.17561e-05	0.0465978
MPX|EC	1.2.7.8: Indolepyruvate ferredoxin oxidoreductase	MGX|Species	Alistipes indistinctus	0.212538	9.28227e-05	0.0465978
MPX|EC	1.2.4.1: Pyruvate dehydrogenase (acetyl-transferring)	MGX|Species	Bacteroides eggerthii	-0.21237	9.40498e-05	0.0465978
MPX|EC	1.1.1.27: L-lactate dehydrogenase	MGX|Species	Coprobacter fastidiosus	-0.211713	9.89707e-05	0.0480351
MPX|EC	1.1.1.262: 4-hydroxythreonine-4-phosphate dehydrogenase	MGX|Species	Bacteroides intestinalis	0.211301	0.000102188	0.0486047
MBX	N6,N6-dimethyllysine	Serology	OmpC. EU	0.66193	2.01345e-05	0.0551684
MBX	alpha-muricholate	Serology	IgA ASCA EU	0.640642	4.47932e-05	0.0613666
MBX	palmithoylethanolamide	Serology	OmpC. EU	0.604324	0.000153744	0.106502
MBX	C18:1 LPE	Serology	IgA ASCA EU	0.603972	0.000155477	0.106502
MGX|EC	4.1.1.32: Phosphoenolpyruvate carboxykinase (GTP)	MBX	hydroxymyristate	0.422337	3.02596e-20	1.98656e-14
MGX|EC	4.2.1.90: L-rhamnonate dehydratase	MBX	C20:4 carnitine	-0.40049	3.4542e-18	1.13385e-12
MGX|EC	4.1.1.32: Phosphoenolpyruvate carboxykinase (GTP)	MBX	2-hydroxyhexadecanoate	0.36949	1.61448e-15	3.53304e-10
MGX|EC	4.2.1.90: L-rhamnonate dehydratase	MBX	N-acetylhistamine	0.362143	6.30903e-15	1.03548e-09
MGX|EC	2.5.1.75: tRNA dimethylallyltransferase	MBX	C16:1 MAG	0.358286	1.27279e-14	1.67118e-09
MGX|EC	4.1.1.32: Phosphoenolpyruvate carboxykinase (GTP)	MBX	5alpha-cholestan-3beta-ol	0.345447	1.22927e-13	1.16843e-08
MGX|EC	4.2.1.90: L-rhamnonate dehydratase	MBX	1-3-7-trimethylurate	-0.345369	1.24585e-13	1.16843e-08
MGX|EC	6.3.5.1: NAD(+) synthase (glutamine-hydrolyzing)	MBX	p-hydroxyphenylacetate	-0.337022	5.15114e-13	3.4009e-08
MGX|EC	1.4.1.1: Alanine dehydrogenase	MBX	C16:1 MAG	0.336584	5.54239e-13	3.4009e-08
MGX|EC	3.6.3.17: Monosaccharide-transporting ATPase	MBX	C16:1 MAG	-0.336355	5.75869e-13	3.4009e-08
MGX|EC	2.4.99.17: S-adenosylmethionine:tRNA ribosyltransferase-isomerase	MBX	C16:1 MAG	0.33562	6.5103e-13	3.4009e-08
MGX|EC	1.16.1.1: Mercury(II) reductase	MBX	NH4 C16:1 MAG	-0.335513	6.62738e-13	3.4009e-08
MGX|EC	1.6.5.8: NADH:ubiquinone reductase (Na(+)-transporting)	MBX	C16:1 MAG	0.335066	7.13856e-13	3.4009e-08
MGX|EC	6.3.4.5: Argininosuccinate synthase	MBX	C16:1 MAG	-0.334971	7.25245e-13	3.4009e-08
MGX|EC	2.5.1.55: 3-deoxy-8-phosphooctulonate synthase	MBX	C16:1 MAG	0.334226	8.20767e-13	3.42353e-08
MGX|EC	1.3.1.9: Enoyl-[acyl-carrier-protein] reductase (NADH)	MBX	propionate	0.334127	8.34367e-13	3.42353e-08
MGX|EC	1.5.1.2: Pyrroline-5-carboxylate reductase	MBX	propionate	0.33331	9.55182e-13	3.51698e-08
MGX|EC	1.9.3.1: Cytochrome-c oxidase	MBX	C8 carnitine	0.333252	9.64285e-13	3.51698e-08
MGX|EC	1.14.14.9: 4-hydroxyphenylacetate 3-monooxygenase	MBX	C20:4 carnitine	-0.332114	1.16343e-12	3.92427e-08
MGX|EC	4.2.1.44: Myo-inosose-2 dehydratase	MBX	5alpha-cholestan-3beta-ol	0.331647	1.25612e-12	3.92427e-08
MGX|EC	5.2.1.8: Peptidylprolyl isomerase	MBX	C16:1 MAG	0.331602	1.26553e-12	3.92427e-08
MGX|EC	6.4.1.3: Propionyl-CoA carboxylase	MBX	p-hydroxyphenylacetate	-0.331368	1.31506e-12	3.92427e-08
MGX|EC	6.1.1.9: Valine--tRNA ligase	MBX	hydroxymyristate	0.330937	1.41126e-12	4.02826e-08
MGX|EC	1.4.1.16: Diaminopimelate dehydrogenase	MBX	propionate	0.330661	1.47671e-12	4.03945e-08
MGX|EC	2.1.1.223: tRNA(1)(Val) (adenine(37)-N(6))-methyltransferase	MBX	C16:1 MAG	0.329944	1.66019e-12	4.35969e-08
MGX|EC	1.6.5.11: NADH dehydrogenase (quinone)	MBX	C16:1 MAG	0.329692	1.72997e-12	4.36821e-08
MGX|EC	2.5.1.75: tRNA dimethylallyltransferase	MBX	C16:0 LPE	0.328086	2.246e-12	5.46113e-08
MGX|EC	6.3.4.5: Argininosuccinate synthase	MBX	C16:0 LPE	-0.327837	2.33842e-12	5.4828e-08
MGX|EC	5.3.1.26: Galactose-6-phosphate isomerase	MBX	C20:4 carnitine	-0.327396	2.51154e-12	5.56343e-08
MGX|EC	1.2.99.5: Formylmethanofuran dehydrogenase	MBX	cadaverine	-0.327152	2.61261e-12	5.56343e-08
MGX|EC	4.1.1.20: Diaminopimelate decarboxylase	MBX	C16:1 MAG	0.327118	2.62704e-12	5.56343e-08
MGX|EC	5.3.1.17: 5-dehydro-4-deoxy-D-glucuronate isomerase	MBX	adenosine	0.326875	2.73199e-12	5.60489e-08
MGX|EC	2.7.7.12: UDP-glucose--hexose-1-phosphate uridylyltransferase	MBX	C16:1 MAG	-0.325744	3.27814e-12	6.52156e-08
MGX|EC	6.1.1.3: Threonine--tRNA ligase	MBX	hydroxymyristate	0.325415	3.45575e-12	6.67269e-08
MGX|EC	4.1.1.11: Aspartate 1-decarboxylase	MBX	C16:1 MAG	0.324308	4.12645e-12	7.52477e-08
MGX|EC	2.3.1.129: Acyl-[acyl-carrier-protein]--UDP-N-acetylglucosamine O-acyltransferase	MBX	C16:1 MAG	0.324183	4.20999e-12	7.52477e-08
MGX|EC	2.7.7.41: Phosphatidate cytidylyltransferase	MBX	adenosine	0.324137	4.2409e-12	7.52477e-08
MGX|EC	1.16.1.1: Mercury(II) reductase	MBX	C20:4 carnitine	-0.323657	4.5791e-12	7.91104e-08
MGX|EC	2.5.1.54: 3-deoxy-7-phosphoheptulonate synthase	MBX	C16:1 MAG	-0.322476	5.52596e-12	9.30209e-08
MGX|EC	2.1.2.1: Glycine hydroxymethyltransferase	MBX	2-hydroxy-3-methylbutyrate	-0.322126	5.84123e-12	9.58698e-08
MGX|EC	6.3.2.1: Pantoate--beta-alanine ligase (AMP-forming)	MBX	C16:1 MAG	0.320248	7.86011e-12	1.24541e-07
MGX|EC	4.2.1.90: L-rhamnonate dehydratase	MBX	sphingosine-isomer1	0.320162	7.96755e-12	1.24541e-07
MGX|EC	2.4.1.1: Glycogen phosphorylase	MBX	hydroxymyristate	0.319826	8.39956e-12	1.28241e-07
MGX|EC	6.1.1.7: Alanine--tRNA ligase	MBX	hydroxymyristate	0.31896	9.62343e-12	1.35494e-07
MGX|EC	3.5.4.2: Adenine deaminase	MBX	C16:0 LPE	-0.318949	9.64051e-12	1.35494e-07
MGX|EC	3.1.1.96: D-aminoacyl-tRNA deacylase	MBX	propionate	0.318942	9.65087e-12	1.35494e-07
MGX|EC	2.5.1.16: Spermidine synthase	MBX	C16:1 MAG	-0.318909	9.70017e-12	1.35494e-07
MGX|EC	2.3.1.129: Acyl-[acyl-carrier-protein]--UDP-N-acetylglucosamine O-acyltransferase	MBX	C16:0 LPE	0.317519	1.20543e-11	1.64869e-07
MGX|EC	2.4.99.17: S-adenosylmethionine:tRNA ribosyltransferase-isomerase	MBX	C16:0 LPE	0.317224	1.26215e-11	1.69104e-07
MGX|EC	5.3.1.24: Phosphoribosylanthranilate isomerase	MBX	C16:1 MAG	0.316988	1.30948e-11	1.71936e-07
MGX|EC	2.7.1.130: Tetraacyldisaccharide 4'-kinase	MBX	propionate	0.316535	1.40493e-11	1.78737e-07
MGX|EC	1.1.1.95: Phosphoglycerate dehydrogenase	MBX	C16:1 MAG	-0.316486	1.41573e-11	1.78737e-07
MGX|EC	2.3.1.n2: Phosphate acyltransferase	MBX	propionate	-0.315694	1.60084e-11	1.98294e-07
MGX|EC	2.7.1.30: Glycerol kinase	MBX	C16:0 LPE	-0.314223	2.00913e-11	2.44e-07
MGX|EC	2.2.1.9: synthase	MBX	propionate	0.31411	2.04416e-11	2.44e-07
MGX|EC	1.3.1.9: Enoyl-[acyl-carrier-protein] reductase (NADH)	MBX	C16:1 MAG	0.313886	2.11602e-11	2.48066e-07
MGX|EC	1.2.1.19: Aminobutyraldehyde dehydrogenase	MBX	C20:4 carnitine	-0.313193	2.3538e-11	2.71102e-07
MGX|EC	2.3.1.n2: Phosphate acyltransferase	MBX	adenosine	-0.312793	2.50249e-11	2.83257e-07
MGX|EC	2.7.1.69: Protein-N(pi)-phosphohistidine--sugar phosphotransferase	MBX	C16:1 MAG	-0.312279	2.70736e-11	2.99692e-07
MGX|EC	2.7.13.3: Histidine kinase	MBX	C16:1 MAG	-0.312203	2.73898e-11	2.99692e-07
MGX|EC	2.7.7.8: Polyribonucleotide nucleotidyltransferase	MBX	adenosine	-0.311819	2.90431e-11	3.08533e-07
MGX|EC	2.7.7.8: Polyribonucleotide nucleotidyltransferase	MBX	hydroxymyristate	0.31173	2.94392e-11	3.08533e-07
MGX|EC	1.16.1.1: Mercury(II) reductase	MBX	C8 carnitine	0.311693	2.96077e-11	3.08533e-07
MGX|EC	3.1.3.16: Protein-serine/threonine phosphatase	MBX	adipate	-0.311244	3.1704e-11	3.25216e-07
MGX|EC	2.7.8.5: CDP-diacylglycerol--glycerol-3-phosphate 3-phosphatidyltransferase	MBX	C16:1 MAG	-0.310639	3.4762e-11	3.51099e-07
MGX|EC	1.13.11.54: Acireductone dioxygenase (Fe(2+)-requiring)	MBX	C20:4 carnitine	-0.310446	3.57975e-11	3.56078e-07
MGX|EC	2.7.1.130: Tetraacyldisaccharide 4'-kinase	MBX	C16:1 MAG	0.309757	3.97396e-11	3.87837e-07
MGX|EC	6.4.1.2: Acetyl-CoA carboxylase	MBX	C16:1 MAG	-0.309685	4.01718e-11	3.87837e-07
MGX|EC	6.3.2.n2: Pup--protein ligase	MBX	niacinamide	-0.309521	4.11846e-11	3.91853e-07
MGX|EC	2.7.1.30: Glycerol kinase	MBX	inosine	-0.309338	4.23362e-11	3.97055e-07
MGX|EC	1.9.3.1: Cytochrome-c oxidase	MBX	ADMA/SDMA	0.309085	4.39883e-11	4.02626e-07
MGX|EC	2.6.1.42: Branched-chain-amino-acid transaminase	MBX	glycine	0.30906	4.41568e-11	4.02626e-07
MGX|EC	2.3.1.129: Acyl-[acyl-carrier-protein]--UDP-N-acetylglucosamine O-acyltransferase	MBX	propionate	0.308805	4.58908e-11	4.12705e-07
MGX|EC	1.5.1.2: Pyrroline-5-carboxylate reductase	MBX	C16:0 LPE	0.308517	4.79244e-11	4.2517e-07
MGX|EC	4.1.3.36: 1,4-dihydroxy-2-naphthoyl-CoA synthase	MBX	propionate	0.307939	5.22872e-11	4.5769e-07
MGX|EC	4.1.1.65: Phosphatidylserine decarboxylase	MBX	C16:1 MAG	0.30694	6.07443e-11	5.21904e-07
MGX|EC	5.3.1.17: 5-dehydro-4-deoxy-D-glucuronate isomerase	MBX	gentisate	0.306889	6.12131e-11	5.21904e-07
MGX|EC	1.7.1.13: PreQ(1) synthase	MBX	inosine	0.306035	6.95551e-11	5.85425e-07
MGX|EC	2.7.7.27: Glucose-1-phosphate adenylyltransferase	MBX	C16:1 MAG	-0.305723	7.28702e-11	6.05564e-07
MGX|EC	2.8.1.10: Thiazole synthase	MBX	C16:1 MAG	0.305049	8.05658e-11	6.61147e-07
MGX|EC	2.1.2.1: Glycine hydroxymethyltransferase	MBX	2-hydroxy-3-methylpentanoate	-0.30492	8.21161e-11	6.6555e-07
MGX|EC	4.2.1.113: o-succinylbenzoate synthase	MBX	inosine	0.304709	8.47335e-11	6.78389e-07
MGX|EC	2.4.1.1: Glycogen phosphorylase	MBX	cholesterol	-0.304516	8.71997e-11	6.87303e-07
MGX|EC	6.1.1.2: Tryptophan--tRNA ligase	MBX	adenosine	-0.304459	8.79407e-11	6.87303e-07
MGX|EC	2.8.1.10: Thiazole synthase	MBX	biotin	0.303796	9.70271e-11	7.49396e-07
MGX|EC	5.1.99.1: Methylmalonyl-CoA epimerase	MBX	cytosine	-0.302732	1.13548e-10	8.66802e-07
MGX|EC	3.5.4.16: GTP cyclohydrolase I	MBX	C16:1 MAG	0.302623	1.1539e-10	8.66885e-07
MGX|EC	2.3.1.222: Phosphate propanoyltransferase	MBX	niacinamide	-0.302575	1.162e-10	8.66885e-07
MGX|EC	3.5.1.94: Gamma-glutamyl-gamma-aminobutyrate hydrolase	MBX	C20:4 carnitine	-0.302331	1.20461e-10	8.86216e-07
MGX|EC	1.14.13.127: 3-(3-hydroxy-phenyl)propanoic acid hydroxylase	MBX	1-3-7-trimethylurate	-0.302273	1.21491e-10	8.86216e-07
MGX|EC	4.4.1.5: Lactoylglutathione lyase	MBX	C16:0 LPE	-0.302005	1.26383e-10	8.9304e-07
MGX|EC	3.6.3.27: Phosphate-transporting ATPase	MBX	inosine	-0.301975	1.26931e-10	8.9304e-07
MGX|EC	4.2.1.70: Pseudouridylate synthase	MBX	adenosine	-0.301966	1.27102e-10	8.9304e-07
MGX|EC	6.1.1.21: Histidine--tRNA ligase	MBX	C16:1 MAG	0.301925	1.27868e-10	8.9304e-07
MGX|EC	5.3.3.10: 5-carboxymethyl-2-hydroxymuconate Delta-isomerase	MBX	C20:4 carnitine	-0.301773	1.30758e-10	8.99732e-07
MGX|EC	2.3.1.174: 3-oxoadipyl-CoA thiolase	MBX	C20:4 carnitine	-0.301731	1.31567e-10	8.99732e-07
MGX|EC	1.1.1.271: GDP-L-fucose synthase	MBX	C16:1 MAG	0.301378	1.38569e-10	9.37846e-07
MGX|EC	3.2.1.177: Alpha-D-xyloside xylohydrolase	MBX	C20:4 carnitine	-0.301228	1.41638e-10	9.46002e-07
MGX|EC	4.2.1.151: Chorismate dehydratase	MBX	cytosine	-0.301176	1.42738e-10	9.46002e-07
MGX|EC	4.1.2.25: Dihydroneopterin aldolase	MBX	C16:1 MAG	0.301111	1.44097e-10	9.46002e-07
MGX|EC	1.15.1.2: Superoxide reductase	MBX	uracil	0.301004	1.46365e-10	9.51376e-07
MGX|EC	5.2.1.8: Peptidylprolyl isomerase	MBX	propionate	0.30077	1.51466e-10	9.72717e-07
MGX|EC	1.2.99.5: Formylmethanofuran dehydrogenase	MBX	C14 carnitine	-0.300683	1.53414e-10	9.72717e-07
MGX|EC	2.5.1.74: 1,4-dihydroxy-2-naphthoate polyprenyltransferase	MBX	C16:1 MAG	0.300653	1.54093e-10	9.72717e-07
MGX|EC	3.5.1.5: Urease	MBX	p-hydroxyphenylacetate	-0.300544	1.56567e-10	9.74437e-07
MGX|EC	4.1.1.32: Phosphoenolpyruvate carboxykinase (GTP)	MBX	cholesterol	-0.300511	1.57334e-10	9.74437e-07
MGX|EC	4.1.3.36: 1,4-dihydroxy-2-naphthoyl-CoA synthase	MBX	inosine	0.300173	1.65283e-10	1.00498e-06
MGX|EC	4.1.2.20: 2-dehydro-3-deoxyglucarate aldolase	MBX	C20:4 carnitine	-0.300172	1.65327e-10	1.00498e-06
MGX|EC	1.2.1.22: Lactaldehyde dehydrogenase	MBX	C20:4 carnitine	-0.29994	1.71017e-10	1.03003e-06
MGX|EC	3.5.4.19: Phosphoribosyl-AMP cyclohydrolase	MBX	hydroxymyristate	0.299871	1.72747e-10	1.03099e-06
MGX|EC	2.7.4.16: Thiamine-phosphate kinase	MBX	C16:1 MAG	0.299794	1.74686e-10	1.03317e-06
MGX|EC	2.1.2.11: 3-methyl-2-oxobutanoate hydroxymethyltransferase	MBX	C16:1 MAG	0.299359	1.86127e-10	1.08231e-06
MGX|EC	2.6.1.42: Branched-chain-amino-acid transaminase	MBX	C16:1 MAG	-0.299334	1.868e-10	1.08231e-06
MGX|EC	4.2.1.32: L(+)-tartrate dehydratase	MBX	C16:1 MAG	-0.299292	1.8794e-10	1.08231e-06
MGX|EC	2.7.4.16: Thiamine-phosphate kinase	MBX	C16:0 LPE	0.298622	2.07156e-10	1.1826e-06
MGX|EC	2.4.2.9: Uracil phosphoribosyltransferase	MBX	propionate	-0.298089	2.23801e-10	1.25615e-06
MGX|EC	4.1.99.18: Cyclic pyranopterin phosphate synthase	MBX	C16:1 MAG	-0.298087	2.23868e-10	1.25615e-06
MGX|EC	2.1.1.163: Demethylmenaquinone methyltransferase	MBX	C16:1 MAG	0.297986	2.27187e-10	1.26397e-06
MGX|EC	1.14.13.127: 3-(3-hydroxy-phenyl)propanoic acid hydroxylase	MBX	C20:4 carnitine	-0.297869	2.3105e-10	1.27143e-06
MGX|EC	2.7.3.9: Phosphoenolpyruvate--protein phosphotransferase	MBX	C16:1 MAG	-0.297829	2.324e-10	1.27143e-06
MGX|EC	4.2.1.2: Fumarate hydratase	MBX	propionate	-0.297765	2.34547e-10	1.27257e-06
MGX|EC	4.2.1.113: o-succinylbenzoate synthase	MBX	propionate	0.297282	2.51522e-10	1.34163e-06
MGX|EC	1.4.1.1: Alanine dehydrogenase	MBX	C16:0 LPE	0.297193	2.54783e-10	1.34163e-06
MGX|EC	4.2.1.70: Pseudouridylate synthase	MBX	propionate	-0.297175	2.55431e-10	1.34163e-06
MGX|EC	4.2.1.113: o-succinylbenzoate synthase	MBX	adenosine	0.297175	2.55449e-10	1.34163e-06
MGX|EC	6.1.1.20: Phenylalanine--tRNA ligase	MBX	suberate	0.297064	2.59566e-10	1.34331e-06
MGX|EC	2.4.1.21: Starch synthase	MBX	C16:1 MAG	-0.297041	2.60436e-10	1.34331e-06
MGX|EC	2.7.1.69: Protein-N(pi)-phosphohistidine--sugar phosphotransferase	MBX	C16:0 LPE	-0.296874	2.66771e-10	1.34331e-06
MGX|EC	4.2.1.80: 2-oxopent-4-enoate hydratase	MBX	C20:4 carnitine	-0.296866	2.67094e-10	1.34331e-06
MGX|EC	3.4.13.18: Cytosol nonspecific dipeptidase	MBX	C20:4 carnitine	-0.296847	2.67819e-10	1.34331e-06
MGX|EC	4.6.1.12: 2-C-methyl-D-erythritol 2,4-cyclodiphosphate synthase	MBX	C16:1 MAG	0.296841	2.68047e-10	1.34331e-06
MGX|EC	1.4.1.16: Diaminopimelate dehydrogenase	MBX	C16:1 MAG	0.296363	2.8714e-10	1.4281e-06
MGX|EC	5.4.2.10: Phosphoglucosamine mutase	MBX	C16:1 MAG	-0.296242	2.92182e-10	1.43687e-06
MGX|EC	1.6.5.8: NADH:ubiquinone reductase (Na(+)-transporting)	MBX	C16:0 LPE	0.296216	2.93281e-10	1.43687e-06
MGX|EC	1.5.1.36: Flavin reductase (NADH)	MBX	C20:4 carnitine	-0.296111	2.97765e-10	1.44803e-06
MGX|EC	3.1.3.15: Histidinol-phosphatase	MBX	glycine	0.295794	3.11615e-10	1.50424e-06
MGX|EC	2.4.1.25: 4-alpha-glucanotransferase	MBX	C16:1 MAG	-0.295653	3.17975e-10	1.52374e-06
MGX|EC	2.7.7.87: L-threonylcarbamoyladenylate synthase	MBX	C16:1 MAG	-0.295462	3.26807e-10	1.55471e-06
MGX|EC	2.4.1.1: Glycogen phosphorylase	MBX	adenosine	-0.295286	3.35155e-10	1.56823e-06
MGX|EC	3.6.1.12: dCTP diphosphatase	MBX	C20:4 carnitine	-0.295234	3.37659e-10	1.56823e-06
MGX|EC	3.7.1.14: 2-hydroxy-6-oxonona-2,4-dienedioate hydrolase	MBX	1-3-7-trimethylurate	-0.295231	3.37841e-10	1.56823e-06
MGX|EC	1.1.1.95: Phosphoglycerate dehydrogenase	MBX	glycine	0.295203	3.39205e-10	1.56823e-06
MGX|EC	3.5.4.31: S-methyl-5'-thioadenosine deaminase	MBX	cytosine	-0.294895	3.54457e-10	1.62209e-06
MGX|EC	2.4.1.1: Glycogen phosphorylase	MBX	phytosphingosine	-0.294869	3.55795e-10	1.62209e-06
MGX|EC	1.4.4.2: Glycine dehydrogenase (aminomethyl-transferring)	MBX	adenosine	-0.294776	3.60546e-10	1.63241e-06
MGX|EC	2.6.1.42: Branched-chain-amino-acid transaminase	MBX	sphinganine	-0.294651	3.6709e-10	1.65066e-06
MGX|EC	2.7.1.30: Glycerol kinase	MBX	propionate	-0.294475	3.76422e-10	1.67448e-06
MGX|EC	6.1.1.5: Isoleucine--tRNA ligase	MBX	adenosine	-0.294455	3.77489e-10	1.67448e-06
MGX|EC	4.2.1.2: Fumarate hydratase	MBX	C16:1 MAG	-0.294281	3.87014e-10	1.70521e-06
MGX|EC	2.3.1.180: Beta-ketoacyl-[acyl-carrier-protein] synthase III	MBX	C16:1 MAG	0.294226	3.90045e-10	1.70711e-06
MGX|EC	4.99.1.1: Ferrochelatase	MBX	C20:4 carnitine	-0.294125	3.95702e-10	1.70948e-06
MGX|EC	3.1.4.4: Phospholipase D	MBX	C20:4 carnitine	-0.294123	3.95795e-10	1.70948e-06
MGX|EC	2.2.1.6: Acetolactate synthase	MBX	C16:1 MAG	-0.293859	4.11008e-10	1.76359e-06
MGX|EC	3.4.17.13: Muramoyltetrapeptide carboxypeptidase	MBX	C20:4 carnitine	-0.29381	4.13897e-10	1.76445e-06
MGX|EC	3.1.1.11: Pectinesterase	MBX	propionate	0.293745	4.17721e-10	1.76926e-06
MGX|EC	4.1.2.13: Fructose-bisphosphate aldolase	MBX	C16:1 MAG	-0.293348	4.41985e-10	1.86003e-06
MGX|EC	5.3.1.14: L-rhamnose isomerase	MBX	propionate	0.29312	4.56594e-10	1.90927e-06
MGX|EC	2.3.1.129: Acyl-[acyl-carrier-protein]--UDP-N-acetylglucosamine O-acyltransferase	MBX	inosine	0.293014	4.63473e-10	1.92577e-06
MGX|EC	4.4.1.5: Lactoylglutathione lyase	MBX	C16:1 MAG	-0.292814	4.76834e-10	1.96883e-06
MGX|EC	4.2.1.70: Pseudouridylate synthase	MBX	uridine	-0.292581	4.92879e-10	2.02236e-06
MGX|EC	1.14.14.9: 4-hydroxyphenylacetate 3-monooxygenase	MBX	3'-O-methyladenosine	-0.292513	4.97647e-10	2.02924e-06
MGX|EC	2.7.7.41: Phosphatidate cytidylyltransferase	MBX	C16:0 LPE	0.292419	5.04304e-10	2.04369e-06
MGX|EC	3.6.4.13: RNA helicase	MBX	C20:4 carnitine	-0.292269	5.15181e-10	2.07496e-06
MGX|EC	3.1.21.7: Deoxyribonuclease V	MBX	C20:4 carnitine	-0.292161	5.23097e-10	2.094e-06
MGX|EC	2.3.1.9: Acetyl-CoA C-acetyltransferase	MBX	C16:1 MAG	-0.29107	6.10295e-10	2.40672e-06
MGX|EC	5.3.1.17: 5-dehydro-4-deoxy-D-glucuronate isomerase	MBX	propionate	0.291067	6.10559e-10	2.40672e-06
MGX|EC	2.8.1.4: tRNA sulfurtransferase	MBX	C16:1 MAG	-0.291047	6.12217e-10	2.40672e-06
MGX|EC	5.99.1.3: DNA topoisomerase (ATP-hydrolyzing)	MBX	cholesterol	-0.290963	6.19505e-10	2.42088e-06
MGX|EC	1.2.1.5: Aldehyde dehydrogenase (NAD(P)(+))	MBX	C20:4 carnitine	-0.290845	6.29913e-10	2.44698e-06
MGX|EC	1.1.3.15: (S)-2-hydroxy-acid oxidase	MBX	C16:1 MAG	-0.290643	6.48122e-10	2.49683e-06
MGX|EC	6.1.1.5: Isoleucine--tRNA ligase	MBX	hydroxymyristate	0.290618	6.50352e-10	2.49683e-06
MGX|EC	2.7.7.8: Polyribonucleotide nucleotidyltransferase	MBX	phytosphingosine	-0.290499	6.61368e-10	2.52437e-06
MGX|EC	1.7.1.7: GMP reductase	MBX	C20:4 carnitine	-0.290408	6.69912e-10	2.5422e-06
MGX|EC	6.3.3.1: Phosphoribosylformylglycinamidine cyclo-ligase	MBX	adenosine	-0.290355	6.74914e-10	2.54646e-06
MGX|EC	6.3.1.11: Glutamate--putrescine ligase	MBX	1-3-7-trimethylurate	-0.290033	7.06104e-10	2.64618e-06
MGX|EC	1.2.99.5: Formylmethanofuran dehydrogenase	MBX	C18:0 LPE-A	-0.29	7.09405e-10	2.64618e-06
MGX|EC	2.7.7.41: Phosphatidate cytidylyltransferase	MBX	inosine	0.289837	7.25852e-10	2.69223e-06
MGX|EC	6.1.1.7: Alanine--tRNA ligase	MBX	adenosine	-0.289702	7.39642e-10	2.71594e-06
MGX|EC	2.3.1.222: Phosphate propanoyltransferase	MBX	propionate	-0.28966	7.44078e-10	2.71594e-06
MGX|EC	2.7.8.5: CDP-diacylglycerol--glycerol-3-phosphate 3-phosphatidyltransferase	MBX	glycine	0.289654	7.44657e-10	2.71594e-06
MGX|EC	1.5.1.2: Pyrroline-5-carboxylate reductase	MBX	adenosine	0.289425	7.68943e-10	2.78903e-06
MGX|EC	2.7.1.30: Glycerol kinase	MBX	C16:1 MAG	-0.289303	7.82162e-10	2.82139e-06
MGX|EC	2.1.1.74: (FADH(2)-oxidizing)	MBX	cholesterol	-0.289253	7.87753e-10	2.82603e-06
MGX|EC	1.4.4.2: Glycine dehydrogenase (aminomethyl-transferring)	MBX	phenylacetate	0.288979	8.18477e-10	2.91934e-06
MGX|EC	2.2.1.9: synthase	MBX	adenosine	0.288943	8.22658e-10	2.91934e-06
MGX|EC	6.3.3.1: Phosphoribosylformylglycinamidine cyclo-ligase	MBX	C16:0 LPE	-0.288887	8.29121e-10	2.9252e-06
MGX|EC	2.4.99.17: S-adenosylmethionine:tRNA ribosyltransferase-isomerase	MBX	propionate	0.288851	8.33219e-10	2.9252e-06
MGX|EC	3.1.3.16: Protein-serine/threonine phosphatase	MBX	C16:1 MAG	-0.288487	8.76708e-10	3.0615e-06
MGX|EC	1.7.99.4: Nitrate reductase	MBX	C20:4 carnitine	-0.288171	9.16152e-10	3.17655e-06
MGX|EC	5.1.1.3: Glutamate racemase	MBX	C16:0 LPE	0.288147	9.19331e-10	3.17655e-06
MGX|EC	5.4.2.7: Phosphopentomutase	MBX	C16:1 MAG	-0.288043	9.32705e-10	3.20589e-06
MGX|EC	4.2.1.149: Crotonobetainyl-CoA hydratase	MBX	C20:4 carnitine	-0.287979	9.4104e-10	3.21769e-06
MGX|EC	4.2.1.151: Chorismate dehydratase	MBX	cholate	-0.287935	9.46892e-10	3.22092e-06
MGX|EC	2.1.3.3: Ornithine carbamoyltransferase	MBX	C16:1 MAG	-0.287876	9.5466e-10	3.23061e-06
MGX|EC	2.1.2.1: Glycine hydroxymethyltransferase	MBX	phenylacetate	0.287443	1.01386e-09	3.41335e-06
MGX|EC	3.2.2.27: Uracil-DNA glycosylase	MBX	C16:1 MAG	0.287332	1.02963e-09	3.44876e-06
MGX|EC	5.1.99.1: Methylmalonyl-CoA epimerase	MBX	2-hydroxy-3-methylpentanoate	-0.287281	1.03702e-09	3.45588e-06
MGX|EC	2.1.1.207: tRNA (cytidine(34)-2'-O)-methyltransferase	MBX	C16:0 LPE	-0.28707	1.06786e-09	3.52041e-06
MGX|EC	3.1.21.1: Deoxyribonuclease I	MBX	C20:4 carnitine	-0.287057	1.06972e-09	3.52041e-06
MGX|EC	2.7.7.60: 2-C-methyl-D-erythritol 4-phosphate cytidylyltransferase	MBX	C16:1 MAG	0.287039	1.07247e-09	3.52041e-06
MGX|EC	5.3.1.1: Triose-phosphate isomerase	MBX	1-methylguanine	-0.286852	1.10064e-09	3.59489e-06
MGX|EC	2.7.7.38: 3-deoxy-manno-octulosonate cytidylyltransferase	MBX	undecanedionate	0.286763	1.1142e-09	3.62118e-06
MGX|EC	6.3.4.19: tRNA(Ile)-lysidine synthetase	MBX	2-hydroxy-3-methylpentanoate	-0.286321	1.18451e-09	3.83073e-06
MGX|EC	6.1.1.3: Threonine--tRNA ligase	MBX	adenosine	-0.286276	1.19202e-09	3.83609e-06
MGX|EC	4.2.1.47: GDP-mannose 4,6-dehydratase	MBX	propionate	0.286228	1.19993e-09	3.84271e-06
MGX|EC	1.7.1.13: PreQ(1) synthase	MBX	C16:1 MAG	0.285898	1.25601e-09	4.00281e-06
MGX|EC	3.1.4.4: Phospholipase D	MBX	oxypurinol	-0.285835	1.26685e-09	4.01782e-06
MGX|EC	2.7.7.60: 2-C-methyl-D-erythritol 4-phosphate cytidylyltransferase	MBX	propionate	0.28574	1.2837e-09	4.0517e-06
MGX|EC	4.2.99.20: 2-succinyl-6-hydroxy-2,4-cyclohexadiene-1-carboxylate synthase	MBX	C20:4 carnitine	-0.285568	1.31451e-09	4.12909e-06
MGX|EC	2.2.1.9: synthase	MBX	inosine	0.285526	1.32207e-09	4.13306e-06
MGX|EC	6.3.4.21: Nicotinate phosphoribosyltransferase	MBX	C16:1 MAG	-0.285482	1.33023e-09	4.13886e-06
MGX|EC	2.5.1.54: 3-deoxy-7-phosphoheptulonate synthase	MBX	C16:0 LPE	-0.285427	1.34024e-09	4.15034e-06
MGX|EC	6.3.2.13: UDP-N-acetylmuramoyl-L-alanyl-D-glutamate--2,6-diaminopimelate ligase	MBX	valine	0.285087	1.40454e-09	4.31722e-06
MGX|EC	2.4.1.1: Glycogen phosphorylase	MBX	2-hydroxyhexadecanoate	0.285073	1.40728e-09	4.31722e-06
MGX|EC	2.5.1.90: All-trans-octaprenyl-diphosphate synthase	MBX	C20:4 carnitine	-0.28494	1.43329e-09	4.37294e-06
MGX|EC	2.1.3.9: N-acetylornithine carbamoyltransferase	MBX	sphinganine	0.284912	1.43877e-09	4.37294e-06
MGX|EC	3.5.4.28: S-adenosylhomocysteine deaminase	MBX	cytosine	-0.284823	1.45645e-09	4.38064e-06
MGX|EC	1.2.1.71: Succinylglutamate-semialdehyde dehydrogenase	MBX	C20:4 carnitine	-0.284772	1.46681e-09	4.38064e-06
MGX|EC	1.1.1.38: Malate dehydrogenase (oxaloacetate-decarboxylating)	MBX	C16:1 MAG	-0.284763	1.46857e-09	4.38064e-06
MGX|EC	4.2.99.20: 2-succinyl-6-hydroxy-2,4-cyclohexadiene-1-carboxylate synthase	MBX	C8 carnitine	0.284739	1.47341e-09	4.38064e-06
MGX|EC	5.4.99.25: tRNA pseudouridine(55) synthase	MBX	adenosine	0.284722	1.47695e-09	4.38064e-06
MGX|EC	6.1.1.9: Valine--tRNA ligase	MBX	2-hydroxyhexadecanoate	0.284692	1.48293e-09	4.38064e-06
MGX|EC	2.7.1.45: 2-dehydro-3-deoxygluconokinase	MBX	glycine	0.284668	1.48801e-09	4.38064e-06
MGX|EC	4.1.99.1: Tryptophanase	MBX	cytosine	-0.284626	1.49662e-09	4.38632e-06
MGX|EC	1.7.1.7: GMP reductase	MBX	2-aminobutyrate	0.284484	1.526e-09	4.45256e-06
MGX|EC	2.7.7.56: tRNA nucleotidyltransferase	MBX	C8 carnitine	0.284425	1.53835e-09	4.46872e-06
MGX|EC	2.7.1.89: Thiamine kinase	MBX	C20:4 carnitine	-0.284257	1.57425e-09	4.55286e-06
MGX|EC	2.1.1.185: 23S rRNA (guanosine(2251)-2'-O)-methyltransferase	MBX	2-aminobutyrate	0.284101	1.60843e-09	4.62092e-06
MGX|EC	6.3.4.21: Nicotinate phosphoribosyltransferase	MBX	propionate	-0.284085	1.61186e-09	4.62092e-06
MGX|EC	3.4.13.9: Xaa-Pro dipeptidase	MBX	C20:4 carnitine	-0.284036	1.6227e-09	4.62387e-06
MGX|EC	1.1.1.3: Homoserine dehydrogenase	MBX	C16:0 LPE	-0.284009	1.6289e-09	4.62387e-06
MGX|EC	2.7.8.7: Holo-[acyl-carrier-protein] synthase	MBX	isoleucine	0.283986	1.63402e-09	4.62387e-06
MGX|EC	1.1.1.271: GDP-L-fucose synthase	MBX	propionate	0.28383	1.66936e-09	4.70361e-06
MGX|EC	5.1.1.3: Glutamate racemase	MBX	C18:1 LPE	0.283684	1.70299e-09	4.75417e-06
MGX|EC	2.7.1.33: Pantothenate kinase	MBX	inosine	-0.283683	1.7031e-09	4.75417e-06
MGX|EC	6.1.1.5: Isoleucine--tRNA ligase	MBX	uridine	-0.28363	1.71555e-09	4.75417e-06
MGX|EC	2.7.11.1: Non-specific serine/threonine protein kinase	MBX	C16:1 MAG	-0.283608	1.72087e-09	4.75417e-06
MGX|EC	2.3.1.39: [Acyl-carrier-protein] S-malonyltransferase	MBX	C20:4 carnitine	0.283596	1.72351e-09	4.75417e-06
MGX|EC	1.13.11.16: 3-carboxyethylcatechol 2,3-dioxygenase	MBX	C20:4 carnitine	-0.28347	1.75369e-09	4.80495e-06
MGX|EC	6.3.4.20: 7-cyano-7-deazaguanine synthase	MBX	C16:1 MAG	0.283458	1.75656e-09	4.80495e-06
MGX|EC	2.7.1.130: Tetraacyldisaccharide 4'-kinase	MBX	inosine	0.283267	1.80304e-09	4.90823e-06
MGX|EC	3.6.5.n1: Elongation factor 4	MBX	2-hydroxy-3-methylbutyrate	-0.283216	1.81562e-09	4.90823e-06
MGX|EC	2.7.1.30: Glycerol kinase	MBX	adenosine	-0.283211	1.81675e-09	4.90823e-06
MGX|EC	1.4.4.2: Glycine dehydrogenase (aminomethyl-transferring)	MBX	salicylate	-0.283104	1.84369e-09	4.96061e-06
MGX|EC	5.1.3.9: N-acylglucosamine-6-phosphate 2-epimerase	MBX	inosine	-0.282989	1.87273e-09	5.00177e-06
MGX|EC	1.6.1.1: NAD(P)(+) transhydrogenase (Si-specific)	MBX	C20:4 carnitine	-0.282983	1.87422e-09	5.00177e-06
MGX|EC	1.14.99.46: Pyrimidine monooxygenase	MBX	C20:4 carnitine	-0.282882	1.90044e-09	5.05121e-06
MGX|EC	4.1.2.4: Deoxyribose-phosphate aldolase	MBX	inosine	-0.282833	1.91316e-09	5.06449e-06
MGX|EC	2.3.3.13: 2-isopropylmalate synthase	MBX	C16:1 MAG	0.282564	1.98453e-09	5.18505e-06
MGX|EC	6.1.1.5: Isoleucine--tRNA ligase	MBX	phytosphingosine	-0.282558	1.98611e-09	5.18505e-06
MGX|EC	1.13.11.15: 3,4-dihydroxyphenylacetate 2,3-dioxygenase	MBX	3'-O-methyladenosine	-0.282543	1.99024e-09	5.18505e-06
MGX|EC	1.4.4.2: Glycine dehydrogenase (aminomethyl-transferring)	MBX	cytosine	-0.282543	1.99029e-09	5.18505e-06
MGX|EC	4.1.3.36: 1,4-dihydroxy-2-naphthoyl-CoA synthase	MBX	C16:1 MAG	0.282296	2.0584e-09	5.32123e-06
MGX|EC	6.1.1.20: Phenylalanine--tRNA ligase	MBX	lithocholate	0.282295	2.05877e-09	5.32123e-06
MGX|EC	2.4.2.53: Undecaprenyl-phosphate 4-deoxy-4-formamido-L-arabinose transferase	MBX	C20:4 carnitine	-0.282236	2.07518e-09	5.3426e-06
MGX|EC	6.1.1.3: Threonine--tRNA ligase	MBX	uridine	-0.282096	2.11514e-09	5.39537e-06
MGX|EC	2.7.11.1: Non-specific serine/threonine protein kinase	MBX	glycine	0.282084	2.1187e-09	5.39537e-06
MGX|EC	3.6.1.13: ADP-ribose diphosphatase	MBX	1-methylguanine	0.282078	2.12033e-09	5.39537e-06
MGX|EC	5.1.1.1: Alanine racemase	MBX	propionate	-0.281908	2.17011e-09	5.50072e-06
MGX|EC	2.5.1.18: Glutathione transferase	MBX	C20:4 carnitine	-0.281841	2.18989e-09	5.52951e-06
MGX|EC	6.3.4.5: Argininosuccinate synthase	MBX	adenosine	-0.281766	2.21232e-09	5.56473e-06
MGX|EC	3.6.3.19: Maltose-transporting ATPase	MBX	C20:4 carnitine	-0.281675	2.23986e-09	5.56501e-06
MGX|EC	3.6.3.17: Monosaccharide-transporting ATPase	MBX	C16:0 LPE	-0.281672	2.24081e-09	5.56501e-06
MGX|EC	6.3.3.1: Phosphoribosylformylglycinamidine cyclo-ligase	MBX	C16:1 MAG	-0.281659	2.24458e-09	5.56501e-06
MGX|EC	1.9.3.1: Cytochrome-c oxidase	MBX	NH4 C16:1 MAG	-0.281653	2.24634e-09	5.56501e-06
MGX|EC	2.3.3.13: 2-isopropylmalate synthase	MBX	undecanedionate	0.281612	2.25912e-09	5.57564e-06
MGX|EC	2.7.9.3: Selenide, water dikinase	MBX	C16:0 LPE	-0.281575	2.27055e-09	5.58001e-06
MGX|EC	2.7.1.25: Adenylyl-sulfate kinase	MBX	cholesterol	0.28155	2.27807e-09	5.58001e-06
MGX|EC	2.1.1.298: Ribosomal protein L3 N(5)-glutamine methyltransferase	MBX	C20:4 carnitine	-0.281493	2.29592e-09	5.58001e-06
MGX|EC	2.6.1.87: UDP-4-amino-4-deoxy-L-arabinose aminotransferase	MBX	C20:4 carnitine	-0.281489	2.29721e-09	5.58001e-06
MGX|EC	1.3.99.2: Transferred entry: 1.3.8.1	MBX	guanine	0.281469	2.30339e-09	5.58001e-06
MGX|EC	4.1.3.1: Isocitrate lyase	MBX	C20:4 carnitine	-0.281401	2.32462e-09	5.61075e-06
MGX|EC	6.1.1.7: Alanine--tRNA ligase	MBX	phytosphingosine	-0.281125	2.41324e-09	5.80329e-06
MGX|EC	1.5.1.36: Flavin reductase (NADH)	MBX	oxypurinol	-0.281082	2.42737e-09	5.81598e-06
MGX|EC	1.6.5.11: NADH dehydrogenase (quinone)	MBX	C16:0 LPE	0.280932	2.47721e-09	5.91381e-06
MGX|EC	2.3.1.193: tRNA(Met) cytidine acetyltransferase	MBX	lithocholate	-0.280868	2.49896e-09	5.92784e-06
MGX|EC	2.7.7.9: UTP--glucose-1-phosphate uridylyltransferase	MBX	isoleucine	0.280861	2.50114e-09	5.92784e-06
MGX|EC	3.2.1.26: Beta-fructofuranosidase	MBX	C16:1 MAG	-0.280808	2.51928e-09	5.94849e-06
MGX|EC	4.2.1.70: Pseudouridylate synthase	MBX	adenine	-0.280782	2.52798e-09	5.94849e-06
MGX|EC	5.4.99.25: tRNA pseudouridine(55) synthase	MBX	C16:0 LPE	0.280734	2.54461e-09	5.96623e-06
MGX|EC	2.6.1.42: Branched-chain-amino-acid transaminase	MBX	C16:0 LPE	-0.280629	2.58096e-09	6.02992e-06
MGX|EC	5.3.1.26: Galactose-6-phosphate isomerase	MBX	3'-O-methyladenosine	-0.280365	2.67477e-09	6.22694e-06
MGX|EC	2.7.8.7: Holo-[acyl-carrier-protein] synthase	MBX	leucine	0.280256	2.71445e-09	6.29699e-06
MGX|EC	2.7.7.12: UDP-glucose--hexose-1-phosphate uridylyltransferase	MBX	C16:0 LPE	-0.280139	2.75771e-09	6.37481e-06
MGX|EC	3.1.3.68: 2-deoxyglucose-6-phosphatase	MBX	C20:4 carnitine	-0.280077	2.78084e-09	6.40572e-06
MGX|EC	3.5.4.2: Adenine deaminase	MBX	niacinamide	-0.279916	2.84215e-09	6.52406e-06
MGX|EC	2.8.1.10: Thiazole synthase	MBX	C16:0 LPE	0.279752	2.90542e-09	6.64607e-06
MGX|EC	3.1.3.6: 3'-nucleotidase	MBX	C20:4 carnitine	-0.279706	2.92343e-09	6.66403e-06
MGX|EC	4.6.1.12: 2-C-methyl-D-erythritol 2,4-cyclodiphosphate synthase	MBX	inosine	0.279666	2.93936e-09	6.66985e-06
MGX|EC	3.1.1.96: D-aminoacyl-tRNA deacylase	MBX	butyrate	0.279649	2.9463e-09	6.66985e-06
MGX|EC	2.3.1.31: Homoserine O-acetyltransferase	MBX	p-hydroxyphenylacetate	-0.279613	2.96043e-09	6.67881e-06
MGX|EC	1.2.1.39: Phenylacetaldehyde dehydrogenase	MBX	oxypurinol	-0.279454	3.0247e-09	6.79822e-06
MGX|EC	1.7.1.13: PreQ(1) synthase	MBX	C16:0 LPE	0.279431	3.03407e-09	6.79822e-06
MGX|EC	2.7.7.38: 3-deoxy-manno-octulosonate cytidylyltransferase	MBX	C16:1 MAG	0.279233	3.11599e-09	6.95804e-06
MGX|EC	2.7.1.90: Diphosphate--fructose-6-phosphate 1-phosphotransferase	MBX	inosine	-0.279188	3.13469e-09	6.97605e-06
MGX|EC	2.7.9.3: Selenide, water dikinase	MBX	C16:1 MAG	-0.279085	3.17863e-09	7.04993e-06
MGX|EC	3.6.1.40: Guanosine-5'-triphosphate,3'-diphosphate diphosphatase	MBX	C20:4 carnitine	-0.278831	3.28901e-09	7.2702e-06
MGX|EC	1.2.1.2: Formate dehydrogenase	MBX	C20:4 carnitine	-0.278741	3.32867e-09	7.31168e-06
MGX|EC	2.7.1.144: Tagatose-6-phosphate kinase	MBX	C16:1 MAG	-0.278738	3.33005e-09	7.31168e-06
MGX|EC	4.2.2.n1: Peptidoglycan lytic exotransglycosylase	MBX	C20:4 carnitine	-0.278635	3.37654e-09	7.38904e-06
MGX|EC	2.1.1.72: Site-specific DNA-methyltransferase (adenine-specific)	MBX	C16:0 LPC	-0.278546	3.41697e-09	7.45268e-06
MGX|EC	2.1.2.1: Glycine hydroxymethyltransferase	MBX	valine	-0.278493	3.44145e-09	7.48121e-06
MGX|EC	3.5.4.2: Adenine deaminase	MBX	adenosine	-0.278459	3.45744e-09	7.49116e-06
MGX|EC	6.3.4.20: 7-cyano-7-deazaguanine synthase	MBX	inosine	0.278393	3.48778e-09	7.53205e-06
MGX|EC	2.1.3.3: Ornithine carbamoyltransferase	MBX	inosine	-0.278061	3.64669e-09	7.84941e-06
MGX|EC	1.3.1.84: Acrylyl-CoA reductase (NADPH)	MBX	C20:4 carnitine	-0.277907	3.72244e-09	7.98627e-06
MGX|EC	2.8.1.4: tRNA sulfurtransferase	MBX	propionate	-0.277816	3.76791e-09	8.00492e-06
MGX|EC	3.5.1.18: Succinyl-diaminopimelate desuccinylase	MBX	glycine	0.277816	3.76813e-09	8.00492e-06
MGX|EC	2.5.1.75: tRNA dimethylallyltransferase	MBX	propionate	0.277801	3.77578e-09	8.00492e-06
MGX|EC	4.3.1.17: L-serine ammonia-lyase	MBX	C16:1 MAG	-0.277793	3.77991e-09	8.00492e-06
MGX|EC	2.7.6.5: GTP diphosphokinase	MBX	C16:1 MAG	-0.277735	3.80906e-09	8.04071e-06
MGX|EC	4.3.1.19: Threonine ammonia-lyase	MBX	C16:1 MAG	-0.27765	3.85289e-09	8.10716e-06
MGX|EC	4.1.99.2: Tyrosine phenol-lyase	MBX	cytosine	-0.277567	3.89573e-09	8.15454e-06
MGX|EC	6.1.1.2: Tryptophan--tRNA ligase	MBX	C16:0 LPE	-0.277558	3.90025e-09	8.15454e-06
MGX|EC	6.1.1.2: Tryptophan--tRNA ligase	MBX	inosine	-0.277531	3.91471e-09	8.1588e-06
MGX|EC	6.3.4.20: 7-cyano-7-deazaguanine synthase	MBX	C16:0 LPE	0.277501	3.92999e-09	8.16472e-06
MGX|EC	2.7.1.165: Glycerate 2-kinase	MBX	C20:4 carnitine	-0.277471	3.94578e-09	8.17167e-06
MGX|EC	3.5.4.2: Adenine deaminase	MBX	C16:1 MAG	-0.277325	4.02367e-09	8.30678e-06
MGX|EC	2.1.2.1: Glycine hydroxymethyltransferase	MBX	3-methyladipate/pimelate	0.277262	4.05772e-09	8.33979e-06
MGX|EC	6.1.1.20: Phenylalanine--tRNA ligase	MBX	hydroxymyristate	0.277248	4.06507e-09	8.33979e-06
MGX|EC	2.3.1.9: Acetyl-CoA C-acetyltransferase	MBX	ornithine	0.277223	4.07869e-09	8.34166e-06
MGX|EC	2.1.1.207: tRNA (cytidine(34)-2'-O)-methyltransferase	MBX	C16:1 MAG	-0.277109	4.14161e-09	8.42698e-06
MGX|EC	1.2.99.5: Formylmethanofuran dehydrogenase	MBX	5-dodecenoate	-0.277062	4.16721e-09	8.42698e-06
MGX|EC	5.3.1.17: 5-dehydro-4-deoxy-D-glucuronate isomerase	MBX	pyrocatechol	0.27706	4.16867e-09	8.42698e-06
MGX|EC	3.1.26.8: Ribonuclease M5	MBX	isoleucine	0.277054	4.17175e-09	8.42698e-06
MGX|EC	3.4.11.10: Bacterial leucyl aminopeptidase	MBX	C20:4 carnitine	-0.276994	4.20514e-09	8.46838e-06
MGX|EC	6.4.1.3: Propionyl-CoA carboxylase	MBX	cholate	-0.276871	4.27459e-09	8.58192e-06
MGX|EC	2.7.1.130: Tetraacyldisaccharide 4'-kinase	MBX	C16:0 LPE	0.276614	4.42345e-09	8.8537e-06
MGX|EC	4.2.1.8: Mannonate dehydratase	MBX	C16:1 MAG	0.276539	4.46822e-09	8.91613e-06
MGX|EC	2.7.7.9: UTP--glucose-1-phosphate uridylyltransferase	MBX	leucine	0.2765	4.49134e-09	8.9351e-06
MGX|EC	3.6.3.27: Phosphate-transporting ATPase	MBX	glycocholate	-0.276229	4.65599e-09	9.22292e-06
MGX|EC	4.1.3.36: 1,4-dihydroxy-2-naphthoyl-CoA synthase	MBX	adenosine	0.276216	4.66411e-09	9.22292e-06
MGX|EC	3.1.26.8: Ribonuclease M5	MBX	leucine	0.276165	4.69575e-09	9.23552e-06
MGX|EC	4.2.1.70: Pseudouridylate synthase	MBX	cytosine	-0.276144	4.70892e-09	9.23552e-06
MGX|EC	2.5.1.29: Geranylgeranyl diphosphate synthase	MBX	glycine	0.276138	4.71269e-09	9.23552e-06
MGX|EC	2.6.1.11: Acetylornithine transaminase	MBX	C16:1 MAG	-0.276083	4.74743e-09	9.26805e-06
MGX|EC	2.3.1.241: Kdo(2)-lipid IV(A) lauroyltransferase	MBX	C20:4 carnitine	-0.276067	4.75752e-09	9.26805e-06
MGX|EC	5.3.1.14: L-rhamnose isomerase	MBX	p-hydroxyphenylacetate	0.275999	4.80058e-09	9.32426e-06
MGX|EC	2.1.1.170: 16S rRNA (guanine(527)-N(7))-methyltransferase	MBX	C8 carnitine	0.275956	4.82832e-09	9.35048e-06
MGX|EC	1.7.1.13: PreQ(1) synthase	MBX	propionate	0.275918	4.85224e-09	9.36916e-06
MGX|EC	2.2.1.9: synthase	MBX	C16:1 MAG	0.275859	4.89098e-09	9.41628e-06
MGX|EC	2.7.7.60: 2-C-methyl-D-erythritol 4-phosphate cytidylyltransferase	MBX	hypoxanthine	0.275832	4.90805e-09	9.4215e-06
MGX|EC	5.1.99.1: Methylmalonyl-CoA epimerase	MBX	valine	-0.275806	4.92541e-09	9.42727e-06
MGX|EC	5.1.99.1: Methylmalonyl-CoA epimerase	MBX	cholate	-0.275748	4.96323e-09	9.45444e-06
MGX|EC	5.3.1.16: isomerase	MBX	C16:1 MAG	0.27574	4.96841e-09	9.45444e-06
MGX|EC	2.4.1.1: Glycogen phosphorylase	MBX	propionate	-0.275706	4.99104e-09	9.46078e-06
MGX|EC	4.2.1.28: Propanediol dehydratase	MBX	C20:4 carnitine	-0.275686	5.00397e-09	9.46078e-06
MGX|EC	2.1.1.166: 23S rRNA (uridine(2552)-2'-O)-methyltransferase	MBX	C20:4 carnitine	-0.275657	5.02352e-09	9.46078e-06
MGX|EC	3.7.1.14: 2-hydroxy-6-oxonona-2,4-dienedioate hydrolase	MBX	C20:4 carnitine	-0.275648	5.02939e-09	9.46078e-06
MGX|EC	1.2.1.11: Aspartate-semialdehyde dehydrogenase	MBX	propionate	0.275588	5.06952e-09	9.50902e-06
MGX|EC	3.4.21.88: Repressor LexA	MBX	C16:1 MAG	-0.275506	5.12507e-09	9.58584e-06
MGX|EC	3.4.16.4: Serine-type D-Ala-D-Ala carboxypeptidase	MBX	glycine	0.275429	5.17801e-09	9.6545e-06
MGX|EC	2.7.11.5: [Isocitrate dehydrogenase (NADP(+))] kinase	MBX	C20:4 carnitine	-0.275409	5.19119e-09	9.6545e-06
MGX|EC	4.2.1.151: Chorismate dehydratase	MBX	pentose monophosphate	0.275318	5.25454e-09	9.74471e-06
MGX|EC	3.5.1.96: Succinylglutamate desuccinylase	MBX	C20:4 carnitine	-0.275295	5.27068e-09	9.7471e-06
MGX|EC	2.3.1.n2: Phosphate acyltransferase	MBX	inosine	-0.275161	5.36441e-09	9.8782e-06
MGX|EC	3.1.26.3: Ribonuclease III	MBX	C16:0 LPE	0.275147	5.37477e-09	9.8782e-06
MGX|EC	6.1.1.3: Threonine--tRNA ligase	MBX	phytosphingosine	-0.27513	5.38671e-09	9.8782e-06
MGX|EC	5.1.3.3: Aldose 1-epimerase	MBX	C16:1 MAG	0.275096	5.41129e-09	9.89563e-06
MGX|EC	3.2.2.9: Adenosylhomocysteine nucleosidase	MBX	adenosine	0.275029	5.4594e-09	9.95589e-06
MGX|EC	1.1.1.95: Phosphoglycerate dehydrogenase	MBX	glutamine	0.274957	5.51165e-09	1.00233e-05
MGX|EC	4.1.2.13: Fructose-bisphosphate aldolase	MBX	C16:0 LPE	-0.27486	5.58232e-09	1.01238e-05
MGX|EC	3.5.4.16: GTP cyclohydrolase I	MBX	C16:0 LPE	0.274789	5.63527e-09	1.01799e-05
MGX|EC	4.2.1.47: GDP-mannose 4,6-dehydratase	MBX	C16:1 MAG	0.274769	5.64984e-09	1.01799e-05
MGX|EC	2.1.3.3: Ornithine carbamoyltransferase	MBX	adenosine	-0.27475	5.66455e-09	1.01799e-05
MGX|EC	1.4.1.13: Glutamate synthase (NADPH)	MBX	glutamine	0.274735	5.67525e-09	1.01799e-05
MGX|EC	1.1.1.157: 3-hydroxybutyryl-CoA dehydrogenase	MBX	glutamine	0.274661	5.73147e-09	1.02527e-05
MGX|EC	3.2.2.9: Adenosylhomocysteine nucleosidase	MBX	pyrocatechol	0.274627	5.75748e-09	1.02712e-05
MGX|EC	4.2.1.44: Myo-inosose-2 dehydratase	MBX	2-hydroxyhexadecanoate	0.274549	5.8166e-09	1.03486e-05
MGX|EC	6.3.2.45: diaminoheptanedioate ligase	MBX	C20:4 carnitine	-0.274491	5.86158e-09	1.03939e-05
MGX|EC	4.1.99.1: Tryptophanase	MBX	p-hydroxyphenylacetate	-0.274466	5.88081e-09	1.03939e-05
MGX|EC	4.1.3.6: Citrate (pro-3S)-lyase	MBX	glycine	0.274442	5.89964e-09	1.03939e-05
MGX|EC	2.3.1.222: Phosphate propanoyltransferase	MBX	adenosine	-0.274434	5.90538e-09	1.03939e-05
MGX|EC	3.6.3.17: Monosaccharide-transporting ATPase	MBX	propionate	-0.274274	6.03187e-09	1.05881e-05
MGX|EC	1.21.98.1: Cyclic dehypoxanthinyl futalosine synthase	MBX	cytosine	-0.274149	6.1316e-09	1.07344e-05
MGX|EC	3.1.1.32: Phospholipase A(1)	MBX	C20:4 carnitine	-0.274113	6.16076e-09	1.07568e-05
MGX|EC	1.4.1.13: Glutamate synthase (NADPH)	MBX	glycine	0.274072	6.1948e-09	1.07876e-05
MGX|EC	1.4.1.1: Alanine dehydrogenase	MBX	propionate	0.273892	6.34286e-09	1.10162e-05
MGX|EC	1.1.1.3: Homoserine dehydrogenase	MBX	adenosine	-0.273704	6.50182e-09	1.12625e-05
MGX|EC	3.6.1.22: NAD(+) diphosphatase	MBX	C16:1 MAG	-0.273651	6.54762e-09	1.13119e-05
MGX|EC	2.4.1.180: Lipopolysaccharide N-acetylmannosaminouronosyltransferase	MBX	C20:4 carnitine	-0.273617	6.57651e-09	1.1332e-05
MGX|EC	2.4.2.9: Uracil phosphoribosyltransferase	MBX	adenosine	-0.273367	6.79682e-09	1.16585e-05
MGX|EC	2.7.7.56: tRNA nucleotidyltransferase	MBX	adenosine	-0.273361	6.80151e-09	1.16585e-05
MGX|EC	2.3.1.243: Lauroyl-Kdo(2)-lipid IV(A) myristoyltransferase	MBX	C20:4 carnitine	-0.27331	6.84772e-09	1.16787e-05
MGX|EC	2.1.1.170: 16S rRNA (guanine(527)-N(7))-methyltransferase	MBX	C20:4 carnitine	-0.273309	6.84887e-09	1.16787e-05
MGX|EC	2.3.1.242: Kdo(2)-lipid IV(A) palmitoleoyltransferase	MBX	C20:4 carnitine	-0.27328	6.87459e-09	1.16922e-05
MGX|EC	3.6.1.41: Bis(5'-nucleosyl)-tetraphosphatase (symmetrical)	MBX	C20:4 carnitine	-0.273224	6.92522e-09	1.17295e-05
MGX|EC	3.1.26.11: Ribonuclease Z	MBX	indole-3-propionate	0.273216	6.93226e-09	1.17295e-05
MGX|EC	4.2.1.2: Fumarate hydratase	MBX	adenosine	-0.27317	6.97426e-09	1.17703e-05
MGX|EC	4.3.1.19: Threonine ammonia-lyase	MBX	glycine	0.273094	7.04455e-09	1.18449e-05
MGX|EC	2.7.1.12: Gluconokinase	MBX	C20:4 carnitine	-0.273074	7.06269e-09	1.18449e-05
MGX|EC	5.3.1.14: L-rhamnose isomerase	MBX	C16:0 LPE	0.273064	7.07264e-09	1.18449e-05
MGX|EC	1.2.99.5: Formylmethanofuran dehydrogenase	MBX	C24:1 SM	-0.273043	7.09171e-09	1.18467e-05
MGX|EC	1.1.1.35: 3-hydroxyacyl-CoA dehydrogenase	MBX	glutamine	0.272963	7.16675e-09	1.19139e-05
MGX|EC	2.4.2.18: Anthranilate phosphoribosyltransferase	MBX	glycine	-0.272961	7.16824e-09	1.19139e-05
MGX|EC	3.2.2.9: Adenosylhomocysteine nucleosidase	MBX	propionate	0.272908	7.21831e-09	1.19668e-05
MGX|EC	3.6.3.29: Molybdate-transporting ATPase	MBX	C20:4 carnitine	-0.272785	7.33569e-09	1.21308e-05
MGX|EC	3.2.2.9: Adenosylhomocysteine nucleosidase	MBX	gentisate	0.272742	7.37731e-09	1.21689e-05
MGX|EC	3.6.1.1: Inorganic diphosphatase	MBX	C34:3 DAG	-0.272583	7.53279e-09	1.23771e-05
MGX|EC	1.1.99.33: Formate dehydrogenase (acceptor)	MBX	C20:4 carnitine	-0.272574	7.54123e-09	1.23771e-05
MGX|EC	4.1.3.16: 4-hydroxy-2-oxoglutarate aldolase	MBX	glycine	0.272527	7.58807e-09	1.24229e-05
MGX|EC	4.1.2.14: 2-dehydro-3-deoxy-phosphogluconate aldolase	MBX	glycine	0.272341	7.77466e-09	1.26222e-05
MGX|EC	2.5.1.74: 1,4-dihydroxy-2-naphthoate polyprenyltransferase	MBX	C16:0 LPE	0.272339	7.77748e-09	1.26222e-05
MGX|EC	4.2.1.151: Chorismate dehydratase	MBX	fructose/glucose/galactose	-0.272331	7.7856e-09	1.26222e-05
MGX|EC	1.6.5.5: NADPH:quinone reductase	MBX	C20:4 carnitine	-0.27233	7.7867e-09	1.26222e-05
MGX|EC	1.4.4.2: Glycine dehydrogenase (aminomethyl-transferring)	MBX	uridine	-0.272289	7.82822e-09	1.26583e-05
MGX|EC	4.4.1.5: Lactoylglutathione lyase	MBX	glycine	0.272266	7.852e-09	1.26655e-05
MGX|EC	1.2.1.11: Aspartate-semialdehyde dehydrogenase	MBX	C16:1 MAG	0.272216	7.90367e-09	1.27176e-05
MGX|EC	6.1.1.7: Alanine--tRNA ligase	MBX	uridine	-0.272181	7.93922e-09	1.27436e-05
MGX|EC	4.1.1.20: Diaminopimelate decarboxylase	MBX	propionate	0.271977	8.15395e-09	1.30563e-05
MGX|EC	2.7.6.5: GTP diphosphokinase	MBX	glycine	0.271928	8.20614e-09	1.31079e-05
MGX|EC	1.1.1.95: Phosphoglycerate dehydrogenase	MBX	alanine	0.271838	8.30374e-09	1.32316e-05
MGX|EC	2.1.3.3: Ornithine carbamoyltransferase	MBX	propionate	-0.271734	8.41655e-09	1.33532e-05
MGX|EC	2.4.1.211: 1,3-beta-galactosyl-N-acetylhexosamine phosphorylase	MBX	adenosine	-0.271731	8.42072e-09	1.33532e-05
MGX|EC	6.1.1.20: Phenylalanine--tRNA ligase	MBX	adipate	0.271523	8.6514e-09	1.3686e-05
MGX|EC	2.7.8.13: Phospho-N-acetylmuramoyl-pentapeptide-transferase	MBX	inosine	0.271481	8.69939e-09	1.37288e-05
MGX|EC	3.4.21.105: Rhomboid protease	MBX	C20:4 carnitine	-0.271426	8.76219e-09	1.37948e-05
MGX|EC	5.1.99.1: Methylmalonyl-CoA epimerase	MBX	3-methyladipate/pimelate	0.271361	8.83715e-09	1.38795e-05
MGX|EC	6.3.4.19: tRNA(Ile)-lysidine synthetase	MBX	lithocholate	0.271291	8.91763e-09	1.39725e-05
MGX|EC	5.2.1.8: Peptidylprolyl isomerase	MBX	C16:0 LPE	0.271269	8.94359e-09	1.39798e-05
MGX|EC	3.6.4.13: RNA helicase	MBX	C8 carnitine	0.271246	8.96994e-09	1.39877e-05
MGX|EC	1.1.1.83: D-malate dehydrogenase (decarboxylating)	MBX	C20:4 carnitine	-0.271182	9.04501e-09	1.40713e-05
MGX|EC	3.1.26.8: Ribonuclease M5	MBX	alanine	0.271102	9.14021e-09	1.41858e-05
MGX|EC	6.1.1.9: Valine--tRNA ligase	MBX	adenosine	-0.271022	9.23531e-09	1.42996e-05
MGX|EC	1.8.98.1: CoB--CoM heterodisulfide reductase	MBX	cytosine	-0.2709	9.38337e-09	1.44842e-05
MGX|EC	2.3.1.n2: Phosphate acyltransferase	MBX	C16:1 MAG	-0.270882	9.40539e-09	1.44842e-05
MGX|EC	1.1.1.35: 3-hydroxyacyl-CoA dehydrogenase	MBX	glycine	0.270855	9.43801e-09	1.44842e-05
MGX|EC	2.7.7.73: Sulfur carrier protein ThiS adenylyltransferase	MBX	C20:4 carnitine	-0.270851	9.4428e-09	1.44842e-05
MGX|EC	2.7.8.33: N-acetylglucosaminephosphotransferase	MBX	C20:4 carnitine	-0.270776	9.53611e-09	1.4567e-05
MGX|EC	2.3.1.39: [Acyl-carrier-protein] S-malonyltransferase	MBX	2-hydroxy-3-methylpentanoate	-0.270759	9.55745e-09	1.4567e-05
MGX|EC	3.6.1.65: (d)CTP diphosphatase	MBX	C20:4 carnitine	-0.270754	9.56336e-09	1.4567e-05
MGX|EC	3.1.3.89: 5'-deoxynucleotidase	MBX	C20:4 carnitine	-0.270726	9.59751e-09	1.45852e-05
MGX|EC	2.6.1.11: Acetylornithine transaminase	MBX	C16:0 LPE	-0.270688	9.64569e-09	1.46152e-05
MGX|EC	1.1.1.95: Phosphoglycerate dehydrogenase	MBX	threonine	0.270675	9.66179e-09	1.46152e-05
MGX|EC	1.14.12.19: 3-phenylpropanoate dioxygenase	MBX	C20:4 carnitine	-0.270606	9.749e-09	1.4671e-05
MGX|EC	2.7.8.5: CDP-diacylglycerol--glycerol-3-phosphate 3-phosphatidyltransferase	MBX	glutamine	0.270599	9.75817e-09	1.4671e-05
MGX|EC	1.3.1.9: Enoyl-[acyl-carrier-protein] reductase (NADH)	MBX	inosine	0.270581	9.78111e-09	1.4671e-05
MGX|EC	4.1.1.17: Ornithine decarboxylase	MBX	C8 carnitine	0.270561	9.8059e-09	1.4671e-05
MGX|EC	3.1.11.2: Exodeoxyribonuclease III	MBX	glycine	0.270558	9.81042e-09	1.4671e-05
MGX|EC	2.1.1.64: 3-demethylubiquinol 3-O-methyltransferase	MBX	glycine	0.270517	9.86167e-09	1.47142e-05
MGX|EC	1.6.1.2: NAD(P)(+) transhydrogenase (Re/Si-specific)	MBX	C16:1 MAG	-0.270447	9.95225e-09	1.4814e-05
MGX|EC	5.3.1.24: Phosphoribosylanthranilate isomerase	MBX	propionate	0.27043	9.97373e-09	1.4814e-05
MGX|EC	1.14.14.5: Alkanesulfonate monooxygenase	MBX	C20:4 carnitine	-0.270314	1.01258e-08	1.49979e-05
MGX|EC	3.5.1.16: Acetylornithine deacetylase	MBX	C20:4 carnitine	-0.270301	1.01432e-08	1.49979e-05
MGX|EC	6.3.4.20: 7-cyano-7-deazaguanine synthase	MBX	undecanedionate	0.270254	1.02043e-08	1.50543e-05
MGX|EC	3.1.21.2: Deoxyribonuclease IV	MBX	1-methylguanine	-0.270115	1.03908e-08	1.52951e-05
MGX|EC	1.13.12.16: Nitronate monooxygenase	MBX	eicosatrienoate	-0.270035	1.04991e-08	1.542e-05
MGX|EC	2.3.1.8: Phosphate acetyltransferase	MBX	glycine	0.269738	1.09097e-08	1.58943e-05
MGX|EC	5.4.99.1: Methylaspartate mutase	MBX	propionate	-0.269733	1.0917e-08	1.58943e-05
MGX|EC	3.1.26.8: Ribonuclease M5	MBX	glutamine	0.269733	1.09179e-08	1.58943e-05
MGX|EC	2.4.1.20: Cellobiose phosphorylase	MBX	cholesterol	-0.269732	1.0919e-08	1.58943e-05
MGX|EC	4.1.3.36: 1,4-dihydroxy-2-naphthoyl-CoA synthase	MBX	C16:0 LPE	0.269695	1.09715e-08	1.59276e-05
MGX|EC	2.3.2.6: Leucyltransferase	MBX	propionate	0.269644	1.10438e-08	1.59276e-05
MGX|EC	5.1.1.1: Alanine racemase	MBX	C16:0 LPE	-0.269643	1.10456e-08	1.59276e-05
MGX|EC	3.6.1.54: UDP-2,3-diacylglucosamine diphosphatase	MBX	2-aminobutyrate	0.269631	1.1063e-08	1.59276e-05
MGX|EC	2.3.1.180: Beta-ketoacyl-[acyl-carrier-protein] synthase III	MBX	undecanedionate	0.269627	1.10677e-08	1.59276e-05
MGX|EC	6.1.1.20: Phenylalanine--tRNA ligase	MBX	uridine	-0.269614	1.10874e-08	1.59276e-05
MGX|EC	6.1.1.11: Serine--tRNA ligase	MBX	C16:1 MAG	-0.269472	1.12931e-08	1.61878e-05
MGX|EC	1.18.1.3: Ferredoxin--NAD(+) reductase	MBX	C20:4 carnitine	-0.269219	1.16676e-08	1.66612e-05
MGX|EC	3.6.1.1: Inorganic diphosphatase	MBX	propionate	-0.269215	1.16742e-08	1.66612e-05
MGX|EC	1.3.1.n3: Curcumin reductase	MBX	C20:4 carnitine	-0.269192	1.17083e-08	1.66737e-05
MGX|EC	2.5.1.16: Spermidine synthase	MBX	glycine	0.269156	1.17629e-08	1.67151e-05
MGX|EC	2.4.1.25: 4-alpha-glucanotransferase	MBX	C16:0 LPE	-0.269138	1.17913e-08	1.67192e-05
MGX|EC	5.3.1.14: L-rhamnose isomerase	MBX	adenosine	0.269096	1.18551e-08	1.67736e-05
MGX|EC	5.3.1.17: 5-dehydro-4-deoxy-D-glucuronate isomerase	MBX	C16:0 LPE	0.269013	1.19823e-08	1.68719e-05
MGX|EC	2.3.1.12: Dihydrolipoyllysine-residue acetyltransferase	MBX	C8 carnitine	0.268991	1.2017e-08	1.68719e-05
MGX|EC	6.1.1.1: Tyrosine--tRNA ligase	MBX	hypoxanthine	0.268986	1.20248e-08	1.68719e-05
MGX|EC	3.6.4.13: RNA helicase	MBX	3'-O-methyladenosine	-0.268984	1.20274e-08	1.68719e-05
MGX|EC	4.1.1.48: Indole-3-glycerol-phosphate synthase	MBX	C16:1 MAG	0.268752	1.23935e-08	1.73484e-05
MGX|EC	1.1.1.251: Galactitol-1-phosphate 5-dehydrogenase	MBX	C16:1 MAG	-0.268676	1.25141e-08	1.74799e-05
MGX|EC	3.5.4.19: Phosphoribosyl-AMP cyclohydrolase	MBX	5alpha-cholestan-3beta-ol	0.268617	1.261e-08	1.75764e-05
MGX|EC	1.3.5.4: Fumarate reductase (quinol)	MBX	C20:4 carnitine	-0.268536	1.27429e-08	1.76994e-05
MGX|EC	4.1.1.11: Aspartate 1-decarboxylase	MBX	isoleucine	-0.26853	1.27521e-08	1.76994e-05
MGX|EC	1.1.1.282: Quinate/shikimate dehydrogenase	MBX	C20:4 carnitine	-0.268446	1.28905e-08	1.78279e-05
MGX|EC	3.4.16.4: Serine-type D-Ala-D-Ala carboxypeptidase	MBX	glutamine	0.268441	1.2899e-08	1.78279e-05
MGX|EC	2.1.1.192: 23S rRNA (adenine(2503)-C(2))-methyltransferase	MBX	fructose/glucose/galactose	-0.268361	1.30329e-08	1.79751e-05
MGX|EC	2.2.1.9: synthase	MBX	C16:0 LPE	0.268258	1.32069e-08	1.81769e-05
MGX|EC	2.7.7.65: Diguanylate cyclase	MBX	C20:4 carnitine	-0.268172	1.33536e-08	1.83045e-05
MGX|EC	2.8.3.8: Acetate CoA-transferase	MBX	C18:2 LPC	-0.268171	1.33554e-08	1.83045e-05
MGX|EC	1.1.1.262: 4-hydroxythreonine-4-phosphate dehydrogenase	MBX	sphinganine	0.268139	1.34106e-08	1.83419e-05
MGX|EC	1.13.11.16: 3-carboxyethylcatechol 2,3-dioxygenase	MBX	1-3-7-trimethylurate	-0.268103	1.34731e-08	1.83593e-05
MGX|EC	3.8.1.2: (S)-2-haloacid dehalogenase	MBX	glycine	0.268078	1.35157e-08	1.83593e-05
MGX|EC	4.2.1.20: Tryptophan synthase	MBX	glycine	-0.268068	1.35329e-08	1.83593e-05
MGX|EC	2.1.1.222: 2-polyprenyl-6-hydroxyphenol methylase	MBX	C20:4 carnitine	-0.268067	1.35352e-08	1.83593e-05
MGX|EC	1.3.1.9: Enoyl-[acyl-carrier-protein] reductase (NADH)	MBX	C16:0 LPE	0.268042	1.35788e-08	1.83805e-05
MGX|EC	1.1.1.79: Glyoxylate reductase (NADP(+))	MBX	C20:4 carnitine	-0.267953	1.3736e-08	1.8555e-05
MGX|EC	2.1.2.1: Glycine hydroxymethyltransferase	MBX	methylimidazole acetic acid	0.267875	1.38728e-08	1.86632e-05
MGX|EC	3.6.1.54: UDP-2,3-diacylglucosamine diphosphatase	MBX	C8 carnitine	0.267871	1.38799e-08	1.86632e-05
MGX|EC	5.1.1.3: Glutamate racemase	MBX	adenosine	0.267859	1.39014e-08	1.86632e-05
MGX|EC	4.2.1.55: 3-hydroxybutyryl-CoA dehydratase	MBX	glutamine	0.267838	1.3939e-08	1.86755e-05
MGX|EC	2.1.1.190: 23S rRNA (uracil(1939)-C(5))-methyltransferase	MBX	2-aminobutyrate	0.2678	1.40085e-08	1.87115e-05
MGX|EC	6.3.1.11: Glutamate--putrescine ligase	MBX	C20:4 carnitine	-0.267788	1.40289e-08	1.87115e-05
MGX|EC	3.5.1.18: Succinyl-diaminopimelate desuccinylase	MBX	C16:1 MAG	-0.267776	1.40514e-08	1.87115e-05
MGX|EC	5.1.3.9: N-acylglucosamine-6-phosphate 2-epimerase	MBX	C16:1 MAG	-0.267737	1.4121e-08	1.87662e-05
MGX|EC	2.6.1.57: Aromatic-amino-acid transaminase	MBX	C20:4 carnitine	-0.267616	1.43421e-08	1.90215e-05
MGX|EC	2.1.1.172: 16S rRNA (guanine(1207)-N(2))-methyltransferase	MBX	C8 carnitine	0.267518	1.45252e-08	1.92255e-05
MGX|EC	5.1.3.3: Aldose 1-epimerase	MBX	C16:0 LPE	0.26748	1.45945e-08	1.92784e-05
MGX|EC	1.13.11.15: 3,4-dihydroxyphenylacetate 2,3-dioxygenase	MBX	C20:4 carnitine	-0.267454	1.46436e-08	1.93044e-05
MGX|EC	2.3.1.29: Glycine C-acetyltransferase	MBX	adipate	0.267426	1.46972e-08	1.93363e-05
MGX|EC	4.4.1.21: S-ribosylhomocysteine lyase	MBX	butyrate	0.267188	1.51529e-08	1.98737e-05
MGX|EC	2.1.1.197: Malonyl-[acyl-carrier protein] O-methyltransferase	MBX	cholesterol	0.267172	1.51824e-08	1.98737e-05
MGX|EC	2.4.2.9: Uracil phosphoribosyltransferase	MBX	C16:1 MAG	-0.267165	1.51966e-08	1.98737e-05
MGX|EC	3.1.11.1: Exodeoxyribonuclease I	MBX	C20:4 carnitine	-0.267133	1.52594e-08	1.99162e-05
MGX|EC	4.2.1.113: o-succinylbenzoate synthase	MBX	C16:0 LPE	0.266959	1.56031e-08	2.02917e-05
MGX|EC	6.4.1.2: Acetyl-CoA carboxylase	MBX	propionate	-0.266956	1.56089e-08	2.02917e-05
MGX|EC	2.3.1.31: Homoserine O-acetyltransferase	MBX	cytosine	-0.266874	1.57729e-08	2.04643e-05
MGX|EC	4.2.1.70: Pseudouridylate synthase	MBX	xylose	-0.266759	1.60079e-08	2.07283e-05
MGX|EC	2.7.4.9: dTMP kinase	MBX	p-hydroxyphenylacetate	-0.266717	1.60931e-08	2.07685e-05
MGX|EC	3.5.3.11: Agmatinase	MBX	glycine	0.266708	1.61129e-08	2.07685e-05
MGX|EC	1.10.3.14: Ubiquinol oxidase (electrogenic, non H(+)-transporting)	MBX	C20:4 carnitine	-0.266697	1.61338e-08	2.07685e-05
MGX|EC	4.99.1.1: Ferrochelatase	MBX	2-hydroxy-3-methylpentanoate	0.266681	1.61669e-08	2.07703e-05
MGX|EC	3.3.1.1: Adenosylhomocysteinase	MBX	cytosine	-0.26658	1.63779e-08	2.10003e-05
MGX|EC	2.1.2.11: 3-methyl-2-oxobutanoate hydroxymethyltransferase	MBX	adipate	0.266556	1.64273e-08	2.10226e-05
MGX|EC	2.3.1.174: 3-oxoadipyl-CoA thiolase	MBX	C8 carnitine	0.266425	1.67053e-08	2.1279e-05
MGX|EC	6.3.1.2: Glutamate--ammonia ligase	MBX	C16:1 MAG	-0.266422	1.67109e-08	2.1279e-05
MGX|EC	2.1.2.1: Glycine hydroxymethyltransferase	MBX	lithocholate	0.266416	1.67249e-08	2.1279e-05
MGX|EC	4.1.1.49: Phosphoenolpyruvate carboxykinase (ATP)	MBX	propionate	0.266328	1.69128e-08	2.14381e-05
MGX|EC	5.4.99.19: 16S rRNA pseudouridine(516) synthase	MBX	C20:4 carnitine	-0.266327	1.69153e-08	2.14381e-05
MGX|EC	4.2.1.80: 2-oxopent-4-enoate hydratase	MBX	1-3-7-trimethylurate	-0.26628	1.70184e-08	2.15272e-05
MGX|EC	6.3.4.18: 5-(carboxyamino)imidazole ribonucleotide synthase	MBX	nicotinate	-0.266254	1.7074e-08	2.1556e-05
MGX|EC	5.1.3.3: Aldose 1-epimerase	MBX	propionate	0.266157	1.72869e-08	2.17829e-05
MGX|EC	2.7.7.56: tRNA nucleotidyltransferase	MBX	gentisate	-0.266133	1.73403e-08	2.18084e-05
MGX|EC	2.8.1.12: Molybdopterin synthase	MBX	lithocholate	-0.266103	1.74056e-08	2.18486e-05
MGX|EC	6.3.4.5: Argininosuccinate synthase	MBX	inosine	-0.266066	1.74886e-08	2.1911e-05
MGX|EC	4.1.3.6: Citrate (pro-3S)-lyase	MBX	alanine	0.266036	1.75546e-08	2.19432e-05
MGX|EC	2.4.2.18: Anthranilate phosphoribosyltransferase	MBX	C16:1 MAG	0.266025	1.75812e-08	2.19432e-05
MGX|EC	3.1.2.6: Hydroxyacylglutathione hydrolase	MBX	C20:4 carnitine	-0.265945	1.77601e-08	2.21245e-05
MGX|EC	6.1.1.7: Alanine--tRNA ligase	MBX	2-hydroxyhexadecanoate	0.265917	1.78233e-08	2.21611e-05
MGX|EC	1.2.1.38: N-acetyl-gamma-glutamyl-phosphate reductase	MBX	propionate	0.265869	1.79326e-08	2.2206e-05
MGX|EC	1.1.1.3: Homoserine dehydrogenase	MBX	C16:1 MAG	-0.265851	1.79743e-08	2.2206e-05
MGX|EC	1.1.1.127: 2-dehydro-3-deoxy-D-gluconate 5-dehydrogenase	MBX	C20:4 carnitine	-0.265832	1.80173e-08	2.2206e-05
MGX|EC	3.5.4.2: Adenine deaminase	MBX	NH4 C34:3 DAG	-0.265826	1.80325e-08	2.2206e-05
MGX|EC	1.1.1.35: 3-hydroxyacyl-CoA dehydrogenase	MBX	ornithine	0.265813	1.80614e-08	2.2206e-05
MGX|EC	2.3.3.13: 2-isopropylmalate synthase	MBX	propionate	0.265813	1.80623e-08	2.2206e-05
MGX|EC	4.2.1.113: o-succinylbenzoate synthase	MBX	C16:1 MAG	0.265772	1.81558e-08	2.22792e-05
MGX|EC	2.7.1.23: NAD(+) kinase	MBX	C16:1 MAG	0.265696	1.8333e-08	2.24274e-05
MGX|EC	6.3.3.1: Phosphoribosylformylglycinamidine cyclo-ligase	MBX	inosine	-0.265691	1.83449e-08	2.24274e-05
MGX|EC	3.6.5.3: Protein-synthesizing GTPase	MBX	glycine	0.265673	1.83878e-08	2.24381e-05
MGX|EC	1.5.1.36: Flavin reductase (NADH)	MBX	3'-O-methyladenosine	-0.265614	1.85245e-08	2.25628e-05
MGX|EC	2.7.7.87: L-threonylcarbamoyladenylate synthase	MBX	C16:0 LPE	-0.265496	1.88061e-08	2.28634e-05
MGX|EC	3.1.3.15: Histidinol-phosphatase	MBX	alanine	0.265428	1.89682e-08	2.30179e-05
MGX|EC	2.7.7.9: UTP--glucose-1-phosphate uridylyltransferase	MBX	glutamine	0.2654	1.90376e-08	2.30568e-05
MGX|EC	2.6.1.2: Alanine transaminase	MBX	C8 carnitine	0.265386	1.90705e-08	2.30568e-05
MGX|EC	3.6.1.11: Exopolyphosphatase	MBX	C20:4 carnitine	-0.265328	1.92121e-08	2.31854e-05
MGX|EC	1.3.1.12: Prephenate dehydrogenase	MBX	cholesterol	-0.26528	1.93292e-08	2.32839e-05
MGX|EC	1.16.3.1: Ferroxidase	MBX	atenolol	-0.265245	1.94157e-08	2.33452e-05
MGX|EC	1.2.1.41: Glutamate-5-semialdehyde dehydrogenase	MBX	C16:0 LPE	0.26519	1.95525e-08	2.34668e-05
MGX|EC	1.4.4.2: Glycine dehydrogenase (aminomethyl-transferring)	MBX	glycocholate	-0.265164	1.96168e-08	2.3497e-05
MGX|EC	1.5.1.7: Saccharopine dehydrogenase (NAD(+), L-lysine-forming)	MBX	glutamine	0.265151	1.96493e-08	2.3497e-05
MGX|EC	4.2.1.70: Pseudouridylate synthase	MBX	butyrate	-0.265017	1.99868e-08	2.38571e-05
MGX|EC	5.4.2.1: Transferred entry: 5.4.2.11 and 5.4.2.12	MBX	1-methylguanine	0.264884	2.03255e-08	2.42174e-05
MGX|EC	2.3.1.46: Homoserine O-succinyltransferase	MBX	adenosine	0.264866	2.03728e-08	2.42193e-05
MGX|EC	3.1.3.89: 5'-deoxynucleotidase	MBX	C8 carnitine	0.264848	2.04197e-08	2.42193e-05
MGX|EC	3.5.4.2: Adenine deaminase	MBX	inosine	-0.264841	2.04378e-08	2.42193e-05
MGX|EC	1.4.1.16: Diaminopimelate dehydrogenase	MBX	inosine	0.26472	2.07528e-08	2.45482e-05
MGX|EC	4.4.1.21: S-ribosylhomocysteine lyase	MBX	gentisate	0.264678	2.08651e-08	2.46032e-05
MGX|EC	2.1.1.265: Tellurite methyltransferase	MBX	C20:4 carnitine	-0.264674	2.08742e-08	2.46032e-05
MGX|EC	1.1.1.6: Glycerol dehydrogenase	MBX	sebacate	-0.264619	2.10203e-08	2.47015e-05
MGX|EC	2.3.1.174: 3-oxoadipyl-CoA thiolase	MBX	1-3-7-trimethylurate	-0.264602	2.10675e-08	2.47015e-05
MGX|EC	4.1.1.11: Aspartate 1-decarboxylase	MBX	leucine	-0.264601	2.10705e-08	2.47015e-05
MGX|EC	2.6.1.2: Alanine transaminase	MBX	C20:4 carnitine	-0.264544	2.12207e-08	2.48333e-05
MGX|EC	2.7.1.90: Diphosphate--fructose-6-phosphate 1-phosphotransferase	MBX	C16:0 LPE	-0.264497	2.13483e-08	2.49382e-05
MGX|EC	2.1.2.1: Glycine hydroxymethyltransferase	MBX	hydroxymyristate	0.264453	2.14673e-08	2.50327e-05
MGX|EC	3.5.4.25: GTP cyclohydrolase II	MBX	C16:1 MAG	-0.264422	2.1552e-08	2.50859e-05
MGX|EC	6.1.1.20: Phenylalanine--tRNA ligase	MBX	phytosphingosine	-0.264409	2.15894e-08	2.50859e-05
MGX|EC	1.1.1.251: Galactitol-1-phosphate 5-dehydrogenase	MBX	C16:0 LPE	-0.26438	2.16677e-08	2.51075e-05
MGX|EC	5.1.1.1: Alanine racemase	MBX	NH4 C34:3 DAG	-0.264374	2.16845e-08	2.51075e-05
MGX|EC	4.1.1.3: Oxaloacetate decarboxylase	MBX	uracil	0.26435	2.1751e-08	2.51402e-05
MGX|EC	6.3.4.19: tRNA(Ile)-lysidine synthetase	MBX	C16:1 MAG	0.264278	2.19502e-08	2.53259e-05
MGX|EC	4.1.99.19: 2-iminoacetate synthase	MBX	C20:4 carnitine	-0.264261	2.19961e-08	2.53343e-05
MGX|EC	2.1.3.3: Ornithine carbamoyltransferase	MBX	C16:0 LPE	-0.264193	2.21868e-08	2.55092e-05
MGX|EC	2.8.1.2: 3-mercaptopyruvate sulfurtransferase	MBX	C20:4 carnitine	-0.264139	2.23392e-08	2.56312e-05
MGX|EC	4.2.1.20: Tryptophan synthase	MBX	C16:1 MAG	0.264118	2.23974e-08	2.56312e-05
MGX|EC	2.1.2.1: Glycine hydroxymethyltransferase	MBX	salicylate	-0.264108	2.24263e-08	2.56312e-05
MGX|EC	3.2.1.135: Neopullulanase	MBX	nicotinate	0.2641	2.24491e-08	2.56312e-05
MGX|EC	2.7.7.9: UTP--glucose-1-phosphate uridylyltransferase	MBX	methionine	0.263981	2.27898e-08	2.59524e-05
MGX|EC	3.1.11.2: Exodeoxyribonuclease III	MBX	C16:1 MAG	-0.263974	2.28095e-08	2.59524e-05
MGX|EC	2.7.4.16: Thiamine-phosphate kinase	MBX	propionate	0.263927	2.29444e-08	2.60425e-05
MGX|EC	3.5.1.94: Gamma-glutamyl-gamma-aminobutyrate hydrolase	MBX	oxypurinol	-0.263919	2.29681e-08	2.60425e-05
MGX|EC	1.1.1.85: 3-isopropylmalate dehydrogenase	MBX	propionate	0.2638	2.33182e-08	2.63504e-05
MGX|EC	2.1.1.72: Site-specific DNA-methyltransferase (adenine-specific)	MBX	C18:2 LPC	-0.263799	2.33199e-08	2.63504e-05
MGX|EC	2.7.1.92: 5-dehydro-2-deoxygluconokinase	MBX	2-hydroxyhexadecanoate	0.263781	2.33718e-08	2.63637e-05
MGX|EC	3.4.16.4: Serine-type D-Ala-D-Ala carboxypeptidase	MBX	C16:1 MAG	-0.263678	2.36786e-08	2.6664e-05
MGX|EC	2.1.2.10: Aminomethyltransferase	MBX	12.13-diHOME	-0.263472	2.43037e-08	2.7321e-05
MGX|EC	2.4.1.1: Glycogen phosphorylase	MBX	5alpha-cholestan-3beta-ol	0.263315	2.47885e-08	2.77894e-05
MGX|EC	1.2.1.39: Phenylacetaldehyde dehydrogenase	MBX	C20:4 carnitine	-0.26331	2.4805e-08	2.77894e-05
MGX|EC	5.3.3.3: Vinylacetyl-CoA Delta-isomerase	MBX	N-acetylputrescine	-0.263154	2.52961e-08	2.82625e-05
MGX|EC	1.3.99.2: Transferred entry: 1.3.8.1	MBX	glutamine	0.263149	2.53134e-08	2.82625e-05
MGX|EC	4.1.2.13: Fructose-bisphosphate aldolase	MBX	inosine	-0.263094	2.54891e-08	2.83705e-05
MGX|EC	2.7.1.45: 2-dehydro-3-deoxygluconokinase	MBX	ornithine	0.263092	2.54966e-08	2.83705e-05
MGX|EC	2.3.1.39: [Acyl-carrier-protein] S-malonyltransferase	MBX	3-methyladipate/pimelate	0.263066	2.55796e-08	2.83776e-05
MGX|EC	2.4.2.29: tRNA-guanine(34) transglycosylase	MBX	sorbitol	-0.263063	2.55894e-08	2.83776e-05
MGX|EC	3.1.26.8: Ribonuclease M5	MBX	phenylalanine	0.263025	2.57114e-08	2.84648e-05
MGX|EC	1.4.1.14: Glutamate synthase (NADH)	MBX	glutamine	0.262971	2.58864e-08	2.85929e-05
MGX|EC	2.4.2.18: Anthranilate phosphoribosyltransferase	MBX	propionate	0.262963	2.59142e-08	2.85929e-05
MGX|EC	3.5.3.3: Creatinase	MBX	C38:2 PC	-0.262925	2.60379e-08	2.86482e-05
MGX|EC	2.7.3.9: Phosphoenolpyruvate--protein phosphotransferase	MBX	C16:0 LPE	-0.262921	2.60516e-08	2.86482e-05
MGX|EC	2.3.1.29: Glycine C-acetyltransferase	MBX	sphinganine	0.262838	2.6324e-08	2.88502e-05
MGX|EC	2.8.3.8: Acetate CoA-transferase	MBX	C16:0 LPE	-0.262826	2.63636e-08	2.88502e-05
MGX|EC	4.2.1.9: Dihydroxy-acid dehydratase	MBX	oxypurinol	0.262816	2.63956e-08	2.88502e-05
MGX|EC	2.6.1.17: Succinyldiaminopimelate transaminase	MBX	C20:4 carnitine	-0.262812	2.64111e-08	2.88502e-05
MGX|EC	2.1.1.74: (FADH(2)-oxidizing)	MBX	propionate	-0.262783	2.65081e-08	2.88808e-05
MGX|EC	2.7.7.27: Glucose-1-phosphate adenylyltransferase	MBX	C16:0 LPE	-0.262777	2.65271e-08	2.88808e-05
MGX|EC	4.2.1.32: L(+)-tartrate dehydratase	MBX	adipate	-0.262752	2.66088e-08	2.89219e-05
MGX|EC	2.7.11.1: Non-specific serine/threonine protein kinase	MBX	alanine	0.26263	2.70224e-08	2.9275e-05
MGX|EC	6.1.1.3: Threonine--tRNA ligase	MBX	2-hydroxyhexadecanoate	0.26263	2.70229e-08	2.9275e-05
MGX|EC	6.3.3.1: Phosphoribosylformylglycinamidine cyclo-ligase	MBX	propionate	-0.262604	2.71112e-08	2.93223e-05
MGX|EC	2.4.2.43: Lipid IV(A) 4-amino-4-deoxy-L-arabinosyltransferase	MBX	C20:4 carnitine	-0.262544	2.73142e-08	2.94932e-05
MGX|EC	3.6.3.27: Phosphate-transporting ATPase	MBX	uridine	-0.262509	2.74356e-08	2.95756e-05
MGX|EC	3.1.3.16: Protein-serine/threonine phosphatase	MBX	sphinganine	-0.262477	2.75459e-08	2.96458e-05
MGX|EC	2.3.1.15: Glycerol-3-phosphate 1-O-acyltransferase	MBX	C20:4 carnitine	-0.262418	2.77526e-08	2.97787e-05
MGX|EC	5.4.2.7: Phosphopentomutase	MBX	C16:0 LPE	-0.262406	2.77937e-08	2.97787e-05
MGX|EC	6.1.1.21: Histidine--tRNA ligase	MBX	C16:0 LPE	0.262396	2.78268e-08	2.97787e-05
MGX|EC	2.7.7.8: Polyribonucleotide nucleotidyltransferase	MBX	uridine	-0.26239	2.78507e-08	2.97787e-05
MGX|EC	2.8.1.1: Thiosulfate sulfurtransferase	MBX	suberate	-0.262368	2.7927e-08	2.98117e-05
MGX|EC	4.2.1.20: Tryptophan synthase	MBX	propionate	0.262321	2.8093e-08	2.99402e-05
MGX|EC	3.1.26.8: Ribonuclease M5	MBX	metformin	0.262244	2.83652e-08	3.01813e-05
MGX|EC	3.6.3.27: Phosphate-transporting ATPase	MBX	adenosine	-0.26222	2.84489e-08	3.02214e-05
MGX|EC	2.5.1.75: tRNA dimethylallyltransferase	MBX	undecanedionate	0.262132	2.87645e-08	3.05073e-05
MGX|EC	1.2.1.50: Long-chain-fatty-acyl-CoA reductase	MBX	C16:1 MAG	-0.26203	2.91377e-08	3.08533e-05
MGX|EC	6.1.1.9: Valine--tRNA ligase	MBX	uridine	-0.261947	2.944e-08	3.11232e-05
MGX|EC	5.1.99.1: Methylmalonyl-CoA epimerase	MBX	2-hydroxy-3-methylbutyrate	-0.261906	2.95938e-08	3.12355e-05
MGX|EC	1.17.4.1: Ribonucleoside-diphosphate reductase	MBX	3-methyladipate/pimelate	-0.261876	2.97035e-08	3.13009e-05
MGX|EC	2.3.1.118: N-hydroxyarylamine O-acetyltransferase	MBX	C20:4 carnitine	-0.261855	2.97835e-08	3.13115e-05
MGX|EC	2.7.11.1: Non-specific serine/threonine protein kinase	MBX	isoleucine	0.261848	2.9809e-08	3.13115e-05
MGX|EC	6.1.1.16: Cysteine--tRNA ligase	MBX	propionate	0.261724	3.02765e-08	3.17518e-05
MGX|EC	5.3.1.17: 5-dehydro-4-deoxy-D-glucuronate isomerase	MBX	p-hydroxyphenylacetate	0.261667	3.04917e-08	3.18978e-05
MGX|EC	2.3.1.n2: Phosphate acyltransferase	MBX	C16:0 LPE	-0.261662	3.05129e-08	3.18978e-05
MGX|EC	1.1.3.15: (S)-2-hydroxy-acid oxidase	MBX	C16:0 LPE	-0.261615	3.06913e-08	3.20334e-05
MGX|EC	2.8.3.9: Butyrate--acetoacetate CoA-transferase	MBX	C16:1 MAG	-0.261575	3.08445e-08	3.21422e-05
MGX|EC	2.9.1.1: L-seryl-tRNA(Sec) selenium transferase	MBX	gentisate	-0.261514	3.10811e-08	3.22923e-05
MGX|EC	2.3.1.12: Dihydrolipoyllysine-residue acetyltransferase	MBX	3'-O-methyladenosine	-0.261513	3.1087e-08	3.22923e-05
MGX|EC	1.4.1.3: Glutamate dehydrogenase (NAD(P)(+))	MBX	sphinganine	0.261484	3.12002e-08	3.23493e-05
MGX|EC	2.1.1.185: 23S rRNA (guanosine(2251)-2'-O)-methyltransferase	MBX	C20:4 carnitine	-0.261473	3.12404e-08	3.23493e-05
MGX|EC	3.5.1.18: Succinyl-diaminopimelate desuccinylase	MBX	2-hydroxy-3-methylpentanoate	0.2613	3.19274e-08	3.30086e-05
MGX|EC	3.1.13.5: Ribonuclease D	MBX	indole-3-propionate	-0.261144	3.25535e-08	3.35564e-05
MGX|EC	6.1.1.7: Alanine--tRNA ligase	MBX	cholesterol	-0.261143	3.25595e-08	3.35564e-05
MGX|EC	3.1.3.15: Histidinol-phosphatase	MBX	glutamine	0.261128	3.26195e-08	3.35655e-05
MGX|EC	1.1.1.38: Malate dehydrogenase (oxaloacetate-decarboxylating)	MBX	glycine	0.261095	3.27553e-08	3.36525e-05
MGX|EC	2.4.1.1: Glycogen phosphorylase	MBX	uridine	-0.261014	3.30862e-08	3.39037e-05
MGX|EC	6.1.1.15: Proline--tRNA ligase	MBX	2-hydroxy-3-methylbutyrate	-0.26101	3.3103e-08	3.39037e-05
MGX|EC	1.14.12.19: 3-phenylpropanoate dioxygenase	MBX	oxypurinol	-0.260899	3.35645e-08	3.43228e-05
MGX|EC	1.1.1.284: S-(hydroxymethyl)glutathione dehydrogenase	MBX	C20:4 carnitine	-0.260849	3.37776e-08	3.4487e-05
MGX|EC	6.3.2.13: UDP-N-acetylmuramoyl-L-alanyl-D-glutamate--2,6-diaminopimelate ligase	MBX	2-hydroxy-3-methylbutyrate	0.260828	3.38623e-08	3.45198e-05
MGX|EC	3.6.1.13: ADP-ribose diphosphatase	MBX	glycine	0.260813	3.39281e-08	3.45332e-05
MGX|EC	1.3.5.1: Succinate dehydrogenase (quinone)	MBX	pantothenate	-0.260776	3.40826e-08	3.46368e-05
MGX|EC	6.1.1.1: Tyrosine--tRNA ligase	MBX	inosine	0.260758	3.41624e-08	3.46642e-05
MGX|EC	3.5.4.10: IMP cyclohydrolase	MBX	guanine	0.260706	3.43817e-08	3.48329e-05
MGX|EC	4.2.1.49: Urocanate hydratase	MBX	cytosine	-0.260682	3.44866e-08	3.48853e-05
MGX|EC	6.1.1.20: Phenylalanine--tRNA ligase	MBX	N-acetylputrescine	-0.260643	3.46535e-08	3.50001e-05
MGX|EC	1.2.99.2: Carbon-monoxide dehydrogenase (acceptor)	MBX	C16:1 MAG	-0.260631	3.47067e-08	3.50001e-05
MGX|EC	1.17.1.8: 4-hydroxy-tetrahydrodipicolinate reductase	MBX	propionate	0.260597	3.48563e-08	3.5097e-05
MGX|EC	6.3.4.5: Argininosuccinate synthase	MBX	propionate	-0.260565	3.49915e-08	3.51792e-05
MGX|EC	3.6.3.20: Glycerol-3-phosphate-transporting ATPase	MBX	C20:4 carnitine	-0.260547	3.50721e-08	3.52064e-05
MGX|EC	6.1.1.2: Tryptophan--tRNA ligase	MBX	propionate	-0.260494	3.53025e-08	3.53835e-05
MGX|EC	2.7.4.9: dTMP kinase	MBX	gentisate	-0.260381	3.58042e-08	3.58317e-05
MGX|EC	3.6.1.1: Inorganic diphosphatase	MBX	C16:0 LPE	-0.26036	3.58973e-08	3.58466e-05
MGX|EC	2.1.1.72: Site-specific DNA-methyltransferase (adenine-specific)	MBX	C18:0 LPC	-0.260317	3.60907e-08	3.58466e-05
MGX|EC	2.7.1.73: Inosine kinase	MBX	C20:4 carnitine	-0.260313	3.61102e-08	3.58466e-05
MGX|EC	1.16.1.1: Mercury(II) reductase	MBX	lithocholate	-0.260312	3.61134e-08	3.58466e-05
MGX|EC	6.3.2.1: Pantoate--beta-alanine ligase (AMP-forming)	MBX	glycine	-0.260305	3.61465e-08	3.58466e-05
MGX|EC	4.2.1.44: Myo-inosose-2 dehydratase	MBX	hydroxymyristate	0.260305	3.61467e-08	3.58466e-05
MGX|EC	2.2.1.1: Transketolase	MBX	biotin	-0.260287	3.62265e-08	3.58716e-05
MGX|EC	2.3.1.8: Phosphate acetyltransferase	MBX	leucine	0.260253	3.63815e-08	3.59707e-05
MGX|EC	2.7.1.6: Galactokinase	MBX	C16:1 MAG	-0.260222	3.65204e-08	3.60538e-05
MGX|EC	3.6.3.31: Polyamine-transporting ATPase	MBX	propionate	-0.260196	3.66399e-08	3.61174e-05
MGX|EC	1.1.1.127: 2-dehydro-3-deoxy-D-gluconate 5-dehydrogenase	MBX	1-3-7-trimethylurate	-0.260175	3.67353e-08	3.61572e-05
MGX|EC	4.1.1.8: Oxalyl-CoA decarboxylase	MBX	C20:4 carnitine	-0.260163	3.67906e-08	3.61575e-05
MGX|EC	6.3.4.19: tRNA(Ile)-lysidine synthetase	MBX	phenylacetate	0.260123	3.69717e-08	3.62406e-05
MGX|EC	3.1.3.10: Glucose-1-phosphatase	MBX	C20:4 carnitine	-0.260119	3.69926e-08	3.62406e-05
MGX|EC	1.2.99.5: Formylmethanofuran dehydrogenase	MBX	imidazoleacetic acid	-0.260098	3.70876e-08	3.62406e-05
MGX|EC	6.1.1.2: Tryptophan--tRNA ligase	MBX	C16:1 MAG	-0.260096	3.7096e-08	3.62406e-05
MGX|EC	6.3.2.6: Phosphoribosylaminoimidazolesuccinocarboxamide synthase	MBX	phytosphingosine	-0.260067	3.72335e-08	3.62841e-05
MGX|EC	2.6.1.37: 2-aminoethylphosphonate--pyruvate transaminase	MBX	cholesterol	0.260063	3.7251e-08	3.62841e-05
MGX|EC	2.7.1.6: Galactokinase	MBX	NH4 C36:2 DAG	-0.260047	3.73247e-08	3.6302e-05
MGX|EC	2.6.1.42: Branched-chain-amino-acid transaminase	MBX	cholesterol	-0.259985	3.76148e-08	3.653e-05
MGX|EC	2.4.2.7: Adenine phosphoribosyltransferase	MBX	propionate	0.259959	3.77364e-08	3.6594e-05
MGX|EC	1.2.1.79: Succinate-semialdehyde dehydrogenase (NADP(+))	MBX	C20:4 carnitine	-0.259908	3.79738e-08	3.67253e-05
MGX|EC	3.1.1.45: Carboxymethylenebutenolidase	MBX	C20:4 carnitine	-0.259906	3.79837e-08	3.67253e-05
MGX|EC	5.4.99.23: 23S rRNA pseudouridine(1911/1915/1917) synthase	MBX	C8 carnitine	0.259835	3.83214e-08	3.69973e-05
MGX|EC	1.17.1.4: Xanthine dehydrogenase	MBX	C16:0 LPE	-0.25977	3.86341e-08	3.72444e-05
MGX|EC	2.4.2.7: Adenine phosphoribosyltransferase	MBX	pyrocatechol	0.259703	3.89548e-08	3.74985e-05
MGX|EC	2.1.1.72: Site-specific DNA-methyltransferase (adenine-specific)	MBX	C20:3 LPC	-0.259681	3.90629e-08	3.75475e-05
MGX|EC	2.3.1.n3: Glycerol-3-phosphate acyltransferase (acyl-phosphate transferring)	MBX	C20:4 carnitine	-0.259652	3.92027e-08	3.76268e-05
MGX|EC	4.1.99.2: Tyrosine phenol-lyase	MBX	p-hydroxyphenylacetate	-0.259606	3.94297e-08	3.77895e-05
MGX|EC	4.2.1.55: 3-hydroxybutyryl-CoA dehydratase	MBX	glycine	0.259532	3.97898e-08	3.8079e-05
MGX|EC	3.6.1.1: Inorganic diphosphatase	MBX	NH4 C34:3 DAG	-0.259507	3.99148e-08	3.8143e-05
MGX|EC	3.2.2.27: Uracil-DNA glycosylase	MBX	isoleucine	-0.259449	4.02025e-08	3.83621e-05
MGX|EC	5.1.99.1: Methylmalonyl-CoA epimerase	MBX	chenodeoxycholate	-0.25939	4.04989e-08	3.85888e-05
MGX|EC	4.1.99.2: Tyrosine phenol-lyase	MBX	imidazole propionate	-0.259374	4.05778e-08	3.8608e-05
MGX|EC	3.4.24.71: Endothelin-converting enzyme 1	MBX	linoleoylethanolamide	-0.259318	4.08638e-08	3.87229e-05
MGX|EC	4.1.2.21: 2-dehydro-3-deoxy-6-phosphogalactonate aldolase	MBX	C20:4 carnitine	-0.259313	4.08867e-08	3.87229e-05
MGX|EC	4.1.99.1: Tryptophanase	MBX	hydroxymyristate	0.259309	4.09079e-08	3.87229e-05
MGX|EC	1.4.1.13: Glutamate synthase (NADPH)	MBX	C16:1 MAG	-0.259303	4.09405e-08	3.87229e-05
MGX|EC	1.2.1.8: Betaine-aldehyde dehydrogenase	MBX	C20:4 carnitine	-0.259292	4.09935e-08	3.87229e-05
MGX|EC	1.2.1.5: Aldehyde dehydrogenase (NAD(P)(+))	MBX	1-3-7-trimethylurate	-0.259259	4.11632e-08	3.88273e-05
MGX|EC	6.3.1.2: Glutamate--ammonia ligase	MBX	C16:0 LPE	-0.25922	4.13638e-08	3.89605e-05
MGX|EC	4.1.2.53: 2-keto-3-deoxy-L-rhamnonate aldolase	MBX	C20:4 carnitine	-0.259201	4.14609e-08	3.89961e-05
MGX|EC	1.14.14.9: 4-hydroxyphenylacetate 3-monooxygenase	MBX	C8 carnitine	0.259143	4.17563e-08	3.91993e-05
MGX|EC	2.5.1.54: 3-deoxy-7-phosphoheptulonate synthase	MBX	inosine	-0.259129	4.18282e-08	3.91993e-05
MGX|EC	3.5.4.31: S-methyl-5'-thioadenosine deaminase	MBX	taurochenodeoxycholate	-0.259124	4.18562e-08	3.91993e-05
MGX|EC	1.6.1.2: NAD(P)(+) transhydrogenase (Re/Si-specific)	MBX	C8 carnitine	0.259096	4.2001e-08	3.9279e-05
MGX|EC	5.4.2.10: Phosphoglucosamine mutase	MBX	C16:0 LPE	-0.259063	4.21741e-08	3.93248e-05
MGX|EC	1.12.99.6: Hydrogenase (acceptor)	MBX	C20:4 carnitine	-0.259061	4.2184e-08	3.93248e-05
MGX|EC	2.4.2.9: Uracil phosphoribosyltransferase	MBX	C16:0 LPE	-0.259052	4.22298e-08	3.93248e-05
MGX|EC	6.1.1.15: Proline--tRNA ligase	MBX	lithocholate	0.258999	4.2509e-08	3.95288e-05
MGX|EC	1.8.98.1: CoB--CoM heterodisulfide reductase	MBX	linoleoylethanolamide	-0.258983	4.25916e-08	3.95495e-05
MGX|EC	3.5.1.88: Peptide deformylase	MBX	phytosphingosine	-0.258872	4.31826e-08	4.00307e-05
MGX|EC	2.3.1.9: Acetyl-CoA C-acetyltransferase	MBX	glycine	0.258863	4.32317e-08	4.00307e-05
MGX|EC	5.4.2.10: Phosphoglucosamine mutase	MBX	glutamine	0.258758	4.37977e-08	4.04977e-05
MGX|EC	2.4.2.29: tRNA-guanine(34) transglycosylase	MBX	choline	-0.258681	4.42159e-08	4.0811e-05
MGX|EC	1.6.5.2: NAD(P)H dehydrogenase (quinone)	MBX	C20:4 carnitine	-0.258668	4.42879e-08	4.0811e-05
MGX|EC	3.6.1.13: ADP-ribose diphosphatase	MBX	C16:1 MAG	-0.258661	4.4323e-08	4.0811e-05
MGX|EC	6.1.1.9: Valine--tRNA ligase	MBX	phytosphingosine	-0.258585	4.47418e-08	4.11232e-05
MGX|EC	2.1.1.189: 23S rRNA (uracil(747)-C(5))-methyltransferase	MBX	C8 carnitine	0.258567	4.48417e-08	4.11232e-05
MGX|EC	4.3.1.19: Threonine ammonia-lyase	MBX	glutamine	0.258566	4.485e-08	4.11232e-05
MGX|EC	6.1.1.20: Phenylalanine--tRNA ligase	MBX	urobilin	0.258475	4.53583e-08	4.15105e-05
MGX|EC	4.2.1.8: Mannonate dehydratase	MBX	C16:0 LPE	0.258467	4.53988e-08	4.15105e-05
MGX|EC	2.1.2.11: 3-methyl-2-oxobutanoate hydroxymethyltransferase	MBX	glycine	-0.25844	4.55528e-08	4.15468e-05
MGX|EC	2.7.4.9: dTMP kinase	MBX	adenosine	-0.258436	4.55742e-08	4.15468e-05
MGX|EC	1.12.99.6: Hydrogenase (acceptor)	MBX	lithocholate	-0.258427	4.56284e-08	4.15468e-05
MGX|EC	1.2.1.50: Long-chain-fatty-acyl-CoA reductase	MBX	niacinamide	-0.258404	4.57536e-08	4.16031e-05
MGX|EC	2.4.2.9: Uracil phosphoribosyltransferase	MBX	inosine	-0.258354	4.60378e-08	4.18036e-05
MGX|EC	2.3.3.16: Citrate synthase (unknown stereospecificity)	MBX	C20:4 carnitine	-0.258324	4.62103e-08	4.19023e-05
MGX|EC	3.5.4.19: Phosphoribosyl-AMP cyclohydrolase	MBX	phytosphingosine	-0.258275	4.64884e-08	4.2058e-05
MGX|EC	6.3.4.13: Phosphoribosylamine--glycine ligase	MBX	inosine	0.258272	4.65101e-08	4.2058e-05
MGX|EC	2.3.1.241: Kdo(2)-lipid IV(A) lauroyltransferase	MBX	C8 carnitine	0.258227	4.6766e-08	4.22312e-05
MGX|EC	3.5.1.14: N-acyl-aliphatic-L-amino acid amidohydrolase	MBX	C16:1 MAG	-0.258131	4.73269e-08	4.2679e-05
MGX|EC	2.7.7.12: UDP-glucose--hexose-1-phosphate uridylyltransferase	MBX	propionate	-0.258102	4.74945e-08	4.27714e-05
MGX|EC	1.1.1.26: Glyoxylate reductase	MBX	atenolol	-0.258085	4.75969e-08	4.28049e-05
MGX|EC	3.4.15.5: Peptidyl-dipeptidase Dcp	MBX	adipate	0.258071	4.76749e-08	4.28163e-05
MGX|EC	2.7.7.60: 2-C-methyl-D-erythritol 4-phosphate cytidylyltransferase	MBX	inosine	0.258058	4.77557e-08	4.28304e-05
MGX|EC	2.1.1.148: Thymidylate synthase (FAD)	MBX	guanine	0.25799	4.8155e-08	4.30833e-05
MGX|EC	1.1.1.35: 3-hydroxyacyl-CoA dehydrogenase	MBX	guanine	0.257988	4.81689e-08	4.30833e-05
MGX|EC	1.7.1.7: GMP reductase	MBX	valine	0.257948	4.84046e-08	4.32242e-05
MGX|EC	2.7.7.19: Polynucleotide adenylyltransferase	MBX	2-aminobutyrate	0.257939	4.84583e-08	4.32242e-05
MGX|EC	2.2.1.6: Acetolactate synthase	MBX	C16:0 LPE	-0.257911	4.86238e-08	4.3313e-05
MGX|EC	2.7.13.3: Histidine kinase	MBX	undecanedionate	-0.257827	4.91314e-08	4.37059e-05
MGX|EC	5.1.1.1: Alanine racemase	MBX	adenosine	-0.257799	4.92994e-08	4.3796e-05
MGX|EC	4.1.2.5: L-threonine aldolase	MBX	C16:1 MAG	-0.257777	4.94367e-08	4.38587e-05
MGX|EC	2.3.1.16: Acetyl-CoA C-acyltransferase	MBX	C20:4 carnitine	-0.257763	4.95241e-08	4.38769e-05
MGX|EC	3.2.2.27: Uracil-DNA glycosylase	MBX	leucine	-0.257705	4.98747e-08	4.41266e-05
MGX|EC	3.5.3.6: Arginine deiminase	MBX	hypoxanthine	-0.257695	4.99404e-08	4.41266e-05
MGX|EC	1.2.1.72: Erythrose-4-phosphate dehydrogenase	MBX	C20:4 carnitine	-0.257677	5.00468e-08	4.41612e-05
MGX|EC	2.3.2.6: Leucyltransferase	MBX	C16:1 MAG	0.257643	5.02595e-08	4.42893e-05
MGX|EC	1.1.1.29: Glycerate dehydrogenase	MBX	sphinganine	0.257578	5.06596e-08	4.45821e-05
MGX|EC	1.13.11.15: 3,4-dihydroxyphenylacetate 2,3-dioxygenase	MBX	oxypurinol	-0.257551	5.0834e-08	4.46757e-05
MGX|EC	1.1.1.271: GDP-L-fucose synthase	MBX	gentisate	0.257535	5.09342e-08	4.47039e-05
MGX|EC	4.2.2.n2: Peptidoglycan lytic endotransglycosylase	MBX	C20:4 carnitine	-0.257512	5.10736e-08	4.47663e-05
MGX|EC	3.6.1.3: Adenosinetriphosphatase	MBX	cholesterol	-0.257496	5.11769e-08	4.47971e-05
MGX|EC	2.7.7.8: Polyribonucleotide nucleotidyltransferase	MBX	5alpha-cholestan-3beta-ol	0.257479	5.12847e-08	4.48317e-05
MGX|EC	3.5.3.3: Creatinase	MBX	putrescine	-0.257461	5.13961e-08	4.48694e-05
MGX|EC	1.21.98.1: Cyclic dehypoxanthinyl futalosine synthase	MBX	cholate	-0.257444	5.15064e-08	4.49059e-05
MGX|EC	2.3.3.9: Malate synthase	MBX	C20:4 carnitine	-0.25741	5.17228e-08	4.49346e-05
MGX|EC	5.1.1.3: Glutamate racemase	MBX	C34:2 PC	0.257407	5.17372e-08	4.49346e-05
MGX|EC	5.4.99.25: tRNA pseudouridine(55) synthase	MBX	niacinamide	0.257406	5.17446e-08	4.49346e-05
MGX|EC	1.8.98.1: CoB--CoM heterodisulfide reductase	MBX	propionate	-0.257386	5.18766e-08	4.49897e-05
MGX|EC	3.6.3.4: Cu(2+)-exporting ATPase	MBX	C16:0 LPE	-0.257356	5.20657e-08	4.50941e-05
MGX|EC	1.7.1.7: GMP reductase	MBX	C8 carnitine	0.257321	5.2291e-08	4.51351e-05
MGX|EC	6.1.1.11: Serine--tRNA ligase	MBX	inosine	-0.257317	5.23146e-08	4.51351e-05
MGX|EC	2.7.1.21: Thymidine kinase	MBX	C16:1 MAG	0.257316	5.23193e-08	4.51351e-05
MGX|EC	4.2.99.20: 2-succinyl-6-hydroxy-2,4-cyclohexadiene-1-carboxylate synthase	MBX	lithocholate	-0.257262	5.26713e-08	4.53792e-05
MGX|EC	2.7.11.1: Non-specific serine/threonine protein kinase	MBX	C16:0 LPE	-0.257215	5.29789e-08	4.55844e-05
MGX|EC	1.8.1.4: Dihydrolipoyl dehydrogenase	MBX	C24:0 SM	0.257203	5.30529e-08	4.55883e-05
MGX|EC	2.7.2.11: Glutamate 5-kinase	MBX	propionate	0.257187	5.31596e-08	4.56202e-05
MGX|EC	2.4.1.15: Alpha,alpha-trehalose-phosphate synthase (UDP-forming)	MBX	C20:4 carnitine	-0.257158	5.3351e-08	4.57247e-05
MGX|EC	2.7.1.49: Hydroxymethylpyrimidine kinase	MBX	C20:4 carnitine	-0.257088	5.38126e-08	4.60602e-05
MGX|EC	3.1.13.5: Ribonuclease D	MBX	C16:1 MAG	-0.257042	5.4114e-08	4.62579e-05
MGX|EC	3.6.3.29: Molybdate-transporting ATPase	MBX	C8 carnitine	0.257026	5.422e-08	4.62824e-05
MGX|EC	6.1.1.20: Phenylalanine--tRNA ligase	MBX	p-hydroxyphenylacetate	-0.257013	5.43077e-08	4.62824e-05
MGX|EC	4.1.2.40: Tagatose-bisphosphate aldolase	MBX	leucine	0.257004	5.43658e-08	4.62824e-05
MGX|EC	3.1.1.4: Phospholipase A(2)	MBX	C20:4 carnitine	-0.256976	5.4556e-08	4.62824e-05
MGX|EC	1.3.3.3: Coproporphyrinogen oxidase	MBX	C20:4 carnitine	-0.256975	5.45595e-08	4.62824e-05
MGX|EC	1.2.5.1: Pyruvate dehydrogenase (quinone)	MBX	C20:4 carnitine	-0.256974	5.45657e-08	4.62824e-05
MGX|EC	3.5.1.16: Acetylornithine deacetylase	MBX	suberate	-0.256957	5.46836e-08	4.63226e-05
MGX|EC	4.2.1.70: Pseudouridylate synthase	MBX	pyrocatechol	-0.256919	5.49357e-08	4.64654e-05
MGX|EC	3.1.3.74: Pyridoxal phosphatase	MBX	C20:4 carnitine	-0.256911	5.49937e-08	4.64654e-05
MGX|EC	2.7.7.9: UTP--glucose-1-phosphate uridylyltransferase	MBX	alanine	0.25689	5.51334e-08	4.65235e-05
MGX|EC	6.4.1.3: Propionyl-CoA carboxylase	MBX	chenodeoxycholate	-0.256852	5.53896e-08	4.66212e-05
MGX|EC	3.2.1.n1: Blood group B branched chain alpha-1,3-galactosidase	MBX	C24:0 SM	0.256852	5.53911e-08	4.66212e-05
MGX|EC	4.1.1.85: 3-dehydro-L-gulonate-6-phosphate decarboxylase	MBX	C20:4 carnitine	-0.256832	5.55249e-08	4.66739e-05
[truncated: 51,161 more rows]

## Sheet: S36
Dataset 1	Name 1	Dataset 2	Name 2	Spearman	P value	FDR p
MPX|EC	1.1.1.103: L-threonine 3-dehydrogenase	MBX	NH4 C16:0 CE	-0.481691	3.74817e-21	5.19661e-16
MPX|EC	4.2.1.2: Fumarate hydratase	MBX	C18:1 carnitine	-0.405128	7.32553e-15	5.07821e-10
MPX|EC	1.1.1.103: L-threonine 3-dehydrogenase	MBX	NH4 C22:6 CE	-0.383379	2.39107e-13	1.10503e-08
MPX|EC	2.4.1.227: acetylglucosaminyltransferase	MBX	acetyl-galactosamine	0.354648	1.63375e-11	4.94985e-07
MPX|EC	4.2.1.32: L(+)-tartrate dehydratase	MBX	pyridoxine	-0.353026	2.04841e-11	4.94985e-07
MPX|EC	4.2.1.2: Fumarate hydratase	MBX	N-acetylhistamine	-0.352704	2.14211e-11	4.94985e-07
MPX|EC	1.1.1.103: L-threonine 3-dehydrogenase	MBX	C18:1 SM	-0.350154	3.04732e-11	6.03561e-07
MPX|EC	4.2.1.32: L(+)-tartrate dehydratase	MBX	N-acetylhistamine	-0.347322	4.49105e-11	7.78321e-07
MPX|EC	1.2.4.1: Pyruvate dehydrogenase (acetyl-transferring)	MBX	1-3-7-trimethylurate	-0.345777	5.54031e-11	8.53479e-07
MPX|EC	2.7.9.2: Pyruvate, water dikinase	MBX	N-acetylhistamine	-0.343687	7.34636e-11	9.96102e-07
MPX|EC	1.1.1.103: L-threonine 3-dehydrogenase	MBX	porphobilinogen	-0.343046	8.00672e-11	9.96102e-07
MPX|EC	1.1.1.103: L-threonine 3-dehydrogenase	MBX	C34:2 PC plasmalogen	-0.342495	8.62153e-11	9.96102e-07
MPX|EC	1.1.1.103: L-threonine 3-dehydrogenase	MBX	C16:1 CE	-0.33072	4.03875e-10	4.3073e-06
MPX|EC	4.2.1.32: L(+)-tartrate dehydratase	MBX	C18 carnitine	-0.328827	5.14545e-10	5.09561e-06
MPX|EC	4.2.1.2: Fumarate hydratase	MBX	C16:0 SM	-0.327914	5.77964e-10	5.30205e-06
MPX|EC	3.4.11.1: Leucyl aminopeptidase	MBX	2-aminoadipate	-0.327465	6.11875e-10	5.30205e-06
MPX|EC	1.1.1.103: L-threonine 3-dehydrogenase	MBX	C16:0 CE	-0.323437	1.0162e-09	8.28765e-06
MPX|EC	3.4.11.1: Leucyl aminopeptidase	MBX	acetyl-galactosamine	-0.321686	1.26407e-09	9.73646e-06
MPX|EC	2.4.2.22: Xanthine phosphoribosyltransferase	MBX	ectoine	0.317704	2.06548e-09	1.50719e-05
MPX|EC	1.1.1.103: L-threonine 3-dehydrogenase	MBX	sphingosine-isomer1	-0.315803	2.6048e-09	1.8057e-05
MPX|EC	4.2.1.32: L(+)-tartrate dehydratase	MBX	C16:0 SM	-0.315093	2.8391e-09	1.8744e-05
MPX|EC	4.2.1.32: L(+)-tartrate dehydratase	MBX	7-methylxanthine	-0.310682	4.82604e-09	2.9403e-05
MPX|EC	4.2.1.2: Fumarate hydratase	MBX	C18:2 carnitine	-0.310592	4.87775e-09	2.9403e-05
MPX|EC	2.7.3.9: Phosphoenolpyruvate--protein phosphotransferase	MBX	riboflavin	0.309149	5.7908e-09	3.34525e-05
MPX|EC	4.2.1.32: L(+)-tartrate dehydratase	MBX	C18:1 carnitine	-0.305853	8.54049e-09	4.61926e-05
MPX|EC	2.7.3.9: Phosphoenolpyruvate--protein phosphotransferase	MBX	N-acetylhistamine	-0.305732	8.66253e-09	4.61926e-05
MPX|EC	1.1.1.103: L-threonine 3-dehydrogenase	MBX	C32:1 PC	-0.305256	9.15777e-09	4.68434e-05
MPX|EC	6.3.2.1: Pantoate--beta-alanine ligase (AMP-forming)	MBX	C18:1 carnitine	-0.304978	9.4603e-09	4.68434e-05
MPX|EC	4.3.1.1: Aspartate ammonia-lyase	MBX	C18:0 LPE-A	0.303553	1.11685e-08	5.33947e-05
MPX|EC	3.4.11.1: Leucyl aminopeptidase	MBX	alpha-ketoglutarate	-0.298306	2.04165e-08	9.43544e-05
MPX|EC	1.1.1.103: L-threonine 3-dehydrogenase	MBX	C22:4 CE	-0.297149	2.32825e-08	0.000104128
MPX|EC	4.2.1.2: Fumarate hydratase	MBX	C24:1 SM	-0.296159	2.60437e-08	0.000112838
MPX|EC	3.4.11.1: Leucyl aminopeptidase	MBX	N1,N12-diacetylspermine	0.295781	2.71786e-08	0.000114186
MPX|EC	1.12.99.6: Hydrogenase (acceptor)	MBX	C20:4 carnitine	-0.29478	3.04175e-08	0.000122086
MPX|EC	4.2.1.32: L(+)-tartrate dehydratase	MBX	C14 carnitine	-0.294663	3.082e-08	0.000122086
MPX|EC	2.7.7.12: UDP-glucose--hexose-1-phosphate uridylyltransferase	MBX	N1,N12-diacetylspermine	-0.293104	3.66947e-08	0.00014132
MPX|EC	2.7.7.12: UDP-glucose--hexose-1-phosphate uridylyltransferase	MBX	ADMA/SDMA	-0.292661	3.85521e-08	0.00014446
MPX|EC	1.4.1.2: Glutamate dehydrogenase	MBX	creatinine	-0.291743	4.26964e-08	0.000155779
MPX|EC	6.1.1.18: Glutamine--tRNA ligase	MBX	hydroxymyristate	0.290838	4.72029e-08	0.000167416
MPX|EC	1.4.1.3: Glutamate dehydrogenase (NAD(P)(+))	MBX	taurocholate	-0.29063	4.8301e-08	0.000167416
MPX|EC	4.2.1.32: L(+)-tartrate dehydratase	MBX	3-methylxanthine	-0.28883	5.88881e-08	0.000199134
MPX|EC	1.1.1.103: L-threonine 3-dehydrogenase	MBX	C22:6 CE	-0.288034	6.42595e-08	0.000212124
MPX|EC	6.3.4.3: Formate--tetrahydrofolate ligase	MBX	hydroxymyristate	0.287182	7.05259e-08	0.000225054
MPX|EC	3.4.11.1: Leucyl aminopeptidase	MBX	agmatine	0.287066	7.14231e-08	0.000225054
MPX|EC	4.2.1.2: Fumarate hydratase	MBX	3-methylxanthine	-0.285858	8.14519e-08	0.000250951
MPX|EC	1.4.1.2: Glutamate dehydrogenase	MBX	sorbitol	-0.28313	1.09334e-07	0.000329533
MPX|EC	1.4.1.2: Glutamate dehydrogenase	MBX	taurocholate	-0.282424	1.17925e-07	0.000347863
MPX|EC	5.4.2.8: Phosphomannomutase	MBX	pantothenate	0.280779	1.40562e-07	0.000399888
MPX|EC	1.12.99.6: Hydrogenase (acceptor)	MBX	homocitrulline	-0.280727	1.4133e-07	0.000399888
MPX|EC	6.3.4.3: Formate--tetrahydrofolate ligase	MBX	glycocholate	-0.279833	1.55409e-07	0.000430931
MPX|EC	2.4.2.22: Xanthine phosphoribosyltransferase	MBX	C24:1 SM	-0.278657	1.75973e-07	0.000478384
MPX|EC	1.1.1.103: L-threonine 3-dehydrogenase	MBX	NH4 C16:1 CE	-0.278217	1.84333e-07	0.000484
MPX|EC	2.4.2.22: Xanthine phosphoribosyltransferase	MBX	C18 carnitine	-0.278181	1.85021e-07	0.000484
MPX|EC	1.4.1.2: Glutamate dehydrogenase	MBX	taurochenodeoxycholate	-0.275857	2.36049e-07	0.000606052
MPX|EC	4.2.1.2: Fumarate hydratase	MBX	C14 carnitine	-0.275105	2.55288e-07	0.000629103
MPX|EC	2.7.3.9: Phosphoenolpyruvate--protein phosphotransferase	MBX	C16:0 SM	-0.275028	2.57326e-07	0.000629103
MPX|EC	4.2.1.45: CDP-glucose 4,6-dehydratase	MBX	1-3-7-trimethylurate	-0.274979	2.5864e-07	0.000629103
MPX|EC	4.2.1.45: CDP-glucose 4,6-dehydratase	MBX	N-acetylhistamine	0.274478	2.72458e-07	0.000651287
MPX|EC	2.4.1.227: acetylglucosaminyltransferase	MBX	C36:5 PC plasmalogen	-0.274301	2.77499e-07	0.000652095
MPX|EC	2.4.2.22: Xanthine phosphoribosyltransferase	MBX	3'-O-methyladenosine	0.273893	2.89476e-07	0.000668902
MPX|EC	1.11.1.15: Peroxiredoxin	MBX	N-acetylhistamine	-0.273594	2.98578e-07	0.000678623
MPX|EC	4.2.1.32: L(+)-tartrate dehydratase	MBX	C18:2 carnitine	-0.272671	3.28413e-07	0.000729278
MPX|EC	1.1.1.103: L-threonine 3-dehydrogenase	MBX	2-aminoadipate	-0.272583	3.31385e-07	0.000729278
MPX|EC	3.2.1.52: Beta-N-acetylhexosaminidase	MBX	NMMA	-0.272191	3.45021e-07	0.000747423
MPX|EC	2.7.9.2: Pyruvate, water dikinase	MBX	7-methylxanthine	-0.271686	3.63393e-07	0.000775111
MPX|EC	4.2.1.59: 3-hydroxyacyl-[acyl-carrier-protein] dehydratase	MBX	ectoine	0.271537	3.68993e-07	0.000775132
MPX|EC	1.4.1.3: Glutamate dehydrogenase (NAD(P)(+))	MBX	taurochenodeoxycholate	-0.270822	3.97012e-07	0.000802792
MPX|EC	4.2.1.2: Fumarate hydratase	MBX	7-methylxanthine	-0.270804	3.97728e-07	0.000802792
MPX|EC	1.17.7.3: (E)-4-hydroxy-3-methylbut-2-enyl-diphosphate synthase (flavodoxin)	MBX	C16:1 LPC plasmalogen	-0.270717	4.01281e-07	0.000802792
MPX|EC	1.4.1.3: Glutamate dehydrogenase (NAD(P)(+))	MBX	glycocholate	-0.270619	4.05322e-07	0.000802792
MPX|EC	1.12.99.6: Hydrogenase (acceptor)	MBX	C20:5 CE	0.270444	4.12652e-07	0.000805798
MPX|EC	2.7.3.9: Phosphoenolpyruvate--protein phosphotransferase	MBX	C24:1 SM	-0.269302	4.63512e-07	0.000892543
MPX|EC	3.4.11.1: Leucyl aminopeptidase	MBX	C20:5 CE	0.269044	4.75843e-07	0.000903737
MPX|EC	2.7.7.12: UDP-glucose--hexose-1-phosphate uridylyltransferase	MBX	N-acetylhistamine	-0.268884	4.83599e-07	0.000906056
MPX|EC	4.2.1.2: Fumarate hydratase	MBX	histamine	-0.268169	5.19962e-07	0.000961194
MPX|EC	4.2.1.45: CDP-glucose 4,6-dehydratase	MBX	ADMA/SDMA	0.267819	5.38638e-07	0.000973976
MPX|EC	2.3.1.9: Acetyl-CoA C-acetyltransferase	MBX	hydroxymyristate	0.267777	5.40926e-07	0.000973976
MPX|EC	4.2.1.2: Fumarate hydratase	MBX	pyridoxine	-0.267218	5.72314e-07	0.00101723
MPX|EC	4.2.1.2: Fumarate hydratase	MBX	C18:0 LPE-A	-0.267092	5.79625e-07	0.00101723
MPX|EC	2.4.2.22: Xanthine phosphoribosyltransferase	MBX	C16:1 CE	-0.266167	6.3611e-07	0.00110241
MPX|EC	1.4.1.3: Glutamate dehydrogenase (NAD(P)(+))	MBX	taurine	-0.266018	6.45686e-07	0.00110519
MPX|EC	5.4.2.12: Phosphoglycerate mutase (2,3-diphosphoglycerate-independent)	MBX	C12:1 carnitine	-0.26451	7.50707e-07	0.00126928
MPX|EC	4.2.1.45: CDP-glucose 4,6-dehydratase	MBX	C20:5 CE	0.264013	7.88813e-07	0.00131764
MPX|EC	2.4.1.227: acetylglucosaminyltransferase	MBX	C34:0 PE	0.263549	8.26037e-07	0.00136339
MPX|EC	3.4.11.1: Leucyl aminopeptidase	MBX	cortisol	-0.263334	8.43813e-07	0.00136624
MPX|EC	6.3.4.3: Formate--tetrahydrofolate ligase	MBX	erythronate	-0.26329	8.4747e-07	0.00136624
MPX|EC	2.4.1.227: acetylglucosaminyltransferase	MBX	ectoine	-0.262956	8.75994e-07	0.00139302
MPX|EC	1.2.7.8: Indolepyruvate ferredoxin oxidoreductase	MBX	homoarginine	-0.262862	8.84178e-07	0.00139302
MPX|EC	1.4.1.2: Glutamate dehydrogenase	MBX	C12:1 carnitine	-0.261892	9.73125e-07	0.0015093
MPX|EC	1.4.1.2: Glutamate dehydrogenase	MBX	creatine	-0.261823	9.79756e-07	0.0015093
MPX|EC	1.4.1.2: Glutamate dehydrogenase	MBX	acetylcholine	0.260712	1.09287e-06	0.00163569
MPX|EC	2.7.9.2: Pyruvate, water dikinase	MBX	pyridoxine	-0.260625	1.10221e-06	0.00163569
MPX|EC	1.4.1.2: Glutamate dehydrogenase	MBX	C5 carnitine	-0.260556	1.10975e-06	0.00163569
MPX|EC	2.5.1.55: 3-deoxy-8-phosphooctulonate synthase	MBX	C22:6 LPE	-0.260554	1.10993e-06	0.00163569
MPX|EC	2.7.7.9: UTP--glucose-1-phosphate uridylyltransferase	MBX	C16:0 SM	-0.260412	1.12551e-06	0.00163569
MPX|EC	4.2.1.2: Fumarate hydratase	MBX	N6-acetyllysine	0.260348	1.13258e-06	0.00163569
MPX|EC	4.2.1.2: Fumarate hydratase	MBX	imidazoleacetic acid	-0.260021	1.16939e-06	0.00167143
MPX|EC	3.4.11.1: Leucyl aminopeptidase	MBX	NH4 C36:1 DAG	0.259592	1.2195e-06	0.00172527
MPX|EC	6.3.5.5: Carbamoyl-phosphate synthase (glutamine-hydrolyzing)	MBX	3-methyladipate/pimelate	0.259344	1.24929e-06	0.00174957
MPX|EC	1.17.7.3: (E)-4-hydroxy-3-methylbut-2-enyl-diphosphate synthase (flavodoxin)	MBX	C18:1 LPC plasmalogen	-0.259222	1.2643e-06	0.00175145
MPX|EC	6.3.4.3: Formate--tetrahydrofolate ligase	MBX	taurocholate	-0.259107	1.27856e-06	0.00175145
MPX|EC	2.7.7.12: UDP-glucose--hexose-1-phosphate uridylyltransferase	MBX	diacetylspermine	-0.259027	1.28854e-06	0.00175145
MPX|EC	1.4.1.2: Glutamate dehydrogenase	MBX	1-methylguanine	-0.258509	1.35516e-06	0.00182231
MPX|EC	1.4.1.3: Glutamate dehydrogenase (NAD(P)(+))	MBX	adipate	0.258392	1.37069e-06	0.00182231
MPX|EC	4.2.1.32: L(+)-tartrate dehydratase	MBX	ADMA/SDMA	-0.258321	1.3801e-06	0.00182231
MPX|EC	2.7.7.12: UDP-glucose--hexose-1-phosphate uridylyltransferase	MBX	1-methylhistamine	-0.257927	1.43391e-06	0.0018755
MPX|EC	1.2.4.1: Pyruvate dehydrogenase (acetyl-transferring)	MBX	C20:4 carnitine	-0.257573	1.48399e-06	0.00192286
MPX|EC	2.4.2.7: Adenine phosphoribosyltransferase	MBX	alpha-muricholate	0.256669	1.61951e-06	0.00207904
MPX|EC	4.3.2.2: Adenylosuccinate lyase	MBX	3-methyladipate/pimelate	0.256374	1.66627e-06	0.0020879
MPX|EC	4.3.1.1: Aspartate ammonia-lyase	MBX	C24:1 SM	0.256245	1.68705e-06	0.0020879
MPX|EC	4.2.1.32: L(+)-tartrate dehydratase	MBX	ectoine	0.256093	1.71195e-06	0.0020879
MPX|EC	4.2.1.46: dTDP-glucose 4,6-dehydratase	MBX	suberate	0.256048	1.71935e-06	0.0020879
MPX|EC	1.2.4.2: Oxoglutarate dehydrogenase (succinyl-transferring)	MBX	3-methylxanthine	-0.256035	1.72158e-06	0.0020879
MPX|EC	6.3.4.3: Formate--tetrahydrofolate ligase	MBX	5alpha-cholestan-3beta-ol	0.256026	1.72301e-06	0.0020879
MPX|EC	2.3.1.29: Glycine C-acetyltransferase	MBX	taurocholate	-0.255973	1.73183e-06	0.0020879
MPX|EC	3.4.21.53: Endopeptidase La	MBX	C18:0 LPE-A	-0.254738	1.94965e-06	0.00233023
MPX|EC	4.2.1.32: L(+)-tartrate dehydratase	MBX	C18:0 LPE-A	-0.254618	1.97228e-06	0.00233714
MPX|EC	3.2.1.8: Endo-1,4-beta-xylanase	MBX	sphingosine-isomer1	-0.254152	2.06206e-06	0.00242282
MPX|EC	3.4.11.1: Leucyl aminopeptidase	MBX	C16:0 CE	-0.253469	2.2007e-06	0.00254944
MPX|EC	3.5.1.88: Peptide deformylase	MBX	C22:6 LPE	0.253413	2.21249e-06	0.00254944
MPX|EC	2.6.1.83: LL-diaminopimelate aminotransferase	MBX	3-methyladipate/pimelate	0.253354	2.22499e-06	0.00254944
MPX|EC	6.3.4.2: CTP synthase (glutamine hydrolyzing)	MBX	caprylate	0.253031	2.29431e-06	0.00258744
MPX|EC	1.6.5.11: NADH dehydrogenase (quinone)	MBX	heptadecanoate	-0.253026	2.29548e-06	0.00258744
MPX|EC	4.2.1.32: L(+)-tartrate dehydratase	MBX	imidazoleacetic acid	-0.252612	2.38753e-06	0.002647
MPX|EC	5.2.1.8: Peptidylprolyl isomerase	MBX	creatinine	-0.252552	2.40107e-06	0.002647
MPX|EC	6.3.4.3: Formate--tetrahydrofolate ligase	MBX	C12:1 carnitine	-0.252532	2.4056e-06	0.002647
MPX|EC	1.6.5.2: NAD(P)H dehydrogenase (quinone)	MBX	2-aminoheptanoic acid	-0.252414	2.43276e-06	0.00265581
MPX|EC	6.3.2.8: UDP-N-acetylmuramate--L-alanine ligase	MBX	dodecanedioate	-0.252214	2.47923e-06	0.0026854
MPX|EC	6.3.4.3: Formate--tetrahydrofolate ligase	MBX	glycochenodeoxycholate	-0.251624	2.62143e-06	0.00281741
MPX|EC	2.7.9.1: Pyruvate, phosphate dikinase	MBX	hydroxymyristate	0.251467	2.66073e-06	0.00283765
MPX|EC	2.7.7.12: UDP-glucose--hexose-1-phosphate uridylyltransferase	MBX	3-methylhistidine	-0.251256	2.71412e-06	0.00287249
MPX|EC	4.2.1.59: 3-hydroxyacyl-[acyl-carrier-protein] dehydratase	MBX	serine	-0.250987	2.78398e-06	0.00291379
MPX|EC	1.1.1.103: L-threonine 3-dehydrogenase	MBX	C16:1 LPE	-0.250944	2.79518e-06	0.00291379
MPX|EC	1.12.99.6: Hydrogenase (acceptor)	MBX	1-3-7-trimethylurate	-0.250568	2.89579e-06	0.00299615
MPX|EC	4.1.3.1: Isocitrate lyase	MBX	NH4 C18:3 CE	-0.250239	2.98695e-06	0.0030093
MPX|EC	2.7.7.9: UTP--glucose-1-phosphate uridylyltransferase	MBX	C24:1 SM	-0.250195	2.99908e-06	0.0030093
MPX|EC	1.3.8.1: Short-chain acyl-CoA dehydrogenase	MBX	caprylate	0.25019	3.00067e-06	0.0030093
MPX|EC	1.4.1.2: Glutamate dehydrogenase	MBX	adipate	0.250167	3.00705e-06	0.0030093
MPX|EC	2.7.4.3: Adenylate kinase	MBX	3-methyladipate/pimelate	0.25008	3.03176e-06	0.0030093
MPX|EC	4.2.1.2: Fumarate hydratase	MBX	ectoine	0.250056	3.03874e-06	0.0030093
MPX|EC	5.4.2.12: Phosphoglycerate mutase (2,3-diphosphoglycerate-independent)	MBX	C16-OH carnitine	-0.24981	3.1095e-06	0.00305754
MPX|EC	2.7.9.2: Pyruvate, water dikinase	MBX	C16:0 SM	-0.24971	3.13894e-06	0.00306476
MPX|EC	6.3.4.3: Formate--tetrahydrofolate ligase	MBX	glycerate	-0.249352	3.24567e-06	0.0031468
MPX|EC	2.7.7.12: UDP-glucose--hexose-1-phosphate uridylyltransferase	MBX	N6,N6-dimethyllysine	-0.249251	3.27672e-06	0.00315484
MPX|EC	5.4.2.12: Phosphoglycerate mutase (2,3-diphosphoglycerate-independent)	MBX	C14:0 LPC	-0.249012	3.3506e-06	0.00320373
MPX|EC	4.1.3.1: Isocitrate lyase	MBX	hydroxycotinine	0.248792	3.42006e-06	0.00324774
MPX|EC	2.4.1.1: Glycogen phosphorylase	MBX	suberate	0.247868	3.72754e-06	0.0035002
MPX|EC	2.2.1.1: Transketolase	MBX	C14:0 LPC	-0.247843	3.73641e-06	0.0035002
MPX|EC	2.8.1.10: Thiazole synthase	MBX	C16:0 LPE	0.24766	3.80052e-06	0.00353637
MPX|EC	1.2.1.11: Aspartate-semialdehyde dehydrogenase	MBX	erythronate	-0.24735	3.91142e-06	0.00361165
MPX|EC	1.1.1.35: 3-hydroxyacyl-CoA dehydrogenase	MBX	hydroxymyristate	0.247213	3.96127e-06	0.00361165
MPX|EC	5.1.3.13: dTDP-4-dehydrorhamnose 3,5-epimerase	MBX	cinnamoylglycine	-0.247184	3.97191e-06	0.00361165
MPX|EC	1.2.4.1: Pyruvate dehydrogenase (acetyl-transferring)	MBX	pyridoxine	0.24707	4.01409e-06	0.00361165
MPX|EC	3.2.1.8: Endo-1,4-beta-xylanase	MBX	sphingosine	-0.247048	4.02235e-06	0.00361165
MPX|EC	2.7.3.9: Phosphoenolpyruvate--protein phosphotransferase	MBX	C18 carnitine	-0.247007	4.03772e-06	0.00361165
MPX|EC	4.2.1.2: Fumarate hydratase	MBX	alanylalanine	-0.246936	4.06445e-06	0.00361225
MPX|EC	4.2.1.32: L(+)-tartrate dehydratase	MBX	riboflavin	0.246667	4.16671e-06	0.00367955
MPX|EC	3.2.1.52: Beta-N-acetylhexosaminidase	MBX	homoarginine	-0.246587	4.19787e-06	0.0036836
MPX|EC	2.7.7.8: Polyribonucleotide nucleotidyltransferase	MBX	hydroxymyristate	0.245904	4.47105e-06	0.00389864
MPX|EC	2.4.2.7: Adenine phosphoribosyltransferase	MBX	2-aminoadipate	-0.245815	4.50807e-06	0.00390635
MPX|EC	1.1.1.103: L-threonine 3-dehydrogenase	MBX	C36:1 PC plasmalogen	-0.245332	4.71273e-06	0.00405833
MPX|EC	6.1.1.10: Methionine--tRNA ligase	MBX	hydroxymyristate	0.245144	4.79525e-06	0.00408968
MPX|EC	1.4.1.3: Glutamate dehydrogenase (NAD(P)(+))	MBX	glycochenodeoxycholate	-0.245114	4.80813e-06	0.00408968
MPX|EC	2.4.1.227: acetylglucosaminyltransferase	MBX	4-nitrophenol	-0.24493	4.89019e-06	0.00411101
MPX|EC	2.5.1.55: 3-deoxy-8-phosphooctulonate synthase	MBX	serine	-0.244918	4.89582e-06	0.00411101
MPX|EC	3.2.1.3: Glucan 1,4-alpha-glucosidase	MBX	C38:2 PC	-0.24483	4.93558e-06	0.00411101
MPX|EC	4.2.1.32: L(+)-tartrate dehydratase	MBX	C24:1 SM	-0.244794	4.95181e-06	0.00411101
MPX|EC	6.3.4.3: Formate--tetrahydrofolate ligase	MBX	taurochenodeoxycholate	-0.244647	5.01883e-06	0.00414185
MPX|EC	4.2.1.32: L(+)-tartrate dehydratase	MBX	3'-O-methyladenosine	0.24437	5.14778e-06	0.00422313
MPX|EC	5.4.2.12: Phosphoglycerate mutase (2,3-diphosphoglycerate-independent)	MBX	taurocholate	-0.244139	5.25781e-06	0.00428802
MPX|EC	1.4.1.2: Glutamate dehydrogenase	MBX	glycochenodeoxycholate	-0.243954	5.34782e-06	0.00433593
MPX|EC	1.3.99.2: Transferred entry: 1.3.8.1	MBX	hydroxymyristate	0.243784	5.43157e-06	0.0043554
MPX|EC	2.7.7.9: UTP--glucose-1-phosphate uridylyltransferase	MBX	C34:3 PC	-0.243743	5.4519e-06	0.0043554
MPX|EC	1.1.1.103: L-threonine 3-dehydrogenase	MBX	alpha-ketoglutarate	-0.243715	5.46609e-06	0.0043554
MPX|EC	2.7.7.9: UTP--glucose-1-phosphate uridylyltransferase	MBX	N-acetylhistamine	-0.243353	5.64921e-06	0.00447559
MPX|EC	UNGROUPED	MBX	creatinine	-0.243013	5.82729e-06	0.00459045
MPX|EC	2.7.7.9: UTP--glucose-1-phosphate uridylyltransferase	MBX	C22:0 SM	-0.242803	5.93964e-06	0.00459806
MPX|EC	6.1.1.22: Asparagine--tRNA ligase	MBX	creatinine	-0.242794	5.94439e-06	0.00459806
MPX|EC	3.1.13.1: Exoribonuclease II	MBX	C22:0 SM	-0.242793	5.9451e-06	0.00459806
MPX|EC	2.4.1.227: acetylglucosaminyltransferase	MBX	agmatine	-0.242748	5.96962e-06	0.00459806
MPX|EC	3.5.99.6: Glucosamine-6-phosphate deaminase	MBX	creatinine	-0.242639	6.02925e-06	0.00461834
MPX|EC	1.4.1.3: Glutamate dehydrogenase (NAD(P)(+))	MBX	C14:0 LPC	-0.242481	6.1161e-06	0.00463792
MPX|EC	6.3.5.5: Carbamoyl-phosphate synthase (glutamine-hydrolyzing)	MBX	urobilin	0.242471	6.12172e-06	0.00463792
MPX|EC	3.2.1.8: Endo-1,4-beta-xylanase	MBX	threosphingosine	-0.242014	6.38106e-06	0.00480813
MPX|EC	2.5.1.55: 3-deoxy-8-phosphooctulonate synthase	MBX	C44:0 TAG	-0.241858	6.47201e-06	0.00483335
MPX|EC	1.2.1.11: Aspartate-semialdehyde dehydrogenase	MBX	glycerate	-0.241837	6.48426e-06	0.00483335
MPX|EC	2.7.3.9: Phosphoenolpyruvate--protein phosphotransferase	MBX	guanosine	0.241578	6.63843e-06	0.00492181
MPX|EC	1.1.1.103: L-threonine 3-dehydrogenase	MBX	NH4 C38:5 DAG	-0.241445	6.71843e-06	0.00495463
MPX|EC	2.7.7.12: UDP-glucose--hexose-1-phosphate uridylyltransferase	MBX	N6,N6,N6-trimethyllysine	-0.241069	6.95103e-06	0.00509904
MPX|EC	6.1.1.10: Methionine--tRNA ligase	MBX	creatinine	-0.240982	7.00582e-06	0.00511219
MPX|EC	2.3.1.180: Beta-ketoacyl-[acyl-carrier-protein] synthase III	MBX	3-hydroxydecanoate	-0.240792	7.12703e-06	0.0051734
MPX|EC	2.7.3.9: Phosphoenolpyruvate--protein phosphotransferase	MBX	C22:6 CE	-0.24067	7.20543e-06	0.00520307
MPX|EC	1.1.1.3: Homoserine dehydrogenase	MBX	homoarginine	-0.240589	7.25829e-06	0.00521408
MPX|EC	5.4.2.10: Phosphoglucosamine mutase	MBX	C18:1 carnitine	-0.240446	7.35249e-06	0.00525453
MPX|EC	2.7.7.27: Glucose-1-phosphate adenylyltransferase	MBX	3-methyladipate/pimelate	0.239978	7.66878e-06	0.00541393
MPX|EC	2.3.1.61: Dihydrolipoyllysine-residue succinyltransferase	MBX	N-acetylhistamine	-0.239969	7.67476e-06	0.00541393
MPX|EC	2.4.1.227: acetylglucosaminyltransferase	MBX	3'-O-methyladenosine	-0.239943	7.69268e-06	0.00541393
MPX|EC	3.2.1.22: Alpha-galactosidase	MBX	2-aminoheptanoic acid	-0.239815	7.78154e-06	0.00542544
MPX|EC	4.1.1.32: Phosphoenolpyruvate carboxykinase (GTP)	MBX	cholesterol	-0.239807	7.7873e-06	0.00542544
MPX|EC	5.99.1.3: DNA topoisomerase (ATP-hydrolyzing)	MBX	3-methyladipate/pimelate	0.239745	7.8312e-06	0.00542874
MPX|EC	1.1.1.157: 3-hydroxybutyryl-CoA dehydrogenase	MBX	hydroxymyristate	0.239607	7.92825e-06	0.00546868
MPX|EC	2.1.2.1: Glycine hydroxymethyltransferase	MBX	3-methyladipate/pimelate	0.239495	8.00889e-06	0.00549696
MPX|EC	4.1.1.32: Phosphoenolpyruvate carboxykinase (GTP)	MBX	putrescine	-0.239318	8.13684e-06	0.00554355
MPX|EC	2.8.1.10: Thiazole synthase	MBX	methionine sulfoxide	-0.239291	8.15675e-06	0.00554355
MPX|EC	2.7.3.9: Phosphoenolpyruvate--protein phosphotransferase	MBX	C20:4 carnitine	0.239186	8.23325e-06	0.00556825
MPX|EC	3.3.1.1: Adenosylhomocysteinase	MBX	C2 Ceramide (d18:1)	0.239062	8.32547e-06	0.00558623
MPX|EC	1.4.1.3: Glutamate dehydrogenase (NAD(P)(+))	MBX	C12:1 carnitine	-0.23903	8.34953e-06	0.00558623
MPX|EC	6.3.2.8: UDP-N-acetylmuramate--L-alanine ligase	MBX	C20:5 CE	-0.238988	8.38072e-06	0.00558623
MPX|EC	4.2.1.2: Fumarate hydratase	MBX	cadaverine	-0.238918	8.4338e-06	0.00559429
MPX|EC	2.4.1.227: acetylglucosaminyltransferase	MBX	C20:5 CE	-0.238865	8.4735e-06	0.00559429
MPX|EC	1.4.1.3: Glutamate dehydrogenase (NAD(P)(+))	MBX	3-methyladipate/pimelate	0.23869	8.60695e-06	0.00565546
MPX|EC	4.3.1.1: Aspartate ammonia-lyase	MBX	C18 carnitine	0.238549	8.71626e-06	0.005677
MPX|EC	2.7.9.2: Pyruvate, water dikinase	MBX	riboflavin	0.238508	8.7483e-06	0.005677
MPX|EC	2.7.7.12: UDP-glucose--hexose-1-phosphate uridylyltransferase	MBX	hydroxycotinine	0.238418	8.81926e-06	0.005677
MPX|EC	1.17.7.3: (E)-4-hydroxy-3-methylbut-2-enyl-diphosphate synthase (flavodoxin)	MBX	C18:2 carnitine	-0.238409	8.8262e-06	0.005677
MPX|EC	4.2.3.5: Chorismate synthase	MBX	creatine	-0.238386	8.84447e-06	0.005677
MPX|EC	4.2.1.2: Fumarate hydratase	MBX	C18:3 LPC	-0.238178	9.00948e-06	0.00573368
MPX|EC	3.4.11.1: Leucyl aminopeptidase	MBX	C16:1 CE	-0.23813	9.04875e-06	0.00573368
MPX|EC	2.7.9.2: Pyruvate, water dikinase	MBX	3-methylxanthine	-0.23812	9.05684e-06	0.00573368
MPX|EC	2.7.9.2: Pyruvate, water dikinase	MBX	1-3-7-trimethylurate	0.23797	9.17868e-06	0.0057844
MPX|EC	4.2.1.32: L(+)-tartrate dehydratase	MBX	hydroxycotinine	0.237641	9.45107e-06	0.00592912
MPX|EC	6.3.4.3: Formate--tetrahydrofolate ligase	MBX	C10 carnitine	-0.237556	9.52292e-06	0.00594518
MPX|EC	3.5.99.6: Glucosamine-6-phosphate deaminase	MBX	3-methyladipate/pimelate	0.23751	9.56244e-06	0.00594518
MPX|EC	6.1.1.14: Glycine--tRNA ligase	MBX	3-methyladipate/pimelate	0.237454	9.60954e-06	0.00594779
MPX|EC	4.1.3.1: Isocitrate lyase	MBX	7-methylxanthine	-0.237335	9.7123e-06	0.00598468
MPX|EC	4.3.1.1: Aspartate ammonia-lyase	MBX	citrulline	0.23726	9.77708e-06	0.00599794
MPX|EC	2.4.1.20: Cellobiose phosphorylase	MBX	C18:2 carnitine	-0.237116	9.90271e-06	0.00602071
MPX|EC	2.4.1.18: 1,4-alpha-glucan branching enzyme	MBX	hydroxymyristate	0.237077	9.93688e-06	0.00602071
MPX|EC	2.7.7.9: UTP--glucose-1-phosphate uridylyltransferase	MBX	1-3-7-trimethylurate	0.237057	9.95456e-06	0.00602071
MPX|EC	2.7.7.12: UDP-glucose--hexose-1-phosphate uridylyltransferase	MBX	C22:1 MAG	0.23702	9.98791e-06	0.00602071
MPX|EC	1.17.7.3: (E)-4-hydroxy-3-methylbut-2-enyl-diphosphate synthase (flavodoxin)	MBX	C18:1 carnitine	-0.236669	1.03029e-05	0.00618371
MPX|EC	1.5.1.20: Methylenetetrahydrofolate reductase (NAD(P)H)	MBX	C20:5 CE	-0.236473	1.0484e-05	0.0062653
MPX|EC	2.7.7.9: UTP--glucose-1-phosphate uridylyltransferase	MBX	ADMA/SDMA	-0.236366	1.05832e-05	0.00629739
MPX|EC	4.2.3.3: Methylglyoxal synthase	MBX	creatinine	-0.236249	1.06939e-05	0.00630941
MPX|EC	1.4.1.2: Glutamate dehydrogenase	MBX	erythronate	-0.236248	1.06944e-05	0.00630941
MPX|EC	5.99.1.3: DNA topoisomerase (ATP-hydrolyzing)	MBX	palmithoylethanolamide	-0.236139	1.07984e-05	0.0063438
MPX|EC	2.4.2.22: Xanthine phosphoribosyltransferase	MBX	C2 carnitine	0.236086	1.08492e-05	0.00634673
MPX|EC	4.2.1.2: Fumarate hydratase	MBX	C18 carnitine	-0.235875	1.10526e-05	0.00643858
MPX|EC	3.2.1.8: Endo-1,4-beta-xylanase	MBX	C22:0 Ceramide (d18:1)	-0.235793	1.11331e-05	0.00645833
MPX|EC	4.3.2.1: Argininosuccinate lyase	MBX	C50:3 TAG	-0.235653	1.12713e-05	0.00651125
MPX|EC	4.1.1.19: Arginine decarboxylase	MBX	1-methylnicotinamide	-0.235218	1.17119e-05	0.00673768
MPX|EC	2.7.7.12: UDP-glucose--hexose-1-phosphate uridylyltransferase	MBX	NMMA	-0.235055	1.18817e-05	0.00680715
MPX|EC	1.4.1.3: Glutamate dehydrogenase (NAD(P)(+))	MBX	creatinine	-0.234991	1.19482e-05	0.00681707
MPX|EC	6.3.4.3: Formate--tetrahydrofolate ligase	MBX	C14:2 carnitine	-0.234844	1.2104e-05	0.00687765
MPX|EC	5.3.1.1: Triose-phosphate isomerase	MBX	C36:1 DAG	0.234538	1.2433e-05	0.00703578
MPX|EC	3.4.21.53: Endopeptidase La	MBX	C24:1 Ceramide (d18:1)	-0.23438	1.26068e-05	0.00710511
MPX|EC	1.4.1.2: Glutamate dehydrogenase	MBX	C10 carnitine	-0.234128	1.28883e-05	0.00723438
MPX|EC	3.2.1.8: Endo-1,4-beta-xylanase	MBX	C16:0 Ceramide (d18:1)	-0.233831	1.32279e-05	0.00739502
MPX|EC	2.4.1.227: acetylglucosaminyltransferase	MBX	cortisol	0.233776	1.32918e-05	0.00740093
MPX|EC	1.4.1.2: Glutamate dehydrogenase	MBX	glycocholate	-0.233683	1.34011e-05	0.00743193
MPX|EC	5.1.3.2: UDP-glucose 4-epimerase	MBX	urobilin	0.233604	1.34935e-05	0.00744372
MPX|EC	1.2.7.8: Indolepyruvate ferredoxin oxidoreductase	MBX	NMMA	-0.233573	1.35297e-05	0.00744372
MPX|EC	5.99.1.2: DNA topoisomerase	MBX	C22:6 LPE	0.233289	1.38707e-05	0.00760114
MPX|EC	2.4.1.227: acetylglucosaminyltransferase	MBX	C16:0 LPE	0.233067	1.41416e-05	0.00771911
MPX|EC	1.2.4.2: Oxoglutarate dehydrogenase (succinyl-transferring)	MBX	7-methylxanthine	-0.232858	1.44019e-05	0.00783036
MPX|EC	3.6.3.14: H(+)-transporting two-sector ATPase	MBX	hydroxymyristate	0.232625	1.46972e-05	0.00795966
MPX|EC	1.4.1.3: Glutamate dehydrogenase (NAD(P)(+))	MBX	erythronate	-0.232559	1.47811e-05	0.00797399
MPX|EC	1.1.1.157: 3-hydroxybutyryl-CoA dehydrogenase	MBX	urobilin	0.232182	1.52737e-05	0.00818311
MPX|EC	4.2.1.45: CDP-glucose 4,6-dehydratase	MBX	pyridoxine	0.232172	1.52868e-05	0.00818311
MPX|EC	4.2.1.59: 3-hydroxyacyl-[acyl-carrier-protein] dehydratase	MBX	C34:0 PE	-0.232037	1.54672e-05	0.00824782
MPX|EC	1.1.1.103: L-threonine 3-dehydrogenase	MBX	NH4 C22:4 CE	-0.23194	1.55985e-05	0.00828598
MPX|EC	2.7.7.9: UTP--glucose-1-phosphate uridylyltransferase	MBX	C42:0 TAG	-0.231845	1.57274e-05	0.00832256
MPX|EC	2.7.3.9: Phosphoenolpyruvate--protein phosphotransferase	MBX	2-aminoadipate	-0.231655	1.59891e-05	0.00841967
MPX|EC	5.99.1.2: DNA topoisomerase	MBX	serine	0.231623	1.60324e-05	0.00841967
MPX|EC	4.2.1.32: L(+)-tartrate dehydratase	MBX	gemfibrozil	-0.231511	1.61887e-05	0.008447
MPX|EC	4.2.1.45: CDP-glucose 4,6-dehydratase	MBX	C18:3 LPC	0.231499	1.62063e-05	0.008447
MPX|EC	2.3.1.61: Dihydrolipoyllysine-residue succinyltransferase	MBX	NH4 C18:3 CE	-0.231368	1.63905e-05	0.00851104
MPX|EC	4.2.1.2: Fumarate hydratase	MBX	C50:3 TAG	-0.231158	1.66919e-05	0.00863521
MPX|EC	1.2.7.8: Indolepyruvate ferredoxin oxidoreductase	MBX	diacetylspermine	-0.231026	1.68833e-05	0.00870172
MPX|EC	3.6.3.14: H(+)-transporting two-sector ATPase	MBX	3-methyladipate/pimelate	0.230971	1.69642e-05	0.00871107
MPX|EC	2.4.1.227: acetylglucosaminyltransferase	MBX	C51:3 TAG	0.230761	1.72747e-05	0.0088174
MPX|EC	3.2.1.8: Endo-1,4-beta-xylanase	MBX	C24:1 Ceramide (d18:1)	-0.230745	1.72985e-05	0.0088174
MPX|EC	6.3.2.1: Pantoate--beta-alanine ligase (AMP-forming)	MBX	C18:2 carnitine	-0.230562	1.7574e-05	0.00887329
MPX|EC	3.4.11.1: Leucyl aminopeptidase	MBX	C22:1 MAG	-0.230512	1.76496e-05	0.00887329
MPX|EC	6.3.1.2: Glutamate--ammonia ligase	MBX	linoleoyl ethanolamide	-0.23051	1.76529e-05	0.00887329
MPX|EC	1.1.1.103: L-threonine 3-dehydrogenase	MBX	ribothymidine	-0.230453	1.77391e-05	0.00887329
MPX|EC	2.4.2.22: Xanthine phosphoribosyltransferase	MBX	C22:4 CE	-0.230369	1.78686e-05	0.00887329
MPX|EC	1.1.1.49: Glucose-6-phosphate dehydrogenase (NADP(+))	MBX	ectoine	0.230323	1.79393e-05	0.00887329
MPX|EC	6.3.2.1: Pantoate--beta-alanine ligase (AMP-forming)	MBX	3-methylhistidine	-0.230319	1.79454e-05	0.00887329
MPX|EC	4.1.1.3: Oxaloacetate decarboxylase	MBX	3-methyladipate/pimelate	0.230294	1.7984e-05	0.00887329
MPX|EC	4.2.1.32: L(+)-tartrate dehydratase	MBX	caproate	0.230288	1.79928e-05	0.00887329
MPX|EC	2.4.1.20: Cellobiose phosphorylase	MBX	cholesterol	-0.230223	1.80938e-05	0.00887329
MPX|EC	2.4.2.22: Xanthine phosphoribosyltransferase	MBX	pyridoxine	-0.230185	1.8153e-05	0.00887329
MPX|EC	1.1.1.103: L-threonine 3-dehydrogenase	MBX	C34:2 PC	-0.230137	1.82287e-05	0.00887329
MPX|EC	2.3.1.9: Acetyl-CoA C-acetyltransferase	MBX	2-hydroxyhexadecanoate	0.23012	1.82553e-05	0.00887329
MPX|EC	4.2.1.45: CDP-glucose 4,6-dehydratase	MBX	N1,N12-diacetylspermine	0.230089	1.83042e-05	0.00887329
MPX|EC	5.4.99.9: UDP-galactopyranose mutase	MBX	histidine	-0.22996	1.85085e-05	0.00894107
MPX|EC	4.1.3.1: Isocitrate lyase	MBX	alanylalanine	-0.229898	1.86079e-05	0.00895791
MPX|EC	2.7.3.9: Phosphoenolpyruvate--protein phosphotransferase	MBX	2-aminoheptanoic acid	0.229665	1.89839e-05	0.00910729
MPX|EC	6.3.2.1: Pantoate--beta-alanine ligase (AMP-forming)	MBX	C18:0 LPE-A	-0.229555	1.91636e-05	0.00912061
MPX|EC	UNGROUPED	MBX	taurocholate	-0.229541	1.91869e-05	0.00912061
MPX|EC	2.7.2.3: Phosphoglycerate kinase	MBX	hydroxymyristate	0.229496	1.92619e-05	0.00912061
MPX|EC	2.7.1.40: Pyruvate kinase	MBX	C16:1 CE	-0.229488	1.92748e-05	0.00912061
MPX|EC	2.4.1.1: Glycogen phosphorylase	MBX	3-methyladipate/pimelate	0.229413	1.93999e-05	0.00913792
MPX|EC	1.1.1.49: Glucose-6-phosphate dehydrogenase (NADP(+))	MBX	C18:1 SM	-0.229387	1.94432e-05	0.00913792
MPX|EC	1.2.4.1: Pyruvate dehydrogenase (acetyl-transferring)	MBX	C24:1 SM	0.229032	2.00431e-05	0.00938802
MPX|EC	1.4.1.2: Glutamate dehydrogenase	MBX	glycoursodeoxycholate	-0.228874	2.0316e-05	0.00946855
MPX|EC	2.2.1.1: Transketolase	MBX	3-methyladipate/pimelate	0.228844	2.03693e-05	0.00946855
MPX|EC	2.7.7.12: UDP-glucose--hexose-1-phosphate uridylyltransferase	MBX	alanylalanine	-0.228815	2.04199e-05	0.00946855
MPX|EC	2.4.2.22: Xanthine phosphoribosyltransferase	MBX	caproate	0.228686	2.06454e-05	0.0095412
MPX|EC	2.4.1.1: Glycogen phosphorylase	MBX	sphingosine	-0.228549	2.08885e-05	0.00962146
MPX|EC	2.4.1.211: 1,3-beta-galactosyl-N-acetylhexosamine phosphorylase	MBX	10-heptadecenoate	0.228455	2.10585e-05	0.00966202
MPX|EC	4.2.3.1: Threonine synthase	MBX	sphingosine	-0.228384	2.11858e-05	0.00966202
MPX|EC	1.1.1.42: Isocitrate dehydrogenase (NADP(+))	MBX	caprylate	0.228359	2.12305e-05	0.00966202
MPX|EC	4.2.3.5: Chorismate synthase	MBX	C14:0 LPC	-0.228346	2.12553e-05	0.00966202
MPX|EC	2.7.7.12: UDP-glucose--hexose-1-phosphate uridylyltransferase	MBX	C18:1 carnitine	-0.228285	2.13653e-05	0.0096803
MPX|EC	1.1.1.103: L-threonine 3-dehydrogenase	MBX	NH4 C22:5 CE	-0.228192	2.15365e-05	0.00972606
MPX|EC	6.3.4.3: Formate--tetrahydrofolate ligase	MBX	sorbitol	-0.228001	2.18905e-05	0.0098272
MPX|EC	4.2.3.5: Chorismate synthase	MBX	C12:1 carnitine	-0.22796	2.19657e-05	0.0098272
MPX|EC	2.7.2.3: Phosphoglycerate kinase	MBX	3-methyladipate/pimelate	0.227957	2.19731e-05	0.0098272
MPX|EC	1.2.7.8: Indolepyruvate ferredoxin oxidoreductase	MBX	C18:1 carnitine	-0.22781	2.22497e-05	0.00990767
MPX|EC	2.4.2.14: Amidophosphoribosyltransferase	MBX	C18:2 carnitine	-0.227764	2.23361e-05	0.00990767
MPX|EC	UNGROUPED	MBX	C14:0 LPC	-0.227748	2.23674e-05	0.00990767
MPX|EC	1.1.1.27: L-lactate dehydrogenase	MBX	2-aminoheptanoic acid	0.227707	2.2446e-05	0.00991084
MPX|EC	5.1.3.2: UDP-glucose 4-epimerase	MBX	undecanedionate	0.227349	2.31405e-05	0.0101851
MPX|EC	1.11.1.15: Peroxiredoxin	MBX	C22:6 CE	-0.227292	2.32517e-05	0.0102016
MPX|EC	2.7.3.9: Phosphoenolpyruvate--protein phosphotransferase	MBX	C24:0 SM	-0.227237	2.33607e-05	0.0102167
MPX|EC	3.3.1.1: Adenosylhomocysteinase	MBX	4-aminophenol	-0.227201	2.34334e-05	0.0102167
MPX|EC	6.3.2.6: Phosphoribosylaminoimidazolesuccinocarboxamide synthase	MBX	hydrocinnamate	0.227145	2.35435e-05	0.0102325
MPX|EC	4.2.1.32: L(+)-tartrate dehydratase	MBX	alanylalanine	-0.227061	2.37133e-05	0.0102741
MPX|EC	1.4.1.2: Glutamate dehydrogenase	MBX	ketodeoxycholate	-0.226987	2.3862e-05	0.0103063
MPX|EC	4.3.1.1: Aspartate ammonia-lyase	MBX	pyridoxine	0.226897	2.40446e-05	0.0103529
MPX|EC	1.2.99.7: Aldehyde dehydrogenase (FAD-independent)	MBX	C16:1 LPE	-0.226766	2.43133e-05	0.0104234
MPX|EC	5.99.1.2: DNA topoisomerase	MBX	2-aminoadipate	0.226744	2.43586e-05	0.0104234
MPX|EC	1.4.1.3: Glutamate dehydrogenase (NAD(P)(+))	MBX	suberate	0.226607	2.4643e-05	0.010481
MPX|EC	6.3.4.2: CTP synthase (glutamine hydrolyzing)	MBX	3-methyladipate/pimelate	0.226607	2.46444e-05	0.010481
MPX|EC	1.4.1.3: Glutamate dehydrogenase (NAD(P)(+))	MBX	sorbitol	-0.22654	2.47852e-05	0.0104841
MPX|EC	6.3.5.5: Carbamoyl-phosphate synthase (glutamine-hydrolyzing)	MBX	hydroxymyristate	0.226531	2.4803e-05	0.0104841
MPX|EC	2.4.2.22: Xanthine phosphoribosyltransferase	MBX	C22:0 SM	-0.22649	2.48894e-05	0.0104886
MPX|EC	6.3.2.8: UDP-N-acetylmuramate--L-alanine ligase	MBX	C22:6 LPE	0.226404	2.50713e-05	0.0105271
MPX|EC	6.3.2.8: UDP-N-acetylmuramate--L-alanine ligase	MBX	putrescine	-0.226364	2.51558e-05	0.0105271
MPX|EC	3.2.1.8: Endo-1,4-beta-xylanase	MBX	palmitoylethanolamide	-0.22634	2.52085e-05	0.0105271
MPX|EC	2.7.1.40: Pyruvate kinase	MBX	NH4 C16:0 CE	-0.226278	2.53392e-05	0.0105352
MPX|EC	2.1.2.1: Glycine hydroxymethyltransferase	MBX	hydroxymyristate	0.226241	2.54194e-05	0.0105352
MPX|EC	3.5.99.6: Glucosamine-6-phosphate deaminase	MBX	taurochenodeoxycholate	-0.226212	2.54814e-05	0.0105352
MPX|EC	2.1.2.3: Phosphoribosylaminoimidazolecarboxamide formyltransferase	MBX	C20:0 SM	-0.226189	2.55319e-05	0.0105352
MPX|EC	6.3.4.4: Adenylosuccinate synthase	MBX	3-methyladipate/pimelate	0.226048	2.58369e-05	0.0106295
MPX|EC	4.2.1.32: L(+)-tartrate dehydratase	MBX	C18:3 CE	-0.22595	2.60536e-05	0.0106815
MPX|EC	6.1.1.14: Glycine--tRNA ligase	MBX	hydroxymyristate	0.225921	2.61176e-05	0.0106815
MPX|EC	1.6.5.2: NAD(P)H dehydrogenase (quinone)	MBX	homocitrulline	-0.225825	2.63286e-05	0.0107362
MPX|EC	3.4.21.53: Endopeptidase La	MBX	C18 carnitine	-0.225768	2.64554e-05	0.0107466
MPX|EC	2.7.3.9: Phosphoenolpyruvate--protein phosphotransferase	MBX	citrulline	-0.225744	2.65093e-05	0.0107466
MPX|EC	6.3.4.3: Formate--tetrahydrofolate ligase	MBX	2-hydroxyhexadecanoate	0.225682	2.66486e-05	0.0107716
MPX|EC	4.2.1.46: dTDP-glucose 4,6-dehydratase	MBX	1-methylnicotinamide	-0.22554	2.69702e-05	0.0108117
MPX|EC	6.1.1.22: Asparagine--tRNA ligase	MBX	creatine	-0.225511	2.70366e-05	0.0108117
MPX|EC	4.2.1.9: Dihydroxy-acid dehydratase	MBX	2-hydroxyhexadecanoate	0.225493	2.70774e-05	0.0108117
MPX|EC	1.2.4.2: Oxoglutarate dehydrogenase (succinyl-transferring)	MBX	N-acetylhistamine	-0.22547	2.71308e-05	0.0108117
MPX|EC	2.7.1.40: Pyruvate kinase	MBX	C22:4 CE	-0.225447	2.71827e-05	0.0108117
MPX|EC	3.1.1.11: Pectinesterase	MBX	N-acetylhistidine	-0.225361	2.73814e-05	0.0108117
MPX|EC	1.4.1.3: Glutamate dehydrogenase (NAD(P)(+))	MBX	ketodeoxycholate	-0.225296	2.75306e-05	0.0108117
MPX|EC	2.7.7.27: Glucose-1-phosphate adenylyltransferase	MBX	hydroxymyristate	0.225289	2.7546e-05	0.0108117
MPX|EC	4.3.1.1: Aspartate ammonia-lyase	MBX	hyodeoxycholate/ursodeoxycholate	-0.225275	2.75798e-05	0.0108117
MPX|EC	5.1.3.2: UDP-glucose 4-epimerase	MBX	3-methyladipate/pimelate	0.225243	2.76537e-05	0.0108117
MPX|EC	2.7.7.6: DNA-directed RNA polymerase	MBX	3-methyladipate/pimelate	0.225241	2.76585e-05	0.0108117
MPX|EC	2.3.1.180: Beta-ketoacyl-[acyl-carrier-protein] synthase III	MBX	C34:0 PE	-0.22523	2.76836e-05	0.0108117
MPX|EC	6.4.1.1: Pyruvate carboxylase	MBX	N1-methyl-2-pyridone-5-carboxamide	-0.225067	2.80666e-05	0.0109305
MPX|EC	2.4.1.1: Glycogen phosphorylase	MBX	hydroxymyristate	0.224943	2.83615e-05	0.0110144
MPX|EC	1.1.1.103: L-threonine 3-dehydrogenase	MBX	C16:1 SM	-0.224662	2.90395e-05	0.0112462
MPX|EC	3.4.21.53: Endopeptidase La	MBX	C34:0 PC	-0.22461	2.91672e-05	0.0112642
MPX|EC	6.1.1.3: Threonine--tRNA ligase	MBX	C20:3 LPC	-0.22455	2.93129e-05	0.0112891
MPX|EC	1.6.5.2: NAD(P)H dehydrogenase (quinone)	MBX	NH4 C22:1 MAG	-0.224506	2.94214e-05	0.0112995
MPX|EC	2.4.2.14: Amidophosphoribosyltransferase	MBX	N-acetylhistamine	-0.224452	2.95552e-05	0.0113173
MPX|EC	2.7.1.40: Pyruvate kinase	MBX	ectoine	0.224422	2.96311e-05	0.0113173
MPX|EC	1.17.7.3: (E)-4-hydroxy-3-methylbut-2-enyl-diphosphate synthase (flavodoxin)	MBX	C18:0 LPE-A	-0.224288	2.99662e-05	0.0114138
MPX|EC	3.4.11.1: Leucyl aminopeptidase	MBX	diacetylspermine	0.22423	3.01118e-05	0.0114378
MPX|EC	5.3.1.12: Glucuronate isomerase	MBX	C36:2 DAG	0.224093	3.04583e-05	0.0114743
MPX|EC	5.3.1.12: Glucuronate isomerase	MBX	NH4 C54:3 TAG	0.224064	3.05332e-05	0.0114743
MPX|EC	4.2.1.32: L(+)-tartrate dehydratase	MBX	C16 carnitine	-0.224052	3.05639e-05	0.0114743
MPX|EC	3.1.1.11: Pectinesterase	MBX	C34:0 PE	-0.224023	3.06393e-05	0.0114743
MPX|EC	3.4.11.18: Methionyl aminopeptidase	MBX	NH4 C46:0 TAG	-0.224006	3.0683e-05	0.0114743
MPX|EC	1.1.1.262: 4-hydroxythreonine-4-phosphate dehydrogenase	MBX	C18:0 SM	-0.223997	3.07043e-05	0.0114743
MPX|EC	6.1.1.22: Asparagine--tRNA ligase	MBX	C5 carnitine	-0.223782	3.1264e-05	0.011652
MPX|EC	4.2.1.2: Fumarate hydratase	MBX	NH4 C20:4 CE	-0.223722	3.14187e-05	0.0116783
MPX|EC	UNGROUPED	MBX	erythronate	-0.223398	3.22826e-05	0.0119368
MPX|EC	2.7.9.1: Pyruvate, phosphate dikinase	MBX	ketodeoxycholate	-0.223397	3.22864e-05	0.0119368
MPX|EC	1.1.1.157: 3-hydroxybutyryl-CoA dehydrogenase	MBX	3-methyladipate/pimelate	0.223363	3.23778e-05	0.0119388
MPX|EC	2.4.1.18: 1,4-alpha-glucan branching enzyme	MBX	C12:1 carnitine	-0.223327	3.24755e-05	0.011943
MPX|EC	1.3.99.2: Transferred entry: 1.3.8.1	MBX	2-hydroxyhexadecanoate	0.223213	3.27844e-05	0.0120008
MPX|EC	3.5.99.6: Glucosamine-6-phosphate deaminase	MBX	taurocholate	-0.223195	3.28336e-05	0.0120008
MPX|EC	3.4.21.53: Endopeptidase La	MBX	C22:0 Ceramide (d18:1)	-0.223152	3.29524e-05	0.0120008
MPX|EC	2.7.9.2: Pyruvate, water dikinase	MBX	guanosine	0.223142	3.29787e-05	0.0120008
MPX|EC	5.4.2.10: Phosphoglucosamine mutase	MBX	N6-acetyllysine	0.223081	3.31478e-05	0.0120307
MPX|EC	1.4.1.2: Glutamate dehydrogenase	MBX	chenodeoxycholate	-0.22301	3.33456e-05	0.0120652
MPX|EC	4.2.3.1: Threonine synthase	MBX	threosphingosine	-0.222984	3.34169e-05	0.0120652
MPX|EC	5.99.1.2: DNA topoisomerase	MBX	C2 Ceramide (d18:1)	-0.222942	3.35353e-05	0.0120765
MPX|EC	1.4.1.2: Glutamate dehydrogenase	MBX	cholate	-0.222908	3.36308e-05	0.0120795
MPX|EC	5.4.99.9: UDP-galactopyranose mutase	MBX	C20:4 CE	-0.222801	3.39317e-05	0.0121562
MPX|EC	2.4.2.17: ATP phosphoribosyltransferase	MBX	N-acetylhistamine	-0.222749	3.40782e-05	0.0121772
MPX|EC	6.4.1.3: Propionyl-CoA carboxylase	MBX	NH4 C42:0 TAG	-0.222702	3.42126e-05	0.0121908
MPX|EC	3.4.21.53: Endopeptidase La	MBX	C24:1 SM	-0.222674	3.42921e-05	0.0121908
MPX|EC	1.1.1.35: 3-hydroxyacyl-CoA dehydrogenase	MBX	urobilin	0.222325	3.53026e-05	0.0124947
MPX|EC	6.1.1.22: Asparagine--tRNA ligase	MBX	ketodeoxycholate	-0.222316	3.53274e-05	0.0124947
MPX|EC	3.4.11.1: Leucyl aminopeptidase	MBX	C18:3 LPC	0.222122	3.59013e-05	0.0126654
MPX|EC	1.2.99.7: Aldehyde dehydrogenase (FAD-independent)	MBX	C34:2 PC plasmalogen	-0.222085	3.60126e-05	0.0126724
MPX|EC	4.1.3.1: Isocitrate lyase	MBX	N-acetylhistamine	-0.221986	3.63105e-05	0.0127294
MPX|EC	3.2.1.22: Alpha-galactosidase	MBX	2-aminoadipate	0.22197	3.63581e-05	0.0127294
MPX|EC	2.3.1.29: Glycine C-acetyltransferase	MBX	3-methyladipate/pimelate	0.221835	3.67685e-05	0.0128406
MPX|EC	3.5.99.6: Glucosamine-6-phosphate deaminase	MBX	hydroxymyristate	0.22179	3.69061e-05	0.0128439
MPX|EC	3.4.21.53: Endopeptidase La	MBX	C18:1 carnitine	-0.221771	3.6963e-05	0.0128439
MPX|EC	5.4.2.12: Phosphoglycerate mutase (2,3-diphosphoglycerate-independent)	MBX	C16 carnitine	-0.221635	3.73825e-05	0.0129205
MPX|EC	1.2.7.8: Indolepyruvate ferredoxin oxidoreductase	MBX	N1,N12-diacetylspermine	-0.221614	3.74486e-05	0.0129205
MPX|EC	2.7.7.9: UTP--glucose-1-phosphate uridylyltransferase	MBX	3-methylxanthine	-0.221609	3.74633e-05	0.0129205
MPX|EC	5.4.2.12: Phosphoglycerate mutase (2,3-diphosphoglycerate-independent)	MBX	hydroxymyristate	0.221452	3.79522e-05	0.0130286
MPX|EC	3.5.99.6: Glucosamine-6-phosphate deaminase	MBX	adipate	0.221449	3.79644e-05	0.0130286
MPX|EC	1.6.5.8: NADH:ubiquinone reductase (Na(+)-transporting)	MBX	hydroxymyristate	0.221387	3.8159e-05	0.013063
MPX|EC	3.4.11.1: Leucyl aminopeptidase	MBX	C18:1 LPC plasmalogen	0.221342	3.83019e-05	0.0130796
MPX|EC	6.3.1.2: Glutamate--ammonia ligase	MBX	hydroxymyristate	0.2213	3.84331e-05	0.0130822
MPX|EC	3.4.11.1: Leucyl aminopeptidase	MBX	sphingosine-isomer1	-0.22128	3.84983e-05	0.0130822
MPX|EC	4.2.1.2: Fumarate hydratase	MBX	C48:1 TAG	-0.221095	3.90915e-05	0.0132514
MPX|EC	4.2.1.32: L(+)-tartrate dehydratase	MBX	N6-acetyllysine	0.220856	3.98711e-05	0.0134826
MPX|EC	2.4.1.1: Glycogen phosphorylase	MBX	palmithoylethanolamide	-0.220583	4.07784e-05	0.0137559
MPX|EC	3.4.21.53: Endopeptidase La	MBX	C36:1 PC	-0.220336	4.16181e-05	0.0140051
MPX|EC	3.2.1.3: Glucan 1,4-alpha-glucosidase	MBX	NH4 C50:5 TAG	0.220235	4.19641e-05	0.0140549
MPX|EC	2.7.7.12: UDP-glucose--hexose-1-phosphate uridylyltransferase	MBX	5-acetylamino-6-amino-3-methyluracil	0.220196	4.20991e-05	0.0140549
MPX|EC	6.3.4.2: CTP synthase (glutamine hydrolyzing)	MBX	C14:2 carnitine	-0.220186	4.21364e-05	0.0140549
MPX|EC	4.1.3.1: Isocitrate lyase	MBX	C22:5 CE	-0.220129	4.2334e-05	0.0140549
MPX|EC	4.2.3.1: Threonine synthase	MBX	3-methyladipate/pimelate	0.220118	4.23723e-05	0.0140549
MPX|EC	2.4.2.22: Xanthine phosphoribosyltransferase	MBX	C16:0 LPE	-0.220117	4.23742e-05	0.0140549
MPX|EC	1.1.1.103: L-threonine 3-dehydrogenase	MBX	C22:1 MAG	-0.22002	4.27139e-05	0.0141337
MPX|EC	5.3.1.4: L-arabinose isomerase	MBX	ribothymidine	-0.219893	4.31646e-05	0.0142488
MPX|EC	1.2.99.2: Carbon-monoxide dehydrogenase (acceptor)	MBX	glycerate	-0.219824	4.34093e-05	0.0142812
MPX|EC	4.2.1.2: Fumarate hydratase	MBX	caproate	0.219792	4.35232e-05	0.0142812
MPX|EC	4.2.1.32: L(+)-tartrate dehydratase	MBX	C24:0 SM	-0.219762	4.36312e-05	0.0142812
MPX|EC	2.4.1.18: 1,4-alpha-glucan branching enzyme	MBX	2-hydroxyhexadecanoate	0.21975	4.36745e-05	0.0142812
MPX|EC	2.7.1.45: 2-dehydro-3-deoxygluconokinase	MBX	taurocholate	-0.219694	4.38756e-05	0.0143131
MPX|EC	2.4.2.22: Xanthine phosphoribosyltransferase	MBX	C34:0 PE	-0.219567	4.4335e-05	0.0144291
MPX|EC	1.4.1.2: Glutamate dehydrogenase	MBX	taurohyodeoxycholate/tauroursodeoxycholate	-0.219507	4.45549e-05	0.0144667
MPX|EC	4.1.1.32: Phosphoenolpyruvate carboxykinase (GTP)	MBX	hydroxymyristate	0.219447	4.47724e-05	0.0145033
MPX|EC	1.1.1.35: 3-hydroxyacyl-CoA dehydrogenase	MBX	cholate	-0.219416	4.48856e-05	0.0145061
MPX|EC	3.4.11.4: Tripeptide aminopeptidase	MBX	C14:0 LPC	-0.219324	4.5227e-05	0.0145825
MPX|EC	4.2.1.46: dTDP-glucose 4,6-dehydratase	MBX	hydroxymyristate	0.21918	4.57659e-05	0.014669
MPX|EC	2.7.3.9: Phosphoenolpyruvate--protein phosphotransferase	MBX	NH4 C20:4 CE	-0.219123	4.59798e-05	0.014669
MPX|EC	4.1.3.1: Isocitrate lyase	MBX	3-methylxanthine	-0.219104	4.605e-05	0.014669
MPX|EC	1.1.1.103: L-threonine 3-dehydrogenase	MBX	aspartate	0.219065	4.61985e-05	0.014669
MPX|EC	6.3.4.4: Adenylosuccinate synthase	MBX	C14:0 LPC	-0.219052	4.62449e-05	0.014669
MPX|EC	6.3.5.5: Carbamoyl-phosphate synthase (glutamine-hydrolyzing)	MBX	C38:4 PC	-0.219003	4.64317e-05	0.014669
MPX|EC	5.3.1.1: Triose-phosphate isomerase	MBX	C36:2 DAG	0.218937	4.66852e-05	0.014669
MPX|EC	6.3.5.3: Phosphoribosylformylglycinamidine synthase	MBX	3-methyladipate/pimelate	0.218898	4.68351e-05	0.014669
MPX|EC	6.1.1.19: Arginine--tRNA ligase	MBX	C18:1 LPC plasmalogen	-0.218882	4.68961e-05	0.014669
MPX|EC	2.7.7.12: UDP-glucose--hexose-1-phosphate uridylyltransferase	MBX	histamine	-0.218879	4.69065e-05	0.014669
MPX|EC	2.4.1.227: acetylglucosaminyltransferase	MBX	C45:0 TAG	0.218844	4.70391e-05	0.014669
MPX|EC	2.7.7.9: UTP--glucose-1-phosphate uridylyltransferase	MBX	sphingosine-isomer1	-0.218815	4.71536e-05	0.014669
MPX|EC	1.2.4.1: Pyruvate dehydrogenase (acetyl-transferring)	MBX	homocitrulline	-0.21879	4.72499e-05	0.014669
MPX|EC	2.7.7.12: UDP-glucose--hexose-1-phosphate uridylyltransferase	MBX	3-methylxanthine	-0.218789	4.72514e-05	0.014669
MPX|EC	3.2.1.22: Alpha-galactosidase	MBX	homocitrulline	-0.218788	4.72562e-05	0.014669
MPX|EC	3.2.1.52: Beta-N-acetylhexosaminidase	MBX	erythronate	-0.218784	4.72725e-05	0.014669
MPX|EC	3.3.1.1: Adenosylhomocysteinase	MBX	C22:6 LPE	-0.21877	4.73249e-05	0.014669
MPX|EC	4.3.2.2: Adenylosuccinate lyase	MBX	suberate	0.218751	4.74001e-05	0.014669
MPX|EC	4.3.1.1: Aspartate ammonia-lyase	MBX	3'-O-methyladenosine	-0.218671	4.7712e-05	0.0147078
MPX|EC	5.99.1.2: DNA topoisomerase	MBX	gabapentin	0.218657	4.77637e-05	0.0147078
MPX|EC	4.1.1.11: Aspartate 1-decarboxylase	MBX	C18:2 carnitine	-0.21862	4.79089e-05	0.0147078
MPX|EC	4.1.3.1: Isocitrate lyase	MBX	3'-O-methyladenosine	0.21861	4.79495e-05	0.0147078
MPX|EC	3.4.11.1: Leucyl aminopeptidase	MBX	C42:0 TAG	0.218474	4.84845e-05	0.014839
MPX|EC	2.4.2.22: Xanthine phosphoribosyltransferase	MBX	5-dodecenoate	-0.218394	4.88015e-05	0.0149006
MPX|EC	2.5.1.47: Cysteine synthase	MBX	8-hydroxy-deoxyguanosine	0.21837	4.89004e-05	0.0149006
MPX|EC	1.1.1.49: Glucose-6-phosphate dehydrogenase (NADP(+))	MBX	C24:1 SM	-0.218289	4.92238e-05	0.0149662
MPX|EC	2.7.7.8: Polyribonucleotide nucleotidyltransferase	MBX	2-hydroxyhexadecanoate	0.218204	4.95648e-05	0.0150369
MPX|EC	2.4.1.227: acetylglucosaminyltransferase	MBX	5-hydroxytryptophan	0.218172	4.96941e-05	0.0150432
MPX|EC	2.4.1.227: acetylglucosaminyltransferase	MBX	N1,N12-diacetylspermine	-0.21793	5.0686e-05	0.01531
MPX|EC	5.3.1.1: Triose-phosphate isomerase	MBX	NH4 C36:2 DAG	0.21773	5.15172e-05	0.0155273
MPX|EC	4.2.1.46: dTDP-glucose 4,6-dehydratase	MBX	creatinine	-0.217661	5.18056e-05	0.0155558
MPX|EC	5.3.1.12: Glucuronate isomerase	MBX	C36:1 DAG	0.217631	5.19357e-05	0.0155558
MPX|EC	4.1.3.1: Isocitrate lyase	MBX	NH4 C20:3 CE	-0.217611	5.20205e-05	0.0155558
MPX|EC	3.4.21.53: Endopeptidase La	MBX	C22:1 SM	-0.21754	5.2321e-05	0.0155558
MPX|EC	3.2.1.52: Beta-N-acetylhexosaminidase	MBX	citrate	-0.217511	5.24458e-05	0.0155558
MPX|EC	6.3.2.6: Phosphoribosylaminoimidazolesuccinocarboxamide synthase	MBX	3-methyladipate/pimelate	0.217504	5.24746e-05	0.0155558
MPX|EC	1.11.1.15: Peroxiredoxin	MBX	3'-O-methyladenosine	0.2175	5.24888e-05	0.0155558
MPX|EC	4.3.2.2: Adenylosuccinate lyase	MBX	hydroxymyristate	0.217496	5.25093e-05	0.0155558
MPX|EC	1.1.1.103: L-threonine 3-dehydrogenase	MBX	NH4 C32:1 DAG	-0.217445	5.27253e-05	0.0155818
MPX|EC	4.2.1.45: CDP-glucose 4,6-dehydratase	MBX	C22:1 MAG	-0.217397	5.29314e-05	0.0155818
MPX|EC	1.1.1.35: 3-hydroxyacyl-CoA dehydrogenase	MBX	3-methyladipate/pimelate	0.217396	5.29343e-05	0.0155818
MPX|EC	5.3.1.12: Glucuronate isomerase	MBX	C56:2 TAG	0.217345	5.31546e-05	0.0155966
MPX|EC	6.3.2.1: Pantoate--beta-alanine ligase (AMP-forming)	MBX	3-hydroxydecanoate	-0.217325	5.32408e-05	0.0155966
MPX|EC	4.2.1.2: Fumarate hydratase	MBX	NH4 C20:3 CE	-0.217307	5.33221e-05	0.0155966
MPX|EC	2.4.1.21: Starch synthase	MBX	hydroxymyristate	0.217216	5.37176e-05	0.0156506
MPX|EC	4.2.1.3: Aconitate hydratase	MBX	3-methylxanthine	-0.217212	5.37331e-05	0.0156506
MPX|EC	6.4.1.3: Propionyl-CoA carboxylase	MBX	C5 carnitine	-0.21717	5.39156e-05	0.0156506
MPX|EC	2.4.2.22: Xanthine phosphoribosyltransferase	MBX	NH4 C18:3 CE	-0.217139	5.4054e-05	0.0156506
MPX|EC	5.3.1.12: Glucuronate isomerase	MBX	C54:3 TAG	0.217135	5.40712e-05	0.0156506
MPX|EC	1.16.3.2: Bacterial non-heme ferritin	MBX	taurocholate	-0.217096	5.42412e-05	0.0156628
MPX|EC	2.4.1.281: 4-O-beta-D-mannosyl-D-glucose phosphorylase	MBX	C54:3 TAG	0.217074	5.43393e-05	0.0156628
MPX|EC	1.2.7.8: Indolepyruvate ferredoxin oxidoreductase	MBX	C50:3 TAG	-0.217045	5.44677e-05	0.0156673
MPX|EC	2.4.1.211: 1,3-beta-galactosyl-N-acetylhexosamine phosphorylase	MBX	4-methylcatechol	0.216957	5.48582e-05	0.0157132
MPX|EC	2.1.2.3: Phosphoribosylaminoimidazolecarboxamide formyltransferase	MBX	caprylate	0.216956	5.48627e-05	0.0157132
MPX|EC	4.2.1.49: Urocanate hydratase	MBX	phenyllactate	-0.216926	5.49942e-05	0.0157132
MPX|EC	1.1.1.58: Tagaturonate reductase	MBX	hydroxymyristate	0.216871	5.524e-05	0.0157132
MPX|EC	5.99.1.3: DNA topoisomerase (ATP-hydrolyzing)	MBX	palmitoylethanolamide	-0.216859	5.52926e-05	0.0157132
MPX|EC	2.4.1.227: acetylglucosaminyltransferase	MBX	trigonelline	-0.216856	5.53075e-05	0.0157132
MPX|EC	2.1.2.1: Glycine hydroxymethyltransferase	MBX	creatinine	-0.216584	5.65425e-05	0.0160103
MPX|EC	1.2.4.1: Pyruvate dehydrogenase (acetyl-transferring)	MBX	hyodeoxycholate/ursodeoxycholate	-0.216574	5.65841e-05	0.0160103
MPX|EC	4.1.1.11: Aspartate 1-decarboxylase	MBX	C18:1 carnitine	-0.216436	5.72212e-05	0.0161576
MPX|EC	3.6.4.12: DNA helicase	MBX	ectoine	-0.216304	5.7835e-05	0.0162638
MPX|EC	5.4.99.9: UDP-galactopyranose mutase	MBX	1-methylnicotinamide	-0.21629	5.79014e-05	0.0162638
MPX|EC	2.7.9.1: Pyruvate, phosphate dikinase	MBX	cholate	-0.21628	5.79494e-05	0.0162638
MPX|EC	3.2.1.22: Alpha-galactosidase	MBX	C20:4 carnitine	-0.216217	5.8244e-05	0.0162928
MPX|EC	2.7.9.1: Pyruvate, phosphate dikinase	MBX	C5 carnitine	-0.216181	5.84165e-05	0.0162928
MPX|EC	1.6.5.2: NAD(P)H dehydrogenase (quinone)	MBX	4-methylcatechol	-0.216162	5.85031e-05	0.0162928
MPX|EC	2.6.1.83: LL-diaminopimelate aminotransferase	MBX	C9 carnitine	-0.216158	5.85227e-05	0.0162928
MPX|EC	1.1.1.103: L-threonine 3-dehydrogenase	MBX	NH4 C18:3 CE	-0.216093	5.88304e-05	0.0163179
MPX|EC	3.6.5.3: Protein-synthesizing GTPase	MBX	C46:3 TAG	0.216089	5.88481e-05	0.0163179
MPX|EC	6.3.1.2: Glutamate--ammonia ligase	MBX	palmitoylethanolamide	-0.215882	5.98417e-05	0.0165494
MPX|EC	2.4.1.1: Glycogen phosphorylase	MBX	creatinine	-0.215851	5.99925e-05	0.0165494
MPX|EC	2.3.1.61: Dihydrolipoyllysine-residue succinyltransferase	MBX	hydroxycotinine	0.215841	6.0041e-05	0.0165494
MPX|EC	6.1.1.22: Asparagine--tRNA ligase	MBX	suberate	0.215715	6.0652e-05	0.0166846
MPX|EC	6.1.1.3: Threonine--tRNA ligase	MBX	C16:0 LPC	-0.215617	6.1134e-05	0.0167773
MPX|EC	2.4.1.227: acetylglucosaminyltransferase	MBX	C16:1 CE	0.215597	6.12311e-05	0.0167773
MPX|EC	4.3.1.1: Aspartate ammonia-lyase	MBX	C24:0 SM	0.215483	6.18002e-05	0.0168543
MPX|EC	3.4.21.53: Endopeptidase La	MBX	C34:1 PC	-0.215482	6.18022e-05	0.0168543
MPX|EC	3.4.11.1: Leucyl aminopeptidase	MBX	C16:0 LPE	-0.215467	6.18768e-05	0.0168543
MPX|EC	2.7.9.2: Pyruvate, water dikinase	MBX	C22:6 CE	-0.215199	6.32256e-05	0.0171879
MPX|EC	1.3.99.2: Transferred entry: 1.3.8.1	MBX	3-methyladipate/pimelate	0.215114	6.36621e-05	0.0172727
MPX|EC	3.2.1.21: Beta-glucosidase	MBX	serine	-0.215038	6.40513e-05	0.0173353
MPX|EC	4.1.1.32: Phosphoenolpyruvate carboxykinase (GTP)	MBX	2-hydroxyhexadecanoate	0.21502	6.41428e-05	0.0173353
MPX|EC	5.3.1.12: Glucuronate isomerase	MBX	C34:1 DAG	0.214858	6.49828e-05	0.0175282
MPX|EC	3.2.1.8: Endo-1,4-beta-xylanase	MBX	C18:1 carnitine	-0.214553	6.65948e-05	0.0179281
MPX|EC	1.1.1.157: 3-hydroxybutyryl-CoA dehydrogenase	MBX	cholate	-0.214439	6.72049e-05	0.0180573
MPX|EC	2.4.1.281: 4-O-beta-D-mannosyl-D-glucose phosphorylase	MBX	NH4 C54:3 TAG	0.214382	6.75124e-05	0.0181048
MPX|EC	2.1.2.1: Glycine hydroxymethyltransferase	MBX	pentose monophosphate	0.214296	6.79797e-05	0.0181949
MPX|EC	6.1.1.19: Arginine--tRNA ligase	MBX	1-methylnicotinamide	-0.21421	6.84527e-05	0.0182862
MPX|EC	6.3.4.3: Formate--tetrahydrofolate ligase	MBX	lithocholate	0.214039	6.93944e-05	0.0184437
MPX|EC	1.2.1.11: Aspartate-semialdehyde dehydrogenase	MBX	2-aminobutyrate	-0.214035	6.94163e-05	0.0184437
MPX|EC	4.3.1.1: Aspartate ammonia-lyase	MBX	methionine	0.214031	6.94411e-05	0.0184437
MPX|EC	2.7.7.6: DNA-directed RNA polymerase	MBX	hydroxymyristate	0.213896	7.01918e-05	0.0185628
MPX|EC	2.3.1.29: Glycine C-acetyltransferase	MBX	taurochenodeoxycholate	-0.213839	7.05141e-05	0.0185628
MPX|EC	4.1.2.14: 2-dehydro-3-deoxy-phosphogluconate aldolase	MBX	cholate	-0.213836	7.0533e-05	0.0185628
MPX|EC	4.1.3.16: 4-hydroxy-2-oxoglutarate aldolase	MBX	cholate	-0.213836	7.0533e-05	0.0185628
MPX|EC	1.8.1.4: Dihydrolipoyl dehydrogenase	MBX	C48:1 TAG	-0.213831	7.0559e-05	0.0185628
MPX|EC	4.2.1.59: 3-hydroxyacyl-[acyl-carrier-protein] dehydratase	MBX	hippurate	-0.213802	7.07226e-05	0.0185706
MPX|EC	6.1.1.3: Threonine--tRNA ligase	MBX	C18:2 LPC	-0.213775	7.08766e-05	0.0185758
MPX|EC	2.5.1.55: 3-deoxy-8-phosphooctulonate synthase	MBX	7-methylxanthine	-0.213701	7.12988e-05	0.0186512
MPX|EC	6.3.2.6: Phosphoribosylaminoimidazolesuccinocarboxamide synthase	MBX	hydroxymyristate	0.213594	7.19053e-05	0.0187745
MPX|EC	2.7.1.40: Pyruvate kinase	MBX	C16:0 CE	-0.213557	7.21211e-05	0.0187954
MPX|EC	5.4.2.12: Phosphoglycerate mutase (2,3-diphosphoglycerate-independent)	MBX	3-methyladipate/pimelate	0.213387	7.31058e-05	0.0189973
MPX|EC	6.3.3.1: Phosphoribosylformylglycinamidine cyclo-ligase	MBX	N6-acetyllysine	0.213376	7.31698e-05	0.0189973
MPX|EC	1.2.4.1: Pyruvate dehydrogenase (acetyl-transferring)	MBX	C22:1 MAG	-0.21327	7.37922e-05	0.0190646
MPX|EC	6.3.5.5: Carbamoyl-phosphate synthase (glutamine-hydrolyzing)	MBX	C14:0 LPC	-0.213256	7.38767e-05	0.0190646
MPX|EC	1.2.7.8: Indolepyruvate ferredoxin oxidoreductase	MBX	imidazoleacetic acid	-0.21325	7.39063e-05	0.0190646
MPX|EC	5.4.99.9: UDP-galactopyranose mutase	MBX	C20:5 CE	-0.213238	7.39791e-05	0.0190646
MPX|EC	2.7.3.9: Phosphoenolpyruvate--protein phosphotransferase	MBX	1-3-7-trimethylurate	0.213196	7.4226e-05	0.0190927
MPX|EC	1.12.99.6: Hydrogenase (acceptor)	MBX	serine	-0.213103	7.47788e-05	0.0191611
MPX|EC	3.1.13.1: Exoribonuclease II	MBX	C24:1 SM	-0.213075	7.49443e-05	0.0191611
MPX|EC	1.2.1.11: Aspartate-semialdehyde dehydrogenase	MBX	sphingosine	-0.213068	7.49893e-05	0.0191611
MPX|EC	1.2.99.2: Carbon-monoxide dehydrogenase (acceptor)	MBX	C14:0 SM	-0.213059	7.50447e-05	0.0191611
MPX|EC	1.11.1.15: Peroxiredoxin	MBX	NH4 C20:4 CE	-0.213004	7.53747e-05	0.0191704
MPX|EC	3.2.1.22: Alpha-galactosidase	MBX	C22:6 CE	0.213001	7.53877e-05	0.0191704
MPX|EC	4.2.1.9: Dihydroxy-acid dehydratase	MBX	3-methyladipate/pimelate	0.212962	7.5626e-05	0.0191704
MPX|EC	5.4.2.12: Phosphoglycerate mutase (2,3-diphosphoglycerate-independent)	MBX	norepinephrine	0.21296	7.5634e-05	0.0191704
MPX|EC	6.1.1.4: Leucine--tRNA ligase	MBX	3-methyladipate/pimelate	0.212933	7.57992e-05	0.0191772
MPX|EC	6.3.4.4: Adenylosuccinate synthase	MBX	lithocholate	0.212807	7.65659e-05	0.0192604
MPX|EC	4.1.1.32: Phosphoenolpyruvate carboxykinase (GTP)	MBX	histamine	-0.212793	7.66492e-05	0.0192604
MPX|EC	2.8.1.10: Thiazole synthase	MBX	dodecanedioate	-0.21278	7.67259e-05	0.0192604
MPX|EC	6.3.4.13: Phosphoribosylamine--glycine ligase	MBX	caprylate	0.212774	7.6762e-05	0.0192604
MPX|EC	2.3.1.61: Dihydrolipoyllysine-residue succinyltransferase	MBX	alpha-muricholate	0.212744	7.69497e-05	0.0192604
MPX|EC	4.2.1.59: 3-hydroxyacyl-[acyl-carrier-protein] dehydratase	MBX	C18:1 SM	-0.212738	7.69846e-05	0.0192604
MPX|EC	3.2.1.3: Glucan 1,4-alpha-glucosidase	MBX	N6,N6,N6-trimethyllysine	-0.212719	7.71004e-05	0.0192604
MPX|EC	6.3.2.1: Pantoate--beta-alanine ligase (AMP-forming)	MBX	C16 carnitine	-0.212658	7.74738e-05	0.0192645
MPX|EC	2.1.1.14: 5-methyltetrahydropteroyltriglutamate--homocysteine S-methyltransferase	MBX	C48:1 TAG	-0.212656	7.74874e-05	0.0192645
MPX|EC	5.3.1.12: Glucuronate isomerase	MBX	C53:3 TAG	0.212649	7.75336e-05	0.0192645
MPX|EC	1.1.1.58: Tagaturonate reductase	MBX	3-methyladipate/pimelate	0.212544	7.81835e-05	0.0193912
MPX|EC	6.1.1.3: Threonine--tRNA ligase	MBX	C14:0 LPC	-0.21234	7.94613e-05	0.0196694
MPX|EC	1.4.1.3: Glutamate dehydrogenase (NAD(P)(+))	MBX	tauro-alpha-muricholate/tauro-beta-muricholate	-0.212319	7.95889e-05	0.0196694
MPX|EC	3.2.1.52: Beta-N-acetylhexosaminidase	MBX	aspartate	-0.212275	7.98715e-05	0.0196975
MPX|EC	6.1.1.18: Glutamine--tRNA ligase	MBX	2-hydroxyhexadecanoate	0.212256	7.9987e-05	0.0196975
MPX|EC	1.2.7.8: Indolepyruvate ferredoxin oxidoreductase	MBX	putrescine	-0.212112	8.09083e-05	0.0198891
MPX|EC	1.3.99.2: Transferred entry: 1.3.8.1	MBX	5alpha-cholestan-3beta-ol	0.211926	8.21116e-05	0.0201492
MPX|EC	6.3.4.4: Adenylosuccinate synthase	MBX	erythronate	-0.2119	8.22775e-05	0.0201542
MPX|EC	4.1.2.14: 2-dehydro-3-deoxy-phosphogluconate aldolase	MBX	hydroxymyristate	0.211814	8.28437e-05	0.0202215
MPX|EC	4.1.3.16: 4-hydroxy-2-oxoglutarate aldolase	MBX	hydroxymyristate	0.211814	8.28437e-05	0.0202215
MPX|EC	4.2.1.45: CDP-glucose 4,6-dehydratase	MBX	hydroxycotinine	-0.211689	8.36687e-05	0.0202863
MPX|EC	2.2.1.1: Transketolase	MBX	C16:1 LPC	-0.211671	8.37856e-05	0.0202863
MPX|EC	6.3.4.4: Adenylosuccinate synthase	MBX	hydroxymyristate	0.211648	8.39369e-05	0.0202863
MPX|EC	2.3.1.9: Acetyl-CoA C-acetyltransferase	MBX	5alpha-cholestan-3beta-ol	0.211648	8.39388e-05	0.0202863
MPX|EC	1.1.1.103: L-threonine 3-dehydrogenase	MBX	2-aminoheptanoic acid	0.211639	8.39992e-05	0.0202863
MPX|EC	1.11.1.15: Peroxiredoxin	MBX	NH4 C18:3 CE	-0.21162	8.41228e-05	0.0202863
MPX|EC	2.4.2.22: Xanthine phosphoribosyltransferase	MBX	beta-sitosterol	-0.211604	8.4232e-05	0.0202863
MPX|EC	2.7.9.1: Pyruvate, phosphate dikinase	MBX	urobilin	0.211597	8.42801e-05	0.0202863
MPX|EC	1.2.1.11: Aspartate-semialdehyde dehydrogenase	MBX	4-hydroxystyrene	-0.211388	8.56848e-05	0.0205846
MPX|EC	2.7.1.40: Pyruvate kinase	MBX	C18:0 SM	-0.211368	8.58163e-05	0.0205846
MPX|EC	1.1.1.103: L-threonine 3-dehydrogenase	MBX	ectoine	0.211291	8.6343e-05	0.0206752
MPX|EC	4.2.1.59: 3-hydroxyacyl-[acyl-carrier-protein] dehydratase	MBX	2-hydroxyibuprofen	0.211188	8.70453e-05	0.0208074
MPX|EC	4.1.2.4: Deoxyribose-phosphate aldolase	MBX	3'-O-methyladenosine	0.21114	8.73796e-05	0.0208385
MPX|EC	5.4.2.12: Phosphoglycerate mutase (2,3-diphosphoglycerate-independent)	MBX	erythronate	-0.211126	8.74758e-05	0.0208385
MPX|EC	1.2.1.11: Aspartate-semialdehyde dehydrogenase	MBX	creatinine	-0.211047	8.80207e-05	0.0209181
MPX|EC	1.5.1.20: Methylenetetrahydrofolate reductase (NAD(P)H)	MBX	1-3-7-trimethylurate	0.211034	8.81118e-05	0.0209181
MPX|EC	4.2.1.46: dTDP-glucose 4,6-dehydratase	MBX	3-methyladipate/pimelate	0.211008	8.82919e-05	0.020925
MPX|EC	1.2.1.38: N-acetyl-gamma-glutamyl-phosphate reductase	MBX	N-acetylhistidine	-0.210951	8.86922e-05	0.020984
MPX|EC	1.4.4.2: Glycine dehydrogenase (aminomethyl-transferring)	MBX	alloisoleucine	0.210915	8.89444e-05	0.0210003
MPX|EC	1.1.1.58: Tagaturonate reductase	MBX	ketodeoxycholate	-0.210898	8.90637e-05	0.0210003
MPX|EC	3.5.4.10: IMP cyclohydrolase	MBX	C20:0 SM	-0.210856	8.93542e-05	0.021033
MPX|EC	3.4.21.53: Endopeptidase La	MBX	C18:1 LPE	-0.210749	9.01163e-05	0.0211764
MPX|EC	3.1.1.11: Pectinesterase	MBX	C56:7 TAG	-0.210706	9.0421e-05	0.0212121
MPX|EC	5.4.2.12: Phosphoglycerate mutase (2,3-diphosphoglycerate-independent)	MBX	glycochenodeoxycholate	-0.210664	9.0722e-05	0.0212262
MPX|EC	3.4.11.1: Leucyl aminopeptidase	MBX	glycoursodeoxycholate	-0.210641	9.08823e-05	0.0212262
MPX|EC	1.1.1.103: L-threonine 3-dehydrogenase	MBX	homocitrulline	0.210622	9.10172e-05	0.0212262
MPX|EC	1.1.1.103: L-threonine 3-dehydrogenase	MBX	homoarginine	0.210604	9.11509e-05	0.0212262
MPX|EC	4.2.1.59: 3-hydroxyacyl-[acyl-carrier-protein] dehydratase	MBX	NH4 C32:1 DAG	0.21059	9.12466e-05	0.0212262
MPX|EC	1.6.5.11: NADH dehydrogenase (quinone)	MBX	C42:0 TAG	0.210526	9.17099e-05	0.0212982
MPX|EC	2.7.7.12: UDP-glucose--hexose-1-phosphate uridylyltransferase	MBX	histidinol	-0.210439	9.23398e-05	0.0214086
MPX|EC	2.1.2.1: Glycine hydroxymethyltransferase	MBX	adipate	0.210361	9.29084e-05	0.0214872
MPX|EC	2.5.1.49: O-acetylhomoserine aminocarboxypropyltransferase	MBX	10-heptadecenoate	0.21035	9.29888e-05	0.0214872
MPX|EC	4.2.1.9: Dihydroxy-acid dehydratase	MBX	adrenate	-0.210316	9.32404e-05	0.0214962
MPX|EC	1.4.1.3: Glutamate dehydrogenase (NAD(P)(+))	MBX	creatine	-0.210301	9.33454e-05	0.0214962
MPX|EC	6.1.1.3: Threonine--tRNA ligase	MBX	NH4 C22:5 CE	0.210267	9.35958e-05	0.0214962
MPX|EC	1.2.4.1: Pyruvate dehydrogenase (acetyl-transferring)	MBX	C24:0 SM	0.210237	9.38193e-05	0.0214962
MPX|EC	1.1.1.262: 4-hydroxythreonine-4-phosphate dehydrogenase	MBX	cadaverine	-0.210214	9.39854e-05	0.0214962
MPX|EC	1.4.1.3: Glutamate dehydrogenase (NAD(P)(+))	MBX	hydroxymyristate	0.210206	9.40482e-05	0.0214962
MPX|EC	2.3.1.29: Glycine C-acetyltransferase	MBX	urobilin	0.210161	9.43808e-05	0.0214962
MPX|EC	1.2.7.8: Indolepyruvate ferredoxin oxidoreductase	MBX	C18:1 LPC plasmalogen	-0.210159	9.43956e-05	0.0214962
MPX|EC	2.7.2.4: Aspartate kinase	MBX	NH4 C46:3 TAG	0.210154	9.4436e-05	0.0214962
MPX|EC	1.1.1.69: Gluconate 5-dehydrogenase	MBX	C38:4 PC	-0.210133	9.45904e-05	0.0214962
MPX|EC	4.1.3.1: Isocitrate lyase	MBX	NH4 C16:1 MAG	0.210113	9.47359e-05	0.0214962
MPX|EC	1.16.3.2: Bacterial non-heme ferritin	MBX	C12:1 carnitine	-0.210093	9.48882e-05	0.0214962
MPX|EC	1.4.1.2: Glutamate dehydrogenase	MBX	taurine	-0.210041	9.52762e-05	0.0215489
MPX|EC	2.7.1.45: 2-dehydro-3-deoxygluconokinase	MBX	C8 carnitine	-0.209869	9.65677e-05	0.0218054
MPX|EC	2.7.1.30: Glycerol kinase	MBX	C18:2 carnitine	-0.209807	9.70446e-05	0.0218286
MPX|EC	1.6.5.11: NADH dehydrogenase (quinone)	MBX	ADMA/SDMA	0.209776	9.72798e-05	0.0218286
MPX|EC	4.3.1.1: Aspartate ammonia-lyase	MBX	riboflavin	-0.209758	9.74171e-05	0.0218286
MPX|EC	4.2.1.59: 3-hydroxyacyl-[acyl-carrier-protein] dehydratase	MBX	C18 carnitine	-0.209733	9.76097e-05	0.0218286
MPX|EC	2.7.9.1: Pyruvate, phosphate dikinase	MBX	3-methyladipate/pimelate	0.209706	9.7816e-05	0.0218286
MPX|EC	3.6.3.14: H(+)-transporting two-sector ATPase	MBX	2-hydroxyhexadecanoate	0.209699	9.78635e-05	0.0218286
MPX|EC	6.3.4.3: Formate--tetrahydrofolate ligase	MBX	acetylcholine	0.209677	9.80341e-05	0.0218286
MPX|EC	2.4.1.281: 4-O-beta-D-mannosyl-D-glucose phosphorylase	MBX	C54:2 TAG	0.209659	9.8175e-05	0.0218286
MPX|EC	2.4.2.22: Xanthine phosphoribosyltransferase	MBX	C18:0 LPE-A	-0.209655	9.82082e-05	0.0218286
MPX|EC	2.4.1.21: Starch synthase	MBX	5alpha-cholestan-3beta-ol	0.20965	9.82445e-05	0.0218286
MPX|EC	1.1.1.49: Glucose-6-phosphate dehydrogenase (NADP(+))	MBX	5-dodecenoate	-0.209458	9.97338e-05	0.022124
MPX|EC	5.3.1.12: Glucuronate isomerase	MBX	NH4 C51:2 TAG	0.209381	0.000100336	0.0221771
MPX|EC	3.5.99.10: 2-iminobutanoate/2-iminopropanoate deaminase	MBX	imidazolelactate	0.209366	0.00010045	0.0221771
MPX|EC	6.3.1.2: Glutamate--ammonia ligase	MBX	sphingosine-isomer1	-0.209366	0.000100453	0.0221771
MPX|EC	1.1.1.103: L-threonine 3-dehydrogenase	MBX	NH4 C32:2 DAG	-0.20933	0.000100736	0.0221925
MPX|EC	4.2.1.2: Fumarate hydratase	MBX	tauro-alpha-muricholate/tauro-beta-muricholate	-0.209317	0.000100843	0.0221925
MPX|EC	2.1.2.3: Phosphoribosylaminoimidazolecarboxamide formyltransferase	MBX	hydroxymyristate	0.209212	0.000101674	0.0223342
MPX|EC	2.3.1.12: Dihydrolipoyllysine-residue acetyltransferase	MBX	2-aminoheptanoic acid	-0.209195	0.000101809	0.0223342
MPX|EC	2.7.7.12: UDP-glucose--hexose-1-phosphate uridylyltransferase	MBX	7-methylxanthine	-0.209116	0.00010244	0.0224372
MPX|EC	5.4.2.12: Phosphoglycerate mutase (2,3-diphosphoglycerate-independent)	MBX	C8 carnitine	-0.209079	0.000102737	0.0224427
MPX|EC	2.3.1.61: Dihydrolipoyllysine-residue succinyltransferase	MBX	3'-O-methyladenosine	0.209072	0.000102789	0.0224427
MPX|EC	1.4.1.3: Glutamate dehydrogenase (NAD(P)(+))	MBX	2-hydroxyhexadecanoate	0.209028	0.000103142	0.0224844
MPX|EC	1.17.1.2: 4-hydroxy-3-methylbut-2-enyl diphosphate reductase	MBX	pantothenate	0.208966	0.000103645	0.0225584
MPX|EC	1.2.1.11: Aspartate-semialdehyde dehydrogenase	MBX	sorbitol	-0.208906	0.00010413	0.0226207
MPX|EC	2.4.1.1: Glycogen phosphorylase	MBX	creatine	-0.208891	0.000104257	0.0226207
MPX|EC	5.2.1.8: Peptidylprolyl isomerase	MBX	caprylate	0.20884	0.00010467	0.0226223
MPX|EC	1.2.1.11: Aspartate-semialdehyde dehydrogenase	MBX	phenyllactate	-0.208825	0.000104797	0.0226223
MPX|EC	4.3.1.1: Aspartate ammonia-lyase	MBX	C16:0 SM	0.208821	0.000104824	0.0226223
MPX|EC	3.6.5.3: Protein-synthesizing GTPase	MBX	C38:4 PC	-0.20881	0.000104917	0.0226223
MPX|EC	6.1.1.19: Arginine--tRNA ligase	MBX	arachidonate	-0.208587	0.000106763	0.0229845
MPX|EC	2.6.1.52: Phosphoserine transaminase	MBX	NH4 C51:2 TAG	0.208392	0.000108398	0.0232911
MPX|EC	1.1.1.27: L-lactate dehydrogenase	MBX	C18:2 carnitine	-0.208358	0.000108678	0.0232911
MPX|EC	2.7.7.12: UDP-glucose--hexose-1-phosphate uridylyltransferase	MBX	trimethylamine-N-oxide	-0.208357	0.000108691	0.0232911
MPX|EC	5.99.1.3: DNA topoisomerase (ATP-hydrolyzing)	MBX	hydroxymyristate	0.208283	0.000109318	0.0233893
MPX|EC	2.7.1.45: 2-dehydro-3-deoxygluconokinase	MBX	C16 carnitine	-0.20821	0.00010994	0.0234862
MPX|EC	2.7.7.27: Glucose-1-phosphate adenylyltransferase	MBX	C38:4 PC	-0.208087	0.000111002	0.0236702
MPX|EC	4.2.1.45: CDP-glucose 4,6-dehydratase	MBX	C16:0 SM	0.208052	0.000111299	0.0236702
MPX|EC	2.7.7.24: Glucose-1-phosphate thymidylyltransferase	MBX	crustecdysone	-0.208049	0.000111327	0.0236702
MPX|EC	2.3.1.54: Formate C-acetyltransferase	MBX	caprylate	0.208031	0.000111484	0.0236702
MPX|EC	1.1.1.3: Homoserine dehydrogenase	MBX	serine	-0.207988	0.000111859	0.0237134
MPX|EC	5.3.1.12: Glucuronate isomerase	MBX	C52:2 TAG	0.207891	0.000112705	0.0238564
MPX|EC	2.4.1.227: acetylglucosaminyltransferase	MBX	NH4 C18:0 MAG	0.207701	0.000114385	0.0241195
MPX|EC	4.2.1.32: L(+)-tartrate dehydratase	MBX	citrulline	-0.207696	0.000114428	0.0241195
MPX|EC	1.2.7.8: Indolepyruvate ferredoxin oxidoreductase	MBX	porphobilinogen	0.207691	0.00011447	0.0241195
MPX|EC	3.4.21.53: Endopeptidase La	MBX	C36:2 PC	-0.207656	0.00011478	0.024148
MPX|EC	4.2.1.49: Urocanate hydratase	MBX	caprylate	0.207512	0.000116071	0.0243437
MPX|EC	6.3.5.5: Carbamoyl-phosphate synthase (glutamine-hydrolyzing)	MBX	creatinine	-0.207485	0.000116317	0.0243437
MPX|EC	3.5.99.6: Glucosamine-6-phosphate deaminase	MBX	C14:0 LPC	-0.207471	0.000116442	0.0243437
MPX|EC	2.7.9.2: Pyruvate, water dikinase	MBX	alanylalanine	-0.20747	0.000116451	0.0243437
MPX|EC	2.4.1.227: acetylglucosaminyltransferase	MBX	C2 carnitine	-0.207455	0.000116588	0.0243437
MPX|EC	1.6.5.11: NADH dehydrogenase (quinone)	MBX	hydroxycotinine	-0.207406	0.000117034	0.0243967
MPX|EC	1.1.1.3: Homoserine dehydrogenase	MBX	C16:0 CE	0.207388	0.000117194	0.0243967
MPX|EC	2.2.1.1: Transketolase	MBX	alpha-muricholate	-0.207348	0.000117554	0.024435
MPX|EC	5.3.1.1: Triose-phosphate isomerase	MBX	C34:1 DAG	0.207322	0.000117791	0.0244476
MPX|EC	1.4.1.2: Glutamate dehydrogenase	MBX	lithocholate	0.207138	0.000119486	0.0247624
MPX|EC	1.2.4.1: Pyruvate dehydrogenase (acetyl-transferring)	MBX	C18:0 LPE-A	0.207114	0.000119705	0.0247708
MPX|EC	1.17.7.3: (E)-4-hydroxy-3-methylbut-2-enyl-diphosphate synthase (flavodoxin)	MBX	C16:0 SM	-0.207072	0.000120096	0.0248147
MPX|EC	3.2.1.22: Alpha-galactosidase	MBX	C22:4 CE	0.206971	0.000121043	0.0249382
MPX|EC	2.4.1.227: acetylglucosaminyltransferase	MBX	C16 carnitine	0.20697	0.000121054	0.0249382
MPX|EC	6.1.1.10: Methionine--tRNA ligase	MBX	ketodeoxycholate	-0.2069	0.000121712	0.0250135
MPX|EC	2.7.7.9: UTP--glucose-1-phosphate uridylyltransferase	MBX	C24:0 SM	-0.206892	0.000121781	0.0250135
MPX|EC	2.7.7.9: UTP--glucose-1-phosphate uridylyltransferase	MBX	pyridoxine	-0.206765	0.000122986	0.0252238
MPX|EC	3.2.1.52: Beta-N-acetylhexosaminidase	MBX	glycerate	-0.206659	0.000123995	0.0253831
MPX|EC	2.7.4.3: Adenylate kinase	MBX	suberate	0.206645	0.000124129	0.0253831
MPX|EC	6.3.2.1: Pantoate--beta-alanine ligase (AMP-forming)	MBX	C14 carnitine	-0.206592	0.000124645	0.0254144
MPX|EC	1.2.4.1: Pyruvate dehydrogenase (acetyl-transferring)	MBX	ADMA/SDMA	0.206591	0.000124649	0.0254144
MPX|EC	3.1.1.11: Pectinesterase	MBX	3'-O-methyladenosine	0.206515	0.000125382	0.0255263
MPX|EC	2.1.2.1: Glycine hydroxymethyltransferase	MBX	1-methylguanine	-0.206469	0.000125832	0.0255805
MPX|EC	1.1.1.35: 3-hydroxyacyl-CoA dehydrogenase	MBX	2-hydroxyhexadecanoate	0.206398	0.000126526	0.0256804
MPX|EC	3.5.99.10: 2-iminobutanoate/2-iminopropanoate deaminase	MBX	arginine	0.206381	0.000126694	0.0256804
MPX|EC	2.1.1.14: 5-methyltetrahydropteroyltriglutamate--homocysteine S-methyltransferase	MBX	C20:5 CE	-0.206333	0.000127158	0.0257368
MPX|EC	1.2.4.1: Pyruvate dehydrogenase (acetyl-transferring)	MBX	4-hydroxybenzeneacetonitrile	-0.206185	0.000128621	0.0259466
MPX|EC	2.4.1.18: 1,4-alpha-glucan branching enzyme	MBX	3-methyladipate/pimelate	0.206175	0.000128716	0.0259466
MPX|EC	2.4.2.17: ATP phosphoribosyltransferase	MBX	3-methylhistidine	-0.206171	0.000128756	0.0259466
MPX|EC	2.7.1.11: 6-phosphofructokinase	MBX	caprylate	0.206128	0.000129189	0.0259792
MPX|EC	1.4.1.2: Glutamate dehydrogenase	MBX	carnitine	-0.206117	0.000129293	0.0259792
MPX|EC	2.4.1.227: acetylglucosaminyltransferase	MBX	alpha-ketoglutarate	0.206059	0.000129871	0.0260577
MPX|EC	3.1.13.1: Exoribonuclease II	MBX	C18:1 carnitine	-0.206021	0.000130253	0.0260822
MPX|EC	3.2.1.22: Alpha-galactosidase	MBX	3-methylhistidine	-0.20598	0.000130668	0.0260822
MPX|EC	5.4.2.12: Phosphoglycerate mutase (2,3-diphosphoglycerate-independent)	MBX	glycoursodeoxycholate	-0.20597	0.000130765	0.0260822
MPX|EC	1.1.1.49: Glucose-6-phosphate dehydrogenase (NADP(+))	MBX	C18:0 SM	-0.205919	0.000131287	0.0260822
MPX|EC	3.6.5.3: Protein-synthesizing GTPase	MBX	urobilin	0.205916	0.000131314	0.0260822
MPX|EC	1.4.1.2: Glutamate dehydrogenase	MBX	C14:0 LPC	-0.205906	0.000131421	0.0260822
MPX|EC	4.1.3.1: Isocitrate lyase	MBX	5-acetylamino-6-amino-3-methyluracil	0.205899	0.00013149	0.0260822
MPX|EC	6.1.1.20: Phenylalanine--tRNA ligase	MBX	hydroxymyristate	0.205898	0.000131499	0.0260822
MPX|EC	1.1.1.49: Glucose-6-phosphate dehydrogenase (NADP(+))	MBX	C16:0 SM	-0.205851	0.000131972	0.0261237
MPX|EC	2.5.1.55: 3-deoxy-8-phosphooctulonate synthase	MBX	C18 carnitine	-0.205799	0.000132507	0.0261237
MPX|EC	1.16.3.2: Bacterial non-heme ferritin	MBX	taurine	-0.205795	0.00013254	0.0261237
MPX|EC	1.1.1.103: L-threonine 3-dehydrogenase	MBX	trimethylamine-N-oxide	0.20579	0.000132594	0.0261237
MPX|EC	2.7.6.1: Ribose-phosphate diphosphokinase	MBX	3-methyladipate/pimelate	0.20575	0.000132999	0.0261237
MPX|EC	3.4.11.1: Leucyl aminopeptidase	MBX	aspartate	0.20574	0.000133105	0.0261237
MPX|EC	6.3.4.4: Adenylosuccinate synthase	MBX	creatinine	-0.205721	0.000133303	0.0261237
MPX|EC	5.99.1.2: DNA topoisomerase	MBX	C2 carnitine	-0.205721	0.000133304	0.0261237
MPX|EC	2.5.1.49: O-acetylhomoserine aminocarboxypropyltransferase	MBX	C34:2 PC plasmalogen	-0.205711	0.000133403	0.0261237
MPX|EC	2.7.1.40: Pyruvate kinase	MBX	sphingosine-isomer1	-0.20562	0.000134336	0.0262693
MPX|EC	1.4.1.3: Glutamate dehydrogenase (NAD(P)(+))	MBX	salicylate	-0.205581	0.000134747	0.0263125
MPX|EC	1.1.1.3: Homoserine dehydrogenase	MBX	C18:2 carnitine	-0.205555	0.000135011	0.0263269
MPX|EC	1.4.1.3: Glutamate dehydrogenase (NAD(P)(+))	MBX	taurohyodeoxycholate/tauroursodeoxycholate	-0.20551	0.000135481	0.0263482
MPX|EC	2.7.3.9: Phosphoenolpyruvate--protein phosphotransferase	MBX	3'-O-methyladenosine	0.205508	0.0001355	0.0263482
MPX|EC	4.1.99.3: Deoxyribodipyrimidine photo-lyase	MBX	glycolithocholate	-0.205471	0.000135886	0.0263863
MPX|EC	2.7.1.45: 2-dehydro-3-deoxygluconokinase	MBX	biliverdin	-0.205324	0.000137428	0.0266484
MPX|EC	4.2.1.32: L(+)-tartrate dehydratase	MBX	NH4 C20:4 CE	-0.205298	0.000137706	0.0266649
MPX|EC	3.5.1.18: Succinyl-diaminopimelate desuccinylase	MBX	NH4 C54:3 TAG	0.205261	0.000138099	0.0266937
MPX|EC	1.4.1.2: Glutamate dehydrogenase	MBX	hydroxymyristate	0.205248	0.000138239	0.0266937
MPX|EC	6.1.1.18: Glutamine--tRNA ligase	MBX	3-methyladipate/pimelate	0.205172	0.000139045	0.0268119
MPX|EC	4.1.3.1: Isocitrate lyase	MBX	C16:0 SM	-0.205148	0.000139306	0.026825
MPX|EC	4.1.2.40: Tagatose-bisphosphate aldolase	MBX	C20:5 CE	-0.205118	0.000139624	0.0268489
MPX|EC	2.5.1.55: 3-deoxy-8-phosphooctulonate synthase	MBX	cortisol	-0.205092	0.000139897	0.0268641
MPX|EC	2.4.1.281: 4-O-beta-D-mannosyl-D-glucose phosphorylase	MBX	C52:2 TAG	0.205051	0.000140343	0.026865
MPX|EC	1.4.1.16: Diaminopimelate dehydrogenase	MBX	NH4 C53:3 TAG	0.205049	0.000140365	0.026865
MPX|EC	5.3.1.12: Glucuronate isomerase	MBX	NH4 C53:2 TAG	0.205021	0.000140664	0.026865
MPX|EC	6.1.1.3: Threonine--tRNA ligase	MBX	C20:5 LPC	-0.20502	0.000140677	0.026865
MPX|EC	4.2.3.5: Chorismate synthase	MBX	xanthurenate	-0.204968	0.000141234	0.0269343
MPX|EC	4.2.3.5: Chorismate synthase	MBX	undecanedionate	0.204948	0.00014146	0.0269404
MPX|EC	5.3.1.1: Triose-phosphate isomerase	MBX	NH4 C34:1 DAG	0.204925	0.000141708	0.0269451
MPX|EC	2.7.9.1: Pyruvate, phosphate dikinase	MBX	taurocholate	-0.204909	0.000141874	0.0269451
MPX|EC	5.4.99.9: UDP-galactopyranose mutase	MBX	agmatine	-0.204833	0.000142703	0.0270656
MPX|EC	6.1.1.16: Cysteine--tRNA ligase	MBX	putrescine	-0.204781	0.000143277	0.0271373
MPX|EC	4.1.3.1: Isocitrate lyase	MBX	hyodeoxycholate/ursodeoxycholate	0.204681	0.000144381	0.0273091
MPX|EC	1.4.1.2: Glutamate dehydrogenase	MBX	N6,N6,N6-trimethyllysine	-0.204585	0.000145438	0.0274714
MPX|EC	4.2.1.9: Dihydroxy-acid dehydratase	MBX	hydroxymyristate	0.204513	0.00014625	0.0275872
MPX|EC	6.3.2.6: Phosphoribosylaminoimidazolesuccinocarboxamide synthase	MBX	taurocholate	-0.204466	0.00014677	0.0276479
MPX|EC	2.4.2.22: Xanthine phosphoribosyltransferase	MBX	C18:1 SM	-0.204395	0.00014757	0.0277607
MPX|EC	2.7.9.2: Pyruvate, water dikinase	MBX	ADMA/SDMA	-0.204332	0.00014828	0.0278566
MPX|EC	1.2.7.8: Indolepyruvate ferredoxin oxidoreductase	MBX	tauro-alpha-muricholate/tauro-beta-muricholate	-0.204295	0.000148702	0.0278981
MPX|EC	4.1.2.14: 2-dehydro-3-deoxy-phosphogluconate aldolase	MBX	crustecdysone	-0.204236	0.000149371	0.027943
MPX|EC	4.1.3.16: 4-hydroxy-2-oxoglutarate aldolase	MBX	crustecdysone	-0.204236	0.000149371	0.027943
MPX|EC	5.4.2.12: Phosphoglycerate mutase (2,3-diphosphoglycerate-independent)	MBX	C34:1 PC plasmalogen	-0.204205	0.000149733	0.027943
MPX|EC	4.2.1.99: 2-methylisocitrate dehydratase	MBX	ectoine	-0.204204	0.000149748	0.027943
MPX|EC	2.3.1.180: Beta-ketoacyl-[acyl-carrier-protein] synthase III	MBX	cadaverine	-0.204064	0.00015135	0.0281559
MPX|EC	2.3.3.13: 2-isopropylmalate synthase	MBX	caprylate	0.204054	0.000151469	0.0281559
MPX|EC	6.3.4.3: Formate--tetrahydrofolate ligase	MBX	urobilin	0.204034	0.000151699	0.0281559
MPX|EC	3.5.99.10: 2-iminobutanoate/2-iminopropanoate deaminase	MBX	7-methylxanthine	-0.204034	0.000151701	0.0281559
MPX|EC	4.2.1.59: 3-hydroxyacyl-[acyl-carrier-protein] dehydratase	MBX	imidazoleacetic acid	-0.203981	0.000152319	0.0282045
MPX|EC	2.4.1.227: acetylglucosaminyltransferase	MBX	cadaverine	0.203976	0.00015237	0.0282045
MPX|EC	2.3.3.13: 2-isopropylmalate synthase	MBX	C18 carnitine	-0.203835	0.000154019	0.0284361
MPX|EC	5.4.2.12: Phosphoglycerate mutase (2,3-diphosphoglycerate-independent)	MBX	taurochenodeoxycholate	-0.203818	0.000154214	0.0284361
MPX|EC	1.2.99.2: Carbon-monoxide dehydrogenase (acceptor)	MBX	caffeine	0.203817	0.000154236	0.0284361
MPX|EC	4.2.1.2: Fumarate hydratase	MBX	hydroxycotinine	0.203748	0.000155042	0.0285466
MPX|EC	1.2.7.8: Indolepyruvate ferredoxin oxidoreductase	MBX	C22:1 MAG	0.203724	0.000155327	0.0285602
MPX|EC	5.2.1.8: Peptidylprolyl isomerase	MBX	hydroxymyristate	0.203707	0.000155527	0.0285602
MPX|EC	1.6.5.8: NADH:ubiquinone reductase (Na(+)-transporting)	MBX	creatinine	-0.203639	0.000156334	0.0286703
MPX|EC	3.2.1.8: Endo-1,4-beta-xylanase	MBX	C24:0 Ceramide (d18:1)	-0.203619	0.000156581	0.0286777
MPX|EC	4.1.1.11: Aspartate 1-decarboxylase	MBX	NH4 C32:2 DAG	0.203432	0.000158822	0.0290497
MPX|EC	4.1.3.1: Isocitrate lyase	MBX	NH4 C20:4 CE	-0.203372	0.000159544	0.0291433
MPX|EC	6.3.2.1: Pantoate--beta-alanine ligase (AMP-forming)	MBX	ectoine	0.203321	0.000160164	0.0292181
MPX|EC	5.3.1.12: Glucuronate isomerase	MBX	NH4 C54:2 TAG	0.203272	0.000160769	0.0292386
MPX|EC	1.1.1.103: L-threonine 3-dehydrogenase	MBX	C2 Ceramide (d18:1)	-0.203269	0.000160809	0.0292386
MPX|EC	6.3.4.4: Adenylosuccinate synthase	MBX	caprylate	0.203241	0.000161146	0.0292386
MPX|EC	UNGROUPED	MBX	taurochenodeoxycholate	-0.203237	0.00016119	0.0292386
MPX|EC	1.4.1.2: Glutamate dehydrogenase	MBX	alloisoleucine	0.203207	0.000161558	0.0292386
MPX|EC	2.7.7.6: DNA-directed RNA polymerase	MBX	C5 carnitine	-0.203205	0.000161586	0.0292386
MPX|EC	4.2.1.47: GDP-mannose 4,6-dehydratase	MBX	caprylate	0.203182	0.000161872	0.0292386
MPX|EC	4.1.2.40: Tagatose-bisphosphate aldolase	MBX	C22:6 LPE	0.203174	0.000161964	0.0292386
MPX|EC	6.3.4.3: Formate--tetrahydrofolate ligase	MBX	arginine	-0.203132	0.000162487	0.0292659
MPX|EC	4.2.1.32: L(+)-tartrate dehydratase	MBX	biotin	0.203128	0.000162537	0.0292659
MPX|EC	5.3.1.12: Glucuronate isomerase	MBX	ribothymidine	-0.203048	0.000163525	0.0293857
MPX|EC	4.2.1.33: 3-isopropylmalate dehydratase	MBX	C18:2 carnitine	-0.203036	0.00016368	0.0293857
MPX|EC	4.2.1.33: 3-isopropylmalate dehydratase	MBX	ectoine	0.203023	0.000163838	0.0293857
MPX|EC	6.3.2.4: D-alanine--D-alanine ligase	MBX	C22:6 LPE	-0.202982	0.00016435	0.0294222
MPX|EC	2.7.3.9: Phosphoenolpyruvate--protein phosphotransferase	MBX	sphingosine-isomer1	-0.202973	0.000164466	0.0294222
MPX|EC	1.1.1.49: Glucose-6-phosphate dehydrogenase (NADP(+))	MBX	C22:0 SM	-0.202905	0.000165308	0.029527
MPX|EC	3.2.1.3: Glucan 1,4-alpha-glucosidase	MBX	dTMP	0.202892	0.000165478	0.029527
MPX|EC	4.2.1.45: CDP-glucose 4,6-dehydratase	MBX	aminoisobutyric acid/GABA	0.20282	0.000166385	0.0296508
MPX|EC	4.2.1.33: 3-isopropylmalate dehydratase	MBX	C18:1 carnitine	-0.202775	0.000166946	0.0297126
MPX|EC	2.7.3.9: Phosphoenolpyruvate--protein phosphotransferase	MBX	histamine	-0.202716	0.000167695	0.0297537
MPX|EC	2.1.1.14: 5-methyltetrahydropteroyltriglutamate--homocysteine S-methyltransferase	MBX	dodecanedioate	-0.202712	0.000167751	0.0297537
MPX|EC	5.3.1.12: Glucuronate isomerase	MBX	C50:3 TAG	0.202699	0.000167923	0.0297537
MPX|EC	4.2.1.2: Fumarate hydratase	MBX	C20:0 SM	-0.202675	0.000168223	0.0297537
MPX|EC	1.6.5.11: NADH dehydrogenase (quinone)	MBX	3-methylxanthine	0.202673	0.00016825	0.0297537
MPX|EC	2.7.7.8: Polyribonucleotide nucleotidyltransferase	MBX	taurocholate	-0.202603	0.000169138	0.0298727
MPX|EC	5.99.1.3: DNA topoisomerase (ATP-hydrolyzing)	MBX	caprylate	0.202505	0.0001704	0.0300572
MPX|EC	2.7.7.9: UTP--glucose-1-phosphate uridylyltransferase	MBX	NH4 C42:0 TAG	-0.202444	0.000171199	0.0301598
MPX|EC	6.3.2.6: Phosphoribosylaminoimidazolesuccinocarboxamide synthase	MBX	5alpha-cholestan-3beta-ol	0.202365	0.000172219	0.0302844
MPX|EC	1.4.1.2: Glutamate dehydrogenase	MBX	tauro-alpha-muricholate/tauro-beta-muricholate	-0.202338	0.000172576	0.0302844
MPX|EC	6.3.4.2: CTP synthase (glutamine hydrolyzing)	MBX	hydroxymyristate	0.202337	0.000172592	0.0302844
MPX|EC	6.1.1.15: Proline--tRNA ligase	MBX	C5 carnitine	-0.202316	0.000172863	0.0302844
MPX|EC	3.4.21.53: Endopeptidase La	MBX	C18:2 carnitine	-0.2023	0.000173067	0.0302844
MPX|EC	2.1.2.3: Phosphoribosylaminoimidazolecarboxamide formyltransferase	MBX	2-hydroxyhexadecanoate	0.202289	0.000173217	0.0302844
MPX|EC	2.8.1.10: Thiazole synthase	MBX	C20:5 CE	-0.202176	0.000174704	0.0304979
MPX|EC	3.3.1.1: Adenosylhomocysteinase	MBX	homocitrulline	-0.202163	0.000174878	0.0304979
MPX|EC	2.4.2.22: Xanthine phosphoribosyltransferase	MBX	cortisol	-0.202131	0.000175304	0.0305161
MPX|EC	1.1.1.103: L-threonine 3-dehydrogenase	MBX	C22:0 SM	-0.202122	0.000175423	0.0305161
MPX|EC	4.2.1.45: CDP-glucose 4,6-dehydratase	MBX	3-methylxanthine	0.202085	0.000175915	0.0305281
MPX|EC	1.1.1.3: Homoserine dehydrogenase	MBX	N6,N6-dimethyllysine	-0.202083	0.000175932	0.0305281
MPX|EC	4.2.1.45: CDP-glucose 4,6-dehydratase	MBX	C45:0 TAG	-0.202037	0.000176545	0.0305961
MPX|EC	6.4.1.1: Pyruvate carboxylase	MBX	creatinine	-0.202007	0.000176946	0.0306273
MPX|EC	5.99.1.3: DNA topoisomerase (ATP-hydrolyzing)	MBX	creatinine	-0.20199	0.000177181	0.0306299
MPX|EC	5.3.1.17: 5-dehydro-4-deoxy-D-glucuronate isomerase	MBX	C56:2 TAG	0.201958	0.000177605	0.0306407
MPX|EC	1.4.1.2: Glutamate dehydrogenase	MBX	5-aminolevulinic acid	-0.201952	0.000177686	0.0306407
MPX|EC	4.3.1.1: Aspartate ammonia-lyase	MBX	1-3-7-trimethylurate	-0.2019	0.000178392	0.0307242
MPX|EC	4.1.1.3: Oxaloacetate decarboxylase	MBX	5alpha-cholestan-3beta-ol	0.201811	0.000179594	0.0308929
MPX|EC	6.3.4.3: Formate--tetrahydrofolate ligase	MBX	cholate	-0.201735	0.000180622	0.0309889
MPX|EC	4.2.1.3: Aconitate hydratase	MBX	7-methylxanthine	-0.201725	0.00018076	0.0309889
MPX|EC	6.3.1.2: Glutamate--ammonia ligase	MBX	5alpha-cholestan-3beta-ol	0.20172	0.000180823	0.0309889
MPX|EC	3.4.21.53: Endopeptidase La	MBX	C16:0 SM	-0.20169	0.000181232	0.0310206
MPX|EC	1.17.7.3: (E)-4-hydroxy-3-methylbut-2-enyl-diphosphate synthase (flavodoxin)	MBX	C24:1 SM	-0.201635	0.000181987	0.0311114
MPX|EC	6.3.4.3: Formate--tetrahydrofolate ligase	MBX	glycoursodeoxycholate	-0.201601	0.000182465	0.0311369
MPX|EC	2.3.1.61: Dihydrolipoyllysine-residue succinyltransferase	MBX	C22:6 CE	-0.201592	0.000182588	0.0311369
MPX|EC	3.1.13.1: Exoribonuclease II	MBX	C16:1 CE	-0.201565	0.000182953	0.0311369
MPX|EC	1.5.1.20: Methylenetetrahydrofolate reductase (NAD(P)H)	MBX	C48:1 TAG	-0.201559	0.000183034	0.0311369
MPX|EC	2.4.1.281: 4-O-beta-D-mannosyl-D-glucose phosphorylase	MBX	NH4 C54:2 TAG	0.201502	0.00018383	0.0312341
MPX|EC	4.3.1.1: Aspartate ammonia-lyase	MBX	C18:0 LPE	0.201443	0.000184647	0.0313343
MPX|EC	1.2.4.1: Pyruvate dehydrogenase (acetyl-transferring)	MBX	serotonin	-0.201394	0.000185326	0.0314111
MPX|EC	1.6.5.8: NADH:ubiquinone reductase (Na(+)-transporting)	MBX	C16:1 SM	-0.201376	0.000185582	0.0314162
MPX|EC	1.12.99.6: Hydrogenase (acceptor)	MBX	urobilin	-0.201284	0.000186867	0.0315608
MPX|EC	2.7.7.27: Glucose-1-phosphate adenylyltransferase	MBX	C18:1-OH carnitine	-0.201273	0.000187019	0.0315608
MPX|EC	3.4.11.1: Leucyl aminopeptidase	MBX	ribothymidine	-0.201264	0.000187153	0.0315608
MPX|EC	3.2.1.22: Alpha-galactosidase	MBX	imidazolelactate	0.201249	0.000187361	0.0315608
MPX|EC	4.2.1.99: 2-methylisocitrate dehydratase	MBX	C18:0 LPE-B	-0.201234	0.000187575	0.0315608
MPX|EC	2.7.7.8: Polyribonucleotide nucleotidyltransferase	MBX	C14:0 LPC	-0.201211	0.000187905	0.0315781
MPX|EC	1.1.1.37: Malate dehydrogenase	MBX	C36:1 DAG	0.201179	0.000188355	0.0316153
MPX|EC	6.1.1.20: Phenylalanine--tRNA ligase	MBX	atenolol	-0.201129	0.000189066	0.0316599
MPX|EC	1.16.3.2: Bacterial non-heme ferritin	MBX	adipate	0.20112	0.000189195	0.0316599
MPX|EC	4.1.1.15: Glutamate decarboxylase	MBX	NH4 C22:1 MAG	-0.201112	0.000189306	0.0316599
MPX|EC	1.3.99.2: Transferred entry: 1.3.8.1	MBX	cholate	-0.201069	0.000189913	0.0317233
MPX|EC	1.3.99.1: Deleted entry	MBX	NH4 C51:2 TAG	0.201044	0.00019028	0.0317464
MPX|EC	5.3.1.12: Glucuronate isomerase	MBX	NH4 C53:3 TAG	0.20099	0.000191054	0.0318371
MPX|EC	1.1.1.262: 4-hydroxythreonine-4-phosphate dehydrogenase	MBX	sphingosine	-0.200933	0.000191877	0.0319359
MPX|EC	6.3.2.8: UDP-N-acetylmuramate--L-alanine ligase	MBX	1-methylnicotinamide	-0.20091	0.000192208	0.0319526
MPX|EC	3.4.11.1: Leucyl aminopeptidase	MBX	N2,N2-dimethylguanosine	-0.200879	0.000192648	0.03196
MPX|EC	3.4.11.4: Tripeptide aminopeptidase	MBX	C18:1 LPE	-0.200875	0.000192714	0.03196
MPX|EC	2.7.9.2: Pyruvate, water dikinase	MBX	hydroxycotinine	0.200854	0.000193017	0.0319721
MPX|EC	1.1.1.3: Homoserine dehydrogenase	MBX	C3 carnitine	-0.200817	0.000193557	0.0320226
MPX|EC	2.6.1.83: LL-diaminopimelate aminotransferase	MBX	pantothenate	0.200801	0.000193784	0.0320226
MPX|EC	3.4.11.1: Leucyl aminopeptidase	MBX	ADMA/SDMA	0.200759	0.000194399	0.0320604
MPX|EC	3.5.1.18: Succinyl-diaminopimelate desuccinylase	MBX	NH4 C54:5 TAG	0.200754	0.000194475	0.0320604
MPX|EC	2.4.1.211: 1,3-beta-galactosyl-N-acetylhexosamine phosphorylase	MBX	gentisate	0.200694	0.000195346	0.0321658
MPX|EC	6.3.4.3: Formate--tetrahydrofolate ligase	MBX	creatinine	-0.200656	0.000195911	0.0321974
MPX|EC	5.1.3.13: dTDP-4-dehydrorhamnose 3,5-epimerase	MBX	NH4 C20:5 CE	-0.20065	0.000196003	0.0321974
MPX|EC	3.5.1.18: Succinyl-diaminopimelate desuccinylase	MBX	C54:3 TAG	0.200519	0.000197932	0.0324758
MPX|EC	1.16.3.2: Bacterial non-heme ferritin	MBX	sorbitol	-0.200481	0.000198498	0.0325302
MPX|EC	3.6.5.3: Protein-synthesizing GTPase	MBX	creatinine	-0.200412	0.000199536	0.0326461
MPX|EC	UNGROUPED	MBX	C12:1 carnitine	-0.200402	0.000199676	0.0326461
MPX|EC	2.7.2.4: Aspartate kinase	MBX	hydroxymyristate	0.200359	0.000200319	0.0327093
MPX|EC	5.4.2.12: Phosphoglycerate mutase (2,3-diphosphoglycerate-independent)	MBX	ketodeoxycholate	-0.200345	0.000200535	0.0327093
MPX|EC	4.2.1.59: 3-hydroxyacyl-[acyl-carrier-protein] dehydratase	MBX	N-acetylhistidine	-0.200312	0.000201024	0.0327284
MPX|EC	2.7.7.8: Polyribonucleotide nucleotidyltransferase	MBX	taurohyodeoxycholate/tauroursodeoxycholate	-0.200306	0.000201123	0.0327284
MPX|EC	1.2.7.8: Indolepyruvate ferredoxin oxidoreductase	MBX	C18 carnitine	-0.200276	0.000201575	0.0327633
MPX|EC	1.1.1.103: L-threonine 3-dehydrogenase	MBX	C34:0 PE	-0.200259	0.000201826	0.0327644
MPX|EC	1.6.5.8: NADH:ubiquinone reductase (Na(+)-transporting)	MBX	C14:0 LPC	-0.200244	0.000202054	0.0327644
MPX|EC	2.4.2.14: Amidophosphoribosyltransferase	MBX	C18:1 carnitine	-0.200183	0.000202983	0.0328737
MPX|EC	1.4.1.2: Glutamate dehydrogenase	MBX	kynurenic acid	-0.200156	0.000203396	0.0328737
MPX|EC	2.4.1.211: 1,3-beta-galactosyl-N-acetylhexosamine phosphorylase	MBX	C5 carnitine	-0.200153	0.000203439	0.0328737
MPX|EC	5.4.99.18: 5-(carboxyamino)imidazole ribonucleotide mutase	MBX	creatinine	-0.200077	0.000204604	0.0330234
MPX|EC	2.3.1.61: Dihydrolipoyllysine-residue succinyltransferase	MBX	2-aminoadipate	-0.200031	0.000205308	0.0330985
MPX|EC	5.4.99.9: UDP-galactopyranose mutase	MBX	2-aminoadipate	0.199988	0.000205976	0.0331677
MPX|EC	1.1.1.262: 4-hydroxythreonine-4-phosphate dehydrogenase	MBX	C20:3 LPC	-0.199969	0.000206269	0.0331684
MPX|EC	4.2.1.33: 3-isopropylmalate dehydratase	MBX	C18 carnitine	-0.199946	0.000206624	0.0331684
MPX|EC	1.16.3.2: Bacterial non-heme ferritin	MBX	C14:0 LPC	-0.199941	0.000206699	0.0331684
MPX|EC	3.5.1.88: Peptide deformylase	MBX	2-aminoheptanoic acid	0.199918	0.000207056	0.0331874
MPX|EC	1.1.1.42: Isocitrate dehydrogenase (NADP(+))	MBX	alpha-ketoisovalerate	0.199886	0.000207544	0.0332271
MPX|EC	1.4.1.1: Alanine dehydrogenase	MBX	phenyllactate	-0.199862	0.000207926	0.0332499
MPX|EC	4.3.2.2: Adenylosuccinate lyase	MBX	C5 carnitine	-0.19978	0.000209193	0.0334118
MPX|EC	4.1.3.3: N-acetylneuraminate lyase	MBX	gentisate	0.199763	0.000209471	0.0334118
MPX|EC	4.2.1.32: L(+)-tartrate dehydratase	MBX	tetrahydro-1-methyl-beta-carboline-3-carboxylate	0.199751	0.000209661	0.0334118
MPX|EC	2.4.1.227: acetylglucosaminyltransferase	MBX	histidine	-0.199708	0.000210328	0.0334796
MPX|EC	1.1.1.157: 3-hydroxybutyryl-CoA dehydrogenase	MBX	sorbitol	-0.199679	0.000210793	0.0334819
MPX|EC	6.3.1.2: Glutamate--ammonia ligase	MBX	N-acetylputrescine	-0.199665	0.000211001	0.0334819
MPX|EC	6.1.1.18: Glutamine--tRNA ligase	MBX	creatine	-0.199648	0.000211272	0.0334819
MPX|EC	2.5.1.49: O-acetylhomoserine aminocarboxypropyltransferase	MBX	NH4 C50:3 TAG	0.199646	0.000211308	0.0334819
MPX|EC	1.1.1.103: L-threonine 3-dehydrogenase	MBX	N1,N12-diacetylspermine	0.199451	0.000214404	0.0339336
MPX|EC	2.5.1.55: 3-deoxy-8-phosphooctulonate synthase	MBX	2-aminoheptanoic acid	-0.199392	0.000215351	0.0340447
MPX|EC	5.4.2.10: Phosphoglucosamine mutase	MBX	indoxyl sulfate	-0.199362	0.000215837	0.0340707
MPX|EC	1.1.1.103: L-threonine 3-dehydrogenase	MBX	myristoleate	-0.199351	0.000216007	0.0340707
MPX|EC	4.2.1.45: CDP-glucose 4,6-dehydratase	MBX	agmatine	0.199221	0.000218118	0.0343644
MPX|EC	6.3.5.3: Phosphoribosylformylglycinamidine synthase	MBX	adipate	0.19918	0.000218794	0.0344249
MPX|EC	3.4.11.1: Leucyl aminopeptidase	MBX	5-dodecenoate	-0.199167	0.000218998	0.0344249
MPX|EC	2.4.1.1: Glycogen phosphorylase	MBX	palmitoylethanolamide	-0.19911	0.000219933	0.0345327
MPX|EC	6.3.4.3: Formate--tetrahydrofolate ligase	MBX	adenosine	-0.199028	0.000221277	0.0346864
MPX|EC	6.3.1.2: Glutamate--ammonia ligase	MBX	3-methyladipate/pimelate	0.199009	0.000221588	0.0346864
MPX|EC	2.4.1.227: acetylglucosaminyltransferase	MBX	N-acetylhistidine	0.199005	0.000221662	0.0346864
MPX|EC	3.5.1.18: Succinyl-diaminopimelate desuccinylase	MBX	NH4 C54:4 TAG	0.198924	0.000223	0.0348563
MPX|EC	3.2.1.3: Glucan 1,4-alpha-glucosidase	MBX	taurocholate	-0.198889	0.00022358	0.0348708
MPX|EC	1.1.1.103: L-threonine 3-dehydrogenase	MBX	imidazolelactate	-0.198888	0.000223595	0.0348708
MPX|EC	6.1.1.10: Methionine--tRNA ligase	MBX	taurocholate	-0.198864	0.000223992	0.0348908
MPX|EC	1.6.5.8: NADH:ubiquinone reductase (Na(+)-transporting)	MBX	2-hydroxyhexadecanoate	0.198849	0.000224243	0.0348908
MPX|EC	1.4.1.3: Glutamate dehydrogenase (NAD(P)(+))	MBX	acetylcholine	0.198835	0.000224478	0.0348908
MPX|EC	2.4.1.227: acetylglucosaminyltransferase	MBX	2-aminoadipate	0.198791	0.000225215	0.0349661
MPX|EC	2.3.1.29: Glycine C-acetyltransferase	MBX	C14:0 LPC	-0.19877	0.000225578	0.0349833
MPX|EC	5.1.3.3: Aldose 1-epimerase	MBX	C14:0 LPC	-0.198673	0.000227209	0.0351843
MPX|EC	1.5.1.20: Methylenetetrahydrofolate reductase (NAD(P)H)	MBX	C22:6 LPE	0.19865	0.000227595	0.0351843
MPX|EC	2.4.1.18: 1,4-alpha-glucan branching enzyme	MBX	C14:0 LPC	-0.198647	0.000227636	0.0351843
MPX|EC	4.1.1.49: Phosphoenolpyruvate carboxykinase (ATP)	MBX	C46:3 TAG	0.198622	0.000228067	0.0352117
MPX|EC	2.6.1.1: Aspartate transaminase	MBX	linoleoylethanolamide	-0.198584	0.000228704	0.0352708
MPX|EC	1.1.1.58: Tagaturonate reductase	MBX	suberate	0.198569	0.000228973	0.0352731
MPX|EC	5.1.3.3: Aldose 1-epimerase	MBX	C44:2 TAG	0.198512	0.000229939	0.0353825
MPX|EC	3.3.1.1: Adenosylhomocysteinase	MBX	beta-alanine	-0.198447	0.000231057	0.0355152
MPX|EC	2.5.1.49: O-acetylhomoserine aminocarboxypropyltransferase	MBX	NH4 C22:6 CE	-0.198401	0.000231846	0.0355868
MPX|EC	4.2.1.32: L(+)-tartrate dehydratase	MBX	C22:1 MAG	0.19839	0.000232037	0.0355868
MPX|EC	6.3.5.3: Phosphoribosylformylglycinamidine synthase	MBX	hydroxymyristate	0.198348	0.000232756	0.0356577
MPX|EC	6.3.2.1: Pantoate--beta-alanine ligase (AMP-forming)	MBX	1-3-7-trimethylurate	0.198289	0.000233784	0.0357757
MPX|EC	3.2.1.8: Endo-1,4-beta-xylanase	MBX	C16 carnitine	-0.198213	0.000235107	0.0359384
MPX|EC	4.1.3.1: Isocitrate lyase	MBX	C18 carnitine	-0.198135	0.00023646	0.0361054
MPX|EC	2.7.7.12: UDP-glucose--hexose-1-phosphate uridylyltransferase	MBX	urobilin	0.198119	0.000236751	0.0361102
MPX|EC	1.1.1.262: 4-hydroxythreonine-4-phosphate dehydrogenase	MBX	N6,N6-dimethyllysine	-0.19809	0.000237259	0.0361328
MPX|EC	4.2.3.5: Chorismate synthase	MBX	C14:2 carnitine	-0.198081	0.000237421	0.0361328
MPX|EC	4.2.1.32: L(+)-tartrate dehydratase	MBX	indoxyl sulfate	-0.19803	0.000238321	0.0362272
MPX|EC	6.1.1.7: Alanine--tRNA ligase	MBX	C20:3 LPC	-0.198016	0.000238564	0.0362272
MPX|EC	5.4.2.12: Phosphoglycerate mutase (2,3-diphosphoglycerate-independent)	MBX	taurine	-0.197991	0.000239	0.0362298
MPX|EC	2.7.7.9: UTP--glucose-1-phosphate uridylyltransferase	MBX	histamine	-0.197982	0.000239157	0.0362298
MPX|EC	2.6.1.83: LL-diaminopimelate aminotransferase	MBX	indole-3-propionate	0.197959	0.000239581	0.0362298
MPX|EC	2.3.1.61: Dihydrolipoyllysine-residue succinyltransferase	MBX	1-3-7-trimethylurate	0.197943	0.000239861	0.0362298
MPX|EC	4.1.3.1: Isocitrate lyase	MBX	C24:0 SM	-0.197941	0.000239888	0.0362298
MPX|EC	1.1.1.35: 3-hydroxyacyl-CoA dehydrogenase	MBX	sorbitol	-0.197904	0.000240553	0.0362908
MPX|EC	2.3.1.61: Dihydrolipoyllysine-residue succinyltransferase	MBX	alanylalanine	-0.197864	0.000241268	0.0363236
MPX|EC	5.3.1.12: Glucuronate isomerase	MBX	NH4 C36:2 DAG	0.197862	0.000241295	0.0363236
MPX|EC	2.3.1.29: Glycine C-acetyltransferase	MBX	adipate	0.197846	0.000241586	0.036328
MPX|EC	1.1.1.157: 3-hydroxybutyryl-CoA dehydrogenase	MBX	2-hydroxyhexadecanoate	0.197809	0.000242257	0.0363679
MPX|EC	4.1.1.19: Arginine decarboxylase	MBX	C46:1 TAG	-0.197802	0.000242376	0.0363679
MPX|EC	2.6.1.1: Aspartate transaminase	MBX	2-aminoheptanoic acid	-0.197785	0.000242677	0.0363737
MPX|EC	1.4.1.3: Glutamate dehydrogenase (NAD(P)(+))	MBX	glycoursodeoxycholate	-0.197727	0.000243722	0.0364545
MPX|EC	6.3.4.3: Formate--tetrahydrofolate ligase	MBX	C14:0 SM	-0.197726	0.000243742	0.0364545
MPX|EC	6.1.1.17: Glutamate--tRNA ligase	MBX	hypoxanthine	0.197667	0.000244812	0.0365752
MPX|EC	2.3.1.61: Dihydrolipoyllysine-residue succinyltransferase	MBX	NH4 C20:4 CE	-0.197634	0.000245418	0.0366262
MPX|EC	2.5.1.49: O-acetylhomoserine aminocarboxypropyltransferase	MBX	C22:6 CE	-0.197596	0.000246108	0.0366897
MPX|EC	5.4.2.12: Phosphoglycerate mutase (2,3-diphosphoglycerate-independent)	MBX	oxymetazoline	0.197558	0.000246801	0.0367534
MPX|EC	4.2.3.5: Chorismate synthase	MBX	N-acetylputrescine	-0.197538	0.000247156	0.0367668
MPX|EC	5.3.1.25: L-fucose isomerase	MBX	C36:2 DAG	0.197514	0.000247606	0.0367943
MPX|EC	3.5.1.2: Glutaminase	MBX	C16:1 LPE	-0.197475	0.000248316	0.036817
MPX|EC	1.2.4.1: Pyruvate dehydrogenase (acetyl-transferring)	MBX	biotin	-0.197472	0.000248372	0.036817
MPX|EC	3.2.1.8: Endo-1,4-beta-xylanase	MBX	C18:0 SM	-0.197462	0.000248555	0.036817
MPX|EC	3.2.1.8: Endo-1,4-beta-xylanase	MBX	palmithoylethanolamide	-0.19738	0.000250055	0.0369062
MPX|EC	2.4.1.18: 1,4-alpha-glucan branching enzyme	MBX	C9 carnitine	-0.197378	0.000250107	0.0369062
MPX|EC	6.1.1.10: Methionine--tRNA ligase	MBX	5alpha-cholestan-3beta-ol	0.197375	0.000250158	0.0369062
MPX|EC	4.1.2.14: 2-dehydro-3-deoxy-phosphogluconate aldolase	MBX	adrenate	-0.197357	0.000250489	0.0369062
MPX|EC	4.1.3.16: 4-hydroxy-2-oxoglutarate aldolase	MBX	adrenate	-0.197357	0.000250489	0.0369062
MPX|EC	1.1.1.49: Glucose-6-phosphate dehydrogenase (NADP(+))	MBX	gemfibrozil	-0.197312	0.000251324	0.0369564
MPX|EC	2.4.2.14: Amidophosphoribosyltransferase	MBX	hydroxycotinine	0.1973	0.000251545	0.0369564
MPX|EC	4.2.1.32: L(+)-tartrate dehydratase	MBX	1.2.3.4-tetrahydro-beta-carboline-1.3-dicarboxylate	0.197295	0.000251629	0.0369564
MPX|EC	6.3.2.6: Phosphoribosylaminoimidazolesuccinocarboxamide synthase	MBX	ketodeoxycholate	-0.197276	0.000251988	0.0369568
MPX|EC	1.16.3.2: Bacterial non-heme ferritin	MBX	creatinine	-0.197267	0.000252165	0.0369568
MPX|EC	2.4.1.211: 1,3-beta-galactosyl-N-acetylhexosamine phosphorylase	MBX	phenylacetate	0.197245	0.000252563	0.0369761
MPX|EC	5.1.3.13: dTDP-4-dehydrorhamnose 3,5-epimerase	MBX	C54:3 TAG	0.19719	0.000253599	0.037048
MPX|EC	5.3.1.12: Glucuronate isomerase	MBX	NH4 C52:2 TAG	0.19718	0.00025379	0.037048
MPX|EC	3.4.11.4: Tripeptide aminopeptidase	MBX	C18:2 LPE	-0.197176	0.000253856	0.037048
MPX|EC	6.1.1.18: Glutamine--tRNA ligase	MBX	5alpha-cholestan-3beta-ol	0.197157	0.000254225	0.0370629
MPX|EC	4.2.1.32: L(+)-tartrate dehydratase	MBX	C20:0 SM	-0.197072	0.000255816	0.0372557
MPX|EC	6.1.1.10: Methionine--tRNA ligase	MBX	2-hydroxyhexadecanoate	0.197023	0.00025674	0.0372971
MPX|EC	4.1.1.49: Phosphoenolpyruvate carboxykinase (ATP)	MBX	hydroxymyristate	0.197022	0.000256765	0.0372971
MPX|EC	2.2.1.1: Transketolase	MBX	C16:0 LPC	-0.197011	0.000256967	0.0372971
MPX|EC	3.1.13.1: Exoribonuclease II	MBX	urobilin	0.197	0.000257177	0.0372971
MPX|EC	6.3.5.3: Phosphoribosylformylglycinamidine synthase	MBX	creatinine	-0.196918	0.000258732	0.037464
MPX|EC	1.2.7.8: Indolepyruvate ferredoxin oxidoreductase	MBX	C14:1 carnitine	-0.196911	0.000258868	0.037464
MPX|EC	2.4.2.22: Xanthine phosphoribosyltransferase	MBX	cytidine	0.196821	0.000260603	0.0376408
MPX|EC	4.2.1.45: CDP-glucose 4,6-dehydratase	MBX	NMMA	0.196819	0.000260633	0.0376408
MPX|EC	4.3.1.3: Histidine ammonia-lyase	MBX	sorbitol	-0.196778	0.000261423	0.0376976
MPX|EC	1.1.1.58: Tagaturonate reductase	MBX	cholate	-0.19677	0.00026157	0.0376976
MPX|EC	4.2.1.32: L(+)-tartrate dehydratase	MBX	citrate	-0.196743	0.000262106	0.0377051
MPX|EC	6.3.3.1: Phosphoribosylformylglycinamidine cyclo-ligase	MBX	hypoxanthine	0.196739	0.000262166	0.0377051
MPX|EC	2.3.3.13: 2-isopropylmalate synthase	MBX	C18:1 carnitine	-0.196706	0.000262818	0.0377598
MPX|EC	1.16.3.2: Bacterial non-heme ferritin	MBX	ketodeoxycholate	-0.1966	0.000264869	0.0380149
MPX|EC	2.7.3.9: Phosphoenolpyruvate--protein phosphotransferase	MBX	caproate	0.19656	0.000265656	0.0380885
MPX|EC	2.7.7.9: UTP--glucose-1-phosphate uridylyltransferase	MBX	dodecanedioate	-0.196533	0.000266186	0.038125
MPX|EC	3.4.21.53: Endopeptidase La	MBX	5-dodecenoate	-0.196474	0.000267338	0.0382505
MPX|EC	3.2.1.3: Glucan 1,4-alpha-glucosidase	MBX	taurochenodeoxycholate	-0.196441	0.000267992	0.0383046
MPX|EC	3.5.99.10: 2-iminobutanoate/2-iminopropanoate deaminase	MBX	3-methylxanthine	-0.196384	0.000269126	0.0383914
MPX|EC	3.3.1.1: Adenosylhomocysteinase	MBX	C44:0 TAG	-0.196382	0.000269153	0.0383914
MPX|EC	2.7.7.9: UTP--glucose-1-phosphate uridylyltransferase	MBX	C18:2 carnitine	-0.196319	0.00027041	0.038531
MPX|EC	4.1.2.14: 2-dehydro-3-deoxy-phosphogluconate aldolase	MBX	ketodeoxycholate	-0.19628	0.000271174	0.0385606
MPX|EC	4.1.3.16: 4-hydroxy-2-oxoglutarate aldolase	MBX	ketodeoxycholate	-0.19628	0.000271174	0.0385606
MPX|EC	6.3.2.6: Phosphoribosylaminoimidazolesuccinocarboxamide synthase	MBX	suberate	0.196266	0.000271463	0.0385622
MPX|EC	3.5.99.6: Glucosamine-6-phosphate deaminase	MBX	dCMP	0.19624	0.000271981	0.0385962
MPX|EC	5.99.1.2: DNA topoisomerase	MBX	5-hydroxytryptophan	0.196208	0.000272619	0.0386473
MPX|EC	4.2.1.32: L(+)-tartrate dehydratase	MBX	NH4 C20:3 CE	-0.19619	0.000272983	0.0386593
MPX|EC	3.4.21.53: Endopeptidase La	MBX	porphobilinogen	0.196044	0.000275916	0.0390142
MPX|EC	6.1.1.10: Methionine--tRNA ligase	MBX	cholate	-0.196038	0.000276052	0.0390142
MPX|EC	4.2.1.45: CDP-glucose 4,6-dehydratase	MBX	C20:4 carnitine	-0.196021	0.000276387	0.0390218
MPX|EC	2.7.3.9: Phosphoenolpyruvate--protein phosphotransferase	MBX	pyridoxine	-0.195984	0.000277134	0.0390297
MPX|EC	4.2.1.2: Fumarate hydratase	MBX	C22:1 MAG	0.195982	0.000277181	0.0390297
MPX|EC	3.5.99.6: Glucosamine-6-phosphate deaminase	MBX	glycochenodeoxycholate	-0.195977	0.000277288	0.0390297
MPX|EC	2.7.3.9: Phosphoenolpyruvate--protein phosphotransferase	MBX	C16:0 CE	-0.195898	0.000278897	0.0391243
MPX|EC	4.3.3.7: 4-hydroxy-tetrahydrodipicolinate synthase	MBX	C14:0 LPC	-0.195894	0.000278981	0.0391243
MPX|EC	2.6.1.52: Phosphoserine transaminase	MBX	NH4 C53:3 TAG	0.195886	0.000279147	0.0391243
MPX|EC	1.2.4.1: Pyruvate dehydrogenase (acetyl-transferring)	MBX	histidinol	0.195865	0.000279564	0.0391243
MPX|EC	6.3.4.3: Formate--tetrahydrofolate ligase	MBX	C14:0 LPC	-0.195848	0.000279928	0.0391243
MPX|EC	2.4.2.7: Adenine phosphoribosyltransferase	MBX	sphingosine-isomer1	-0.195838	0.000280117	0.0391243
MPX|EC	2.4.2.22: Xanthine phosphoribosyltransferase	MBX	C22:5 CE	-0.195835	0.000280181	0.0391243
MPX|EC	1.1.1.103: L-threonine 3-dehydrogenase	MBX	C18:0 SM	-0.195834	0.000280218	0.0391243
MPX|EC	1.1.1.49: Glucose-6-phosphate dehydrogenase (NADP(+))	MBX	C18:0 LPE-A	-0.195814	0.000280624	0.0391417
MPX|EC	6.1.1.10: Methionine--tRNA ligase	MBX	sorbitol	-0.195743	0.000282084	0.0393058
MPX|EC	2.5.1.49: O-acetylhomoserine aminocarboxypropyltransferase	MBX	porphobilinogen	-0.195646	0.000284107	0.0394866
MPX|EC	6.1.1.7: Alanine--tRNA ligase	MBX	C10 carnitine	-0.19564	0.000284224	0.0394866
MPX|EC	4.2.1.99: 2-methylisocitrate dehydratase	MBX	N1,N12-diacetylspermine	-0.19563	0.000284437	0.0394866
MPX|EC	4.3.2.2: Adenylosuccinate lyase	MBX	N1-methyl-2-pyridone-5-carboxamide	-0.195626	0.000284521	0.0394866
MPX|EC	2.4.1.211: 1,3-beta-galactosyl-N-acetylhexosamine phosphorylase	MBX	butyrate	0.19559	0.00028527	0.0395509
MPX|EC	2.4.2.14: Amidophosphoribosyltransferase	MBX	dodecanoate	0.19556	0.000285895	0.0395515
MPX|EC	4.2.1.2: Fumarate hydratase	MBX	1-3-7-trimethylurate	0.195537	0.00028638	0.0395515
MPX|EC	4.3.1.1: Aspartate ammonia-lyase	MBX	indoxyl sulfate	0.195528	0.000286562	0.0395515
MPX|EC	1.1.1.77: Lactaldehyde reductase	MBX	C34:1 PC plasmalogen	-0.195481	0.000287556	0.0395515
MPX|EC	2.4.1.211: 1,3-beta-galactosyl-N-acetylhexosamine phosphorylase	MBX	valerate/isovalerate	0.195475	0.000287688	0.0395515
MPX|EC	5.3.1.12: Glucuronate isomerase	MBX	C54:2 TAG	0.195474	0.000287706	0.0395515
MPX|EC	2.7.7.12: UDP-glucose--hexose-1-phosphate uridylyltransferase	MBX	homoarginine	-0.195473	0.000287723	0.0395515
MPX|EC	6.3.1.2: Glutamate--ammonia ligase	MBX	2-hydroxyhexadecanoate	0.195457	0.00028806	0.0395515
MPX|EC	3.4.11.4: Tripeptide aminopeptidase	MBX	xanthurenate	-0.195455	0.00028811	0.0395515
MPX|EC	2.7.7.6: DNA-directed RNA polymerase	MBX	urobilin	0.195454	0.000288127	0.0395515
MPX|EC	2.4.2.22: Xanthine phosphoribosyltransferase	MBX	C18:0 SM	-0.195403	0.000289206	0.0396365
MPX|EC	1.1.1.69: Gluconate 5-dehydrogenase	MBX	C5 carnitine	-0.195397	0.000289317	0.0396365
MPX|EC	6.3.4.4: Adenylosuccinate synthase	MBX	taurocholate	-0.195369	0.000289929	0.039681
MPX|EC	2.7.1.17: Xylulokinase	MBX	C18:2 carnitine	-0.195303	0.000291319	0.039832
MPX|EC	4.1.1.11: Aspartate 1-decarboxylase	MBX	NH4 C32:1 DAG	0.195275	0.000291911	0.0398735
MPX|EC	2.3.1.29: Glycine C-acetyltransferase	MBX	cholate	-0.195221	0.00029308	0.0399739
MPX|EC	6.3.4.2: CTP synthase (glutamine hydrolyzing)	MBX	C14:0 LPC	-0.195214	0.000293222	0.0399739
MPX|EC	4.2.1.99: 2-methylisocitrate dehydratase	MBX	ADMA/SDMA	-0.19517	0.000294165	0.0400585
MPX|EC	1.4.1.2: Glutamate dehydrogenase	MBX	C14:2 carnitine	-0.195158	0.00029442	0.0400585
MPX|EC	3.2.1.52: Beta-N-acetylhexosaminidase	MBX	alanylalanine	-0.195111	0.000295452	0.0401594
MPX|EC	2.4.2.22: Xanthine phosphoribosyltransferase	MBX	ascorbate	0.195059	0.000296576	0.0402341
MPX|EC	6.3.1.2: Glutamate--ammonia ligase	MBX	palmithoylethanolamide	-0.195058	0.000296581	0.0402341
MPX|EC	5.4.2.12: Phosphoglycerate mutase (2,3-diphosphoglycerate-independent)	MBX	C34:0 PC	-0.195043	0.00029691	0.0402374
MPX|EC	2.6.1.83: LL-diaminopimelate aminotransferase	MBX	hydroxymyristate	0.19503	0.000297186	0.0402374
MPX|EC	5.4.2.12: Phosphoglycerate mutase (2,3-diphosphoglycerate-independent)	MBX	C32:0 PC	-0.194927	0.000299444	0.0404831
MPX|EC	1.1.1.35: 3-hydroxyacyl-CoA dehydrogenase	MBX	norepinephrine	0.19492	0.000299585	0.0404831
MPX|EC	4.2.3.5: Chorismate synthase	MBX	1-methylnicotinamide	-0.194886	0.000300335	0.0405449
MPX|EC	6.1.1.22: Asparagine--tRNA ligase	MBX	adipate	0.194808	0.000302063	0.0407175
MPX|EC	6.1.1.22: Asparagine--tRNA ligase	MBX	undecanedionate	0.194801	0.000302201	0.0407175
MPX|EC	4.1.1.32: Phosphoenolpyruvate carboxykinase (GTP)	MBX	beta-sitosterol	-0.194718	0.000304047	0.0409264
MPX|EC	3.2.1.80: Fructan beta-fructosidase	MBX	hydrocinnamate	0.194683	0.000304831	0.0409631
MPX|EC	2.7.9.1: Pyruvate, phosphate dikinase	MBX	C9 carnitine	-0.194679	0.00030491	0.0409631
MPX|EC	2.4.2.22: Xanthine phosphoribosyltransferase	MBX	NH4 C20:4 CE	-0.194632	0.000305949	0.0410629
MPX|EC	2.7.1.45: 2-dehydro-3-deoxygluconokinase	MBX	butyrate	0.194616	0.000306318	0.0410727
MPX|EC	2.3.1.8: Phosphate acetyltransferase	MBX	C12:1 carnitine	-0.194564	0.000307471	0.0411277
MPX|EC	3.4.11.4: Tripeptide aminopeptidase	MBX	C18:2 LPC	-0.194558	0.000307603	0.0411277
MPX|EC	6.1.1.20: Phenylalanine--tRNA ligase	MBX	C14:0 LPC	-0.194558	0.000307618	0.0411277
MPX|EC	5.99.1.3: DNA topoisomerase (ATP-hydrolyzing)	MBX	adipate	0.194396	0.000311264	0.041575
MPX|EC	3.2.1.8: Endo-1,4-beta-xylanase	MBX	sphingosine-isomer2	-0.194351	0.000312291	0.0416445
MPX|EC	3.5.99.6: Glucosamine-6-phosphate deaminase	MBX	caprylate	0.194347	0.000312385	0.0416445
MPX|EC	2.7.9.2: Pyruvate, water dikinase	MBX	C18:3 CE	-0.194299	0.000313477	0.041745
MPX|EC	1.6.5.2: NAD(P)H dehydrogenase (quinone)	MBX	choline	0.194281	0.00031389	0.041745
MPX|EC	3.2.1.8: Endo-1,4-beta-xylanase	MBX	C12:1 carnitine	-0.194274	0.000314042	0.041745
MPX|EC	4.3.2.2: Adenylosuccinate lyase	MBX	adipate	0.194223	0.000315217	0.0418611
MPX|EC	4.2.1.32: L(+)-tartrate dehydratase	MBX	cadaverine	-0.194207	0.00031558	0.0418691
MPX|EC	6.1.1.4: Leucine--tRNA ligase	MBX	NH4 C46:3 TAG	0.194186	0.000316063	0.041882
MPX|EC	6.3.5.3: Phosphoribosylformylglycinamidine synthase	MBX	urobilin	0.194176	0.000316281	0.041882
MPX|EC	2.7.7.9: UTP--glucose-1-phosphate uridylyltransferase	MBX	C32:1 PC	-0.194142	0.000317062	0.0419344
MPX|EC	1.1.1.103: L-threonine 3-dehydrogenase	MBX	cortisol	-0.194128	0.000317403	0.0419344
MPX|EC	2.2.1.1: Transketolase	MBX	C20:3 LPC	-0.19412	0.000317584	0.0419344
MPX|EC	1.11.1.15: Peroxiredoxin	MBX	cortisol	-0.19408	0.000318497	0.042015
MPX|EC	2.5.1.55: 3-deoxy-8-phosphooctulonate synthase	MBX	gemfibrozil	-0.19406	0.000318969	0.0420372
MPX|EC	6.1.1.22: Asparagine--tRNA ligase	MBX	hydroxymyristate	0.194003	0.000320291	0.0421713
MPX|EC	5.1.3.13: dTDP-4-dehydrorhamnose 3,5-epimerase	MBX	pentose monophosphate	-0.193989	0.000320614	0.0421738
MPX|EC	1.3.99.2: Transferred entry: 1.3.8.1	MBX	urobilin	0.193967	0.000321119	0.0422003
MPX|EC	6.3.4.5: Argininosuccinate synthase	MBX	3-methyladipate/pimelate	0.193816	0.000324678	0.0426275
MPX|EC	3.2.1.8: Endo-1,4-beta-xylanase	MBX	C20:0 SM	-0.193762	0.000325958	0.0426476
MPX|EC	2.7.7.27: Glucose-1-phosphate adenylyltransferase	MBX	creatinine	-0.193755	0.000326109	0.0426476
MPX|EC	3.5.99.6: Glucosamine-6-phosphate deaminase	MBX	N-acetylputrescine	-0.193748	0.000326276	0.0426476
MPX|EC	6.1.1.3: Threonine--tRNA ligase	MBX	taurochenodeoxycholate	-0.193726	0.000326792	0.0426476
MPX|EC	6.3.5.5: Carbamoyl-phosphate synthase (glutamine-hydrolyzing)	MBX	erythronate	-0.193726	0.000326798	0.0426476
MPX|EC	UNGROUPED	MBX	hydroxymyristate	0.193724	0.000326857	0.0426476
MPX|EC	5.4.2.10: Phosphoglucosamine mutase	MBX	C18 carnitine	-0.193718	0.000326984	0.0426476
MPX|EC	6.3.4.3: Formate--tetrahydrofolate ligase	MBX	pentose monophosphate	0.193703	0.000327345	0.0426545
MPX|EC	2.4.1.281: 4-O-beta-D-mannosyl-D-glucose phosphorylase	MBX	C56:2 TAG	0.193647	0.000328674	0.0427792
MPX|EC	2.4.2.22: Xanthine phosphoribosyltransferase	MBX	2-aminoadipate	-0.193598	0.000329863	0.0427792
MPX|EC	1.16.3.2: Bacterial non-heme ferritin	MBX	taurochenodeoxycholate	-0.193589	0.000330055	0.0427792
MPX|EC	4.1.3.1: Isocitrate lyase	MBX	C22:1 SM	-0.193589	0.000330067	0.0427792
MPX|EC	2.7.9.2: Pyruvate, water dikinase	MBX	C18:0 LPE-A	-0.193581	0.000330258	0.0427792
MPX|EC	4.2.1.9: Dihydroxy-acid dehydratase	MBX	sphingosine	-0.193573	0.000330449	0.0427792
MPX|EC	2.4.1.227: acetylglucosaminyltransferase	MBX	serine	0.193571	0.000330499	0.0427792
MPX|EC	1.16.3.2: Bacterial non-heme ferritin	MBX	NH4 C50:5 TAG	0.19356	0.00033077	0.0427792
MPX|EC	4.2.1.99: 2-methylisocitrate dehydratase	MBX	acetyl-galactosamine	0.19352	0.000331733	0.0428034
MPX|EC	2.5.1.55: 3-deoxy-8-phosphooctulonate synthase	MBX	NH4 C32:1 DAG	0.193507	0.000332033	0.0428034
MPX|EC	6.3.2.6: Phosphoribosylaminoimidazolesuccinocarboxamide synthase	MBX	C14:0 LPC	-0.193495	0.000332313	0.0428034
MPX|EC	4.1.3.1: Isocitrate lyase	MBX	alpha-muricholate	0.193489	0.00033248	0.0428034
MPX|EC	6.3.5.3: Phosphoribosylformylglycinamidine synthase	MBX	creatine	-0.193481	0.00033266	0.0428034
MPX|EC	3.5.1.2: Glutaminase	MBX	C22:6 LPE	0.193475	0.00033281	0.0428034
MPX|EC	1.2.4.1: Pyruvate dehydrogenase (acetyl-transferring)	MBX	2-aminoheptanoic acid	-0.193438	0.000333708	0.0428792
MPX|EC	6.3.1.2: Glutamate--ammonia ligase	MBX	12.13-diHOME	-0.193419	0.000334154	0.0428968
MPX|EC	2.4.1.227: acetylglucosaminyltransferase	MBX	NH4 C50:4 TAG	0.193357	0.000335666	0.0430509
MPX|EC	1.12.99.6: Hydrogenase (acceptor)	MBX	NH4 C20:4 CE	0.193319	0.000336597	0.0431304
MPX|EC	2.7.1.45: 2-dehydro-3-deoxygluconokinase	MBX	C12:1 carnitine	-0.19329	0.000337297	0.0431802
MPX|EC	6.1.1.14: Glycine--tRNA ligase	MBX	erythronate	-0.193248	0.000338326	0.0432472
MPX|EC	1.1.1.86: Ketol-acid reductoisomerase (NADP(+))	MBX	oxymetazoline	0.193243	0.000338444	0.0432472
MPX|EC	1.1.1.35: 3-hydroxyacyl-CoA dehydrogenase	MBX	alpha-muricholate	-0.193219	0.000339044	0.043284
MPX|EC	4.2.1.49: Urocanate hydratase	MBX	4-hydroxystyrene	-0.193203	0.000339436	0.043288
MPX|EC	2.7.7.4: Sulfate adenylyltransferase	MBX	NH4 C18:3 CE	0.193181	0.000339961	0.043288
MPX|EC	2.7.9.1: Pyruvate, phosphate dikinase	MBX	2-hydroxyhexadecanoate	0.193178	0.000340034	0.043288
MPX|EC	4.2.1.2: Fumarate hydratase	MBX	C22:0 SM	-0.19316	0.00034048	0.043288
MPX|EC	6.1.1.10: Methionine--tRNA ligase	MBX	creatine	-0.193154	0.000340637	0.043288
MPX|EC	1.4.4.2: Glycine dehydrogenase (aminomethyl-transferring)	MBX	C14:0 LPC	-0.193072	0.000342653	0.0435043
MPX|EC	2.5.1.55: 3-deoxy-8-phosphooctulonate synthase	MBX	C22:1 SM	-0.192974	0.000345103	0.0437128
MPX|EC	1.1.1.42: Isocitrate dehydrogenase (NADP(+))	MBX	undecanedionate	0.192973	0.000345121	0.0437128
MPX|EC	6.3.5.3: Phosphoribosylformylglycinamidine synthase	MBX	suberate	0.192968	0.00034524	0.0437128
MPX|EC	3.4.21.92: Endopeptidase Clp	MBX	C52:1 TAG	0.192828	0.000348754	0.0441139
MPX|EC	2.4.2.22: Xanthine phosphoribosyltransferase	MBX	C18:1 carnitine	-0.192817	0.000349049	0.0441139
MPX|EC	2.7.2.4: Aspartate kinase	MBX	2-aminobutyrate	-0.192804	0.000349363	0.0441139
MPX|EC	5.3.1.12: Glucuronate isomerase	MBX	NH4 C36:1 DAG	0.192734	0.000351147	0.0442713
MPX|EC	4.2.1.33: 3-isopropylmalate dehydratase	MBX	C16:1 SM	-0.192721	0.000351475	0.0442713
MPX|EC	2.7.4.3: Adenylate kinase	MBX	creatinine	-0.192717	0.000351567	0.0442713
MPX|EC	6.1.1.20: Phenylalanine--tRNA ligase	MBX	phenyllactate	-0.192679	0.000352543	0.0443539
MPX|EC	2.2.1.1: Transketolase	MBX	hydroxymyristate	0.192644	0.000353425	0.0444245
MPX|EC	1.11.1.15: Peroxiredoxin	MBX	riboflavin	0.192563	0.00035549	0.0446436
MPX|EC	2.7.7.9: UTP--glucose-1-phosphate uridylyltransferase	MBX	NH4 C20:5 CE	-0.192525	0.000356486	0.044728
MPX|EC	3.2.1.21: Beta-glucosidase	MBX	alanylalanine	-0.192509	0.000356882	0.044728
MPX|EC	5.99.1.2: DNA topoisomerase	MBX	alpha-muricholate	-0.192495	0.000357247	0.044728
MPX|EC	2.7.9.2: Pyruvate, water dikinase	MBX	imidazoleacetic acid	-0.192469	0.000357932	0.044728
MPX|EC	6.3.4.3: Formate--tetrahydrofolate ligase	MBX	uridine	-0.192468	0.000357954	0.044728
MPX|EC	6.1.1.19: Arginine--tRNA ligase	MBX	docosahexaenoate	-0.192462	0.000358098	0.044728
MPX|EC	2.7.3.9: Phosphoenolpyruvate--protein phosphotransferase	MBX	C18:0 LPE-A	-0.192393	0.000359897	0.0449123
MPX|EC	3.5.1.18: Succinyl-diaminopimelate desuccinylase	MBX	C20:4 CE	-0.19235	0.000361015	0.0449428
MPX|EC	2.7.7.12: UDP-glucose--hexose-1-phosphate uridylyltransferase	MBX	alpha-ketoglutarate	0.192343	0.000361189	0.0449428
MPX|EC	6.3.5.2: GMP synthase (glutamine-hydrolyzing)	MBX	urobilin	0.192339	0.0003613	0.0449428
MPX|EC	2.7.3.9: Phosphoenolpyruvate--protein phosphotransferase	MBX	ectoine	0.192333	0.000361438	0.0449428
MPX|EC	4.2.3.5: Chorismate synthase	MBX	creatinine	-0.192306	0.000362154	0.0449915
MPX|EC	2.2.1.1: Transketolase	MBX	taurocholate	-0.192264	0.000363249	0.0450496
MPX|EC	4.1.1.32: Phosphoenolpyruvate carboxykinase (GTP)	MBX	C20:0 SM	-0.192263	0.000363272	0.0450496
MPX|EC	1.1.1.103: L-threonine 3-dehydrogenase	MBX	tetrahydro-1-methyl-beta-carboline-3-carboxylate	-0.192246	0.000363719	0.0450647
MPX|EC	1.2.4.1: Pyruvate dehydrogenase (acetyl-transferring)	MBX	NH4 C42:0 TAG	0.192186	0.000365309	0.0451976
MPX|EC	4.3.1.1: Aspartate ammonia-lyase	MBX	C22:0 SM	0.19218	0.000365443	0.0451976
MPX|EC	3.2.1.3: Glucan 1,4-alpha-glucosidase	MBX	hydroxyproline	-0.19215	0.000366238	0.0452555
MPX|EC	2.7.3.9: Phosphoenolpyruvate--protein phosphotransferase	MBX	1.2.3.4-tetrahydro-beta-carboline-1.3-dicarboxylate	0.192121	0.000367001	0.0452853
MPX|EC	4.1.3.1: Isocitrate lyase	MBX	C24:1 SM	-0.192116	0.000367132	0.0452853
MPX|EC	6.1.1.16: Cysteine--tRNA ligase	MBX	linoleoyl ethanolamide	-0.192079	0.000368128	0.0453678
MPX|EC	2.2.1.1: Transketolase	MBX	tauro-alpha-muricholate/tauro-beta-muricholate	-0.192058	0.000368677	0.045395
MPX|EC	4.3.2.1: Argininosuccinate lyase	MBX	C55:3 TAG	-0.19203	0.000369436	0.0454344
MPX|EC	1.4.1.2: Glutamate dehydrogenase	MBX	phenylacetate	0.192021	0.000369652	0.0454344
MPX|EC	1.2.7.8: Indolepyruvate ferredoxin oxidoreductase	MBX	pyridoxine	-0.192009	0.000369981	0.0454345
MPX|EC	2.7.9.2: Pyruvate, water dikinase	MBX	C18:1 carnitine	-0.191956	0.00037139	0.0455672
MPX|EC	4.2.1.9: Dihydroxy-acid dehydratase	MBX	C14:0 SM	-0.191891	0.000373125	0.0456675
MPX|EC	4.1.1.19: Arginine decarboxylase	MBX	3-methylhistidine	-0.19189	0.000373154	0.0456675
MPX|EC	4.2.1.59: 3-hydroxyacyl-[acyl-carrier-protein] dehydratase	MBX	citrulline	-0.191876	0.00037354	0.0456675
MPX|EC	2.6.1.1: Aspartate transaminase	MBX	C16:1 SM	-0.191876	0.000373552	0.0456675
MPX|EC	2.3.1.180: Beta-ketoacyl-[acyl-carrier-protein] synthase III	MBX	5-dodecenoate	-0.191864	0.000373854	0.0456675
MPX|EC	4.1.1.49: Phosphoenolpyruvate carboxykinase (ATP)	MBX	taurocholate	-0.191837	0.000374583	0.0457162
MPX|EC	6.2.1.5: Succinate--CoA ligase (ADP-forming)	MBX	3-methylxanthine	-0.191801	0.000375552	0.0457942
MPX|EC	3.2.1.8: Endo-1,4-beta-xylanase	MBX	C16-OH carnitine	-0.191752	0.000376876	0.0458461
MPX|EC	3.4.11.1: Leucyl aminopeptidase	MBX	N-acetylhistidine	-0.191743	0.000377138	0.0458461
MPX|EC	3.6.5.3: Protein-synthesizing GTPase	MBX	creatine	-0.191733	0.000377391	0.0458461
MPX|EC	1.6.5.8: NADH:ubiquinone reductase (Na(+)-transporting)	MBX	erythronate	-0.191725	0.000377618	0.0458461
MPX|EC	3.4.21.53: Endopeptidase La	MBX	C18:2 LPE	-0.191724	0.000377631	0.0458461
MPX|EC	5.99.1.3: DNA topoisomerase (ATP-hydrolyzing)	MBX	taurocholate	-0.191689	0.000378604	0.0459241
MPX|EC	1.1.1.86: Ketol-acid reductoisomerase (NADP(+))	MBX	glycochenodeoxycholate	-0.191655	0.000379526	0.0459932
MPX|EC	1.1.1.262: 4-hydroxythreonine-4-phosphate dehydrogenase	MBX	C34:0 PE	-0.191643	0.000379838	0.0459932
MPX|EC	2.7.3.9: Phosphoenolpyruvate--protein phosphotransferase	MBX	C18:1 carnitine	-0.1916	0.000381034	0.0460978
MPX|EC	3.4.11.4: Tripeptide aminopeptidase	MBX	C20:5 LPC	-0.191545	0.000382536	0.046186
MPX|EC	2.5.1.55: 3-deoxy-8-phosphooctulonate synthase	MBX	dodecanedioate	0.191544	0.000382546	0.046186
MPX|EC	3.4.11.1: Leucyl aminopeptidase	MBX	carnosol	-0.191537	0.000382763	0.046186
MPX|EC	6.3.4.2: CTP synthase (glutamine hydrolyzing)	MBX	C18:0 SM	-0.19147	0.0003846	0.0463305
MPX|EC	2.7.9.2: Pyruvate, water dikinase	MBX	C18 carnitine	-0.191447	0.000385242	0.0463305
MPX|EC	5.1.3.3: Aldose 1-epimerase	MBX	taurochenodeoxycholate	-0.191446	0.000385256	0.0463305
MPX|EC	6.1.1.10: Methionine--tRNA ligase	MBX	C12:1 carnitine	-0.191445	0.000385297	0.0463305
MPX|EC	1.4.1.2: Glutamate dehydrogenase	MBX	glycerate	-0.191394	0.000386704	0.0464595
MPX|EC	3.2.1.52: Beta-N-acetylhexosaminidase	MBX	3-methylhistidine	-0.191319	0.000388776	0.0466226
MPX|EC	1.2.99.2: Carbon-monoxide dehydrogenase (acceptor)	MBX	threosphingosine	-0.191311	0.00038901	0.0466226
MPX|EC	2.7.7.27: Glucose-1-phosphate adenylyltransferase	MBX	palmithoylethanolamide	-0.191291	0.000389577	0.0466226
MPX|EC	2.1.1.14: 5-methyltetrahydropteroyltriglutamate--homocysteine S-methyltransferase	MBX	4-nitrophenol	-0.191276	0.000389997	0.0466226
MPX|EC	4.1.1.32: Phosphoenolpyruvate carboxykinase (GTP)	MBX	12.13-diHOME	-0.191256	0.000390538	0.0466226
MPX|EC	4.1.1.32: Phosphoenolpyruvate carboxykinase (GTP)	MBX	phenyllactate	-0.191254	0.000390602	0.0466226
MPX|EC	4.1.2.14: 2-dehydro-3-deoxy-phosphogluconate aldolase	MBX	5alpha-cholestan-3beta-ol	0.191249	0.000390752	0.0466226
MPX|EC	4.1.3.16: 4-hydroxy-2-oxoglutarate aldolase	MBX	5alpha-cholestan-3beta-ol	0.191249	0.000390752	0.0466226
MPX|EC	2.4.2.7: Adenine phosphoribosyltransferase	MBX	histidinol	-0.191162	0.000393183	0.0468454
MPX|EC	1.4.1.3: Glutamate dehydrogenase (NAD(P)(+))	MBX	C16-OH carnitine	-0.191158	0.000393295	0.0468454
MPX|EC	6.1.1.3: Threonine--tRNA ligase	MBX	glycochenodeoxycholate	-0.191139	0.000393832	0.0468691
MPX|EC	1.4.1.2: Glutamate dehydrogenase	MBX	betaine	-0.191052	0.000396288	0.0471209
MPX|EC	1.4.1.3: Glutamate dehydrogenase (NAD(P)(+))	MBX	xanthurenate	-0.190841	0.000402324	0.0477837
MPX|EC	5.1.3.13: dTDP-4-dehydrorhamnose 3,5-epimerase	MBX	C54:2 TAG	0.190833	0.000402552	0.0477837
MPX|EC	5.4.2.12: Phosphoglycerate mutase (2,3-diphosphoglycerate-independent)	MBX	cholate	-0.190811	0.000403185	0.0478179
MPX|EC	1.1.1.157: 3-hydroxybutyryl-CoA dehydrogenase	MBX	taurocholate	-0.19078	0.000404091	0.0478482
MPX|EC	3.4.11.1: Leucyl aminopeptidase	MBX	norepinephrine	-0.190779	0.00040413	0.0478482
MPX|EC	3.5.1.18: Succinyl-diaminopimelate desuccinylase	MBX	C54:4 TAG	0.190722	0.00040577	0.0479782
MPX|EC	1.2.7.8: Indolepyruvate ferredoxin oxidoreductase	MBX	C48:1 TAG	-0.190717	0.000405921	0.0479782
MPX|EC	2.7.9.1: Pyruvate, phosphate dikinase	MBX	erythronate	-0.190665	0.000407416	0.0481139
MPX|EC	6.3.2.8: UDP-N-acetylmuramate--L-alanine ligase	MBX	N1,N12-diacetylspermine	-0.190647	0.000407962	0.0481375
MPX|EC	2.7.7.6: DNA-directed RNA polymerase	MBX	adipate	0.190616	0.000408869	0.0481721
MPX|EC	1.11.1.15: Peroxiredoxin	MBX	hyodeoxycholate/ursodeoxycholate	0.190612	0.000408958	0.0481721
MPX|EC	1.1.1.157: 3-hydroxybutyryl-CoA dehydrogenase	MBX	lithocholate	0.1906	0.000409338	0.0481721
MPX|EC	2.4.1.281: 4-O-beta-D-mannosyl-D-glucose phosphorylase	MBX	NH4 C52:2 TAG	0.190589	0.000409646	0.0481721
MPX|EC	1.12.99.6: Hydrogenase (acceptor)	MBX	pyridoxine	0.190539	0.000411114	0.0483038
MPX|EC	1.2.1.38: N-acetyl-gamma-glutamyl-phosphate reductase	MBX	C16:0 LPE	-0.190519	0.000411696	0.0483273
MPX|EC	2.6.1.42: Branched-chain-amino-acid transaminase	MBX	gentisate	0.190508	0.000412011	0.0483273
MPX|EC	1.11.1.6: Catalase	MBX	homocitrulline	-0.190479	0.000412869	0.048387
MPX|EC	2.7.7.8: Polyribonucleotide nucleotidyltransferase	MBX	caprylate	0.190384	0.000415702	0.048628
MPX|EC	2.4.1.20: Cellobiose phosphorylase	MBX	C16 carnitine	-0.190382	0.00041576	0.048628
MPX|EC	2.3.1.9: Acetyl-CoA C-acetyltransferase	MBX	oxymetazoline	0.190368	0.000416159	0.048628
MPX|EC	5.2.1.8: Peptidylprolyl isomerase	MBX	erythronate	-0.190359	0.000416423	0.048628
MPX|EC	1.4.1.3: Glutamate dehydrogenase (NAD(P)(+))	MBX	2-aminobutyrate	-0.190351	0.000416679	0.048628
MPX|EC	2.7.2.4: Aspartate kinase	MBX	erythronate	-0.190328	0.000417342	0.0486616
MPX|EC	1.5.1.20: Methylenetetrahydrofolate reductase (NAD(P)H)	MBX	C18:1 carnitine	-0.190309	0.000417925	0.0486616
MPX|EC	4.2.1.32: L(+)-tartrate dehydratase	MBX	aminoisobutyric acid/GABA	-0.190306	0.00041802	0.0486616
MPX|EC	5.1.3.13: dTDP-4-dehydrorhamnose 3,5-epimerase	MBX	NH4 C54:3 TAG	0.190234	0.000420163	0.0488701
MPX|EC	1.1.1.69: Gluconate 5-dehydrogenase	MBX	C20:3 LPC	-0.190179	0.000421819	0.0490215
MPX|EC	6.3.5.5: Carbamoyl-phosphate synthase (glutamine-hydrolyzing)	MBX	N6,N6,N6-trimethyllysine	-0.190125	0.000423446	0.0491424
MPX|EC	2.7.1.90: Diphosphate--fructose-6-phosphate 1-phosphotransferase	MBX	cholesterol	-0.190121	0.000423568	0.0491424
MPX|EC	3.4.11.4: Tripeptide aminopeptidase	MBX	creatinine	-0.190107	0.00042399	0.0491489
MPX|EC	2.7.7.8: Polyribonucleotide nucleotidyltransferase	MBX	taurochenodeoxycholate	-0.190095	0.000424333	0.0491489
MPX|EC	4.2.1.2: Fumarate hydratase	MBX	C18:3 CE	-0.19005	0.000425711	0.0492673
MPX|EC	6.3.1.2: Glutamate--ammonia ligase	MBX	adrenate	-0.190038	0.000426071	0.0492679
MPX|EC	1.6.5.2: NAD(P)H dehydrogenase (quinone)	MBX	lactate	0.190011	0.000426897	0.0493034
MPX|EC	5.3.1.25: L-fucose isomerase	MBX	NH4 C53:3 TAG	0.190005	0.000427089	0.0493034
MPX|EC	4.1.3.1: Isocitrate lyase	MBX	C44:0 TAG	-0.189949	0.000428793	0.0494249
MPX|EC	1.6.5.11: NADH dehydrogenase (quinone)	MBX	carnosol	-0.189944	0.000428936	0.0494249
MPX|EC	4.2.1.3: Aconitate hydratase	MBX	citrate	-0.18992	0.000429666	0.0494249
MPX|EC	6.3.4.3: Formate--tetrahydrofolate ligase	MBX	atenolol	-0.189919	0.000429699	0.0494249
MPX|EC	1.1.1.3: Homoserine dehydrogenase	MBX	NH4 C50:5 TAG	0.189912	0.000429924	0.0494249
MPX|EC	6.3.5.5: Carbamoyl-phosphate synthase (glutamine-hydrolyzing)	MBX	histidine	-0.189865	0.000431363	0.0494941
MPX|EC	1.1.1.262: 4-hydroxythreonine-4-phosphate dehydrogenase	MBX	C38:2 PC	-0.189859	0.000431537	0.0494941
MPX|EC	2.4.2.17: ATP phosphoribosyltransferase	MBX	phytosphingosine	-0.189846	0.000431932	0.0494941
MPX|EC	3.5.1.18: Succinyl-diaminopimelate desuccinylase	MBX	C54:5 TAG	0.189823	0.000432646	0.0494941
MPX|EC	2.4.1.281: 4-O-beta-D-mannosyl-D-glucose phosphorylase	MBX	NH4 C53:2 TAG	0.189817	0.000432825	0.0494941
MPX|EC	1.12.99.6: Hydrogenase (acceptor)	MBX	NH4 C22:6 CE	0.189814	0.00043293	0.0494941
MPX|EC	2.7.9.1: Pyruvate, phosphate dikinase	MBX	glycocholate	-0.189807	0.000433152	0.0494941
MPX|EC	3.4.11.1: Leucyl aminopeptidase	MBX	palmitoylethanolamide	-0.189799	0.000433382	0.0494941
MPX|EC	6.3.4.3: Formate--tetrahydrofolate ligase	MBX	ketodeoxycholate	-0.189758	0.000434645	0.0495974
MPX|EC	4.2.3.3: Methylglyoxal synthase	MBX	3-methyladipate/pimelate	0.189656	0.000437831	0.0499199
MPX|EC	3.4.11.1: Leucyl aminopeptidase	MBX	glycerate	-0.189641	0.000438296	0.0499319
MPX|EC	6.3.5.5: Carbamoyl-phosphate synthase (glutamine-hydrolyzing)	MBX	N1-methyl-2-pyridone-5-carboxamide	-0.189626	0.00043874	0.0499415
MPX|EC	1.2.4.1: Pyruvate dehydrogenase (acetyl-transferring)	MGX|Species	Klebsiella pneumoniae	0.280724	1.77531e-08	0.000228093
MPX|EC	2.3.1.12: Dihydrolipoyllysine-residue acetyltransferase	MGX|Species	Escherichia coli	0.280085	1.9182e-08	0.000228093
MPX|EC	2.3.1.12: Dihydrolipoyllysine-residue acetyltransferase	MGX|Species	Klebsiella pneumoniae	0.275001	3.52656e-08	0.000279562
MPX|EC	1.2.4.1: Pyruvate dehydrogenase (acetyl-transferring)	MGX|Species	Escherichia coli	0.261742	1.62914e-07	0.000968607
MPX|EC	4.2.1.45: CDP-glucose 4,6-dehydratase	MGX|Species	Parabacteroides goldsteinii	-0.238624	1.93414e-06	0.00919956
MPX|EC	2.7.1.45: 2-dehydro-3-deoxygluconokinase	MGX|Species	Faecalibacterium prausnitzii	0.234591	2.9055e-06	0.0115164
MPX|EC	2.5.1.55: 3-deoxy-8-phosphooctulonate synthase	MGX|Species	Alistipes indistinctus	0.231978	3.76737e-06	0.0127994
MPX|EC	2.4.1.227: acetylglucosaminyltransferase	MGX|Species	Bacteroides salyersiae	-0.228073	5.52336e-06	0.0164196
MPX|EC	5.4.99.9: UDP-galactopyranose mutase	MGX|Species	Ruminococcus callidus	0.226304	6.5545e-06	0.0168198
MPX|EC	5.99.1.2: DNA topoisomerase	MGX|Species	Bifidobacterium pseudocatenulatum	0.225513	7.07248e-06	0.0168198
MPX|EC	1.2.4.1: Pyruvate dehydrogenase (acetyl-transferring)	MGX|Species	Parabacteroides goldsteinii	-0.222169	9.72686e-06	0.0210295
MPX|EC	2.5.1.55: 3-deoxy-8-phosphooctulonate synthase	MGX|Species	Alistipes unclassified	0.219864	1.20819e-05	0.0239443
MPX|EC	1.6.5.2: NAD(P)H dehydrogenase (quinone)	MGX|Species	Klebsiella pneumoniae	0.217168	1.55241e-05	0.0283995
MPX|EC	1.1.1.27: L-lactate dehydrogenase	MGX|Species	Coprobacter fastidiosus	-0.215923	1.74117e-05	0.0295775
MPX|EC	4.1.1.32: Phosphoenolpyruvate carboxykinase (GTP)	MGX|Species	Ruminococcus callidus	0.214858	1.91955e-05	0.0304338
MPX|EC	6.3.5.2: GMP synthase (glutamine-hydrolyzing)	MGX|Species	Lachnospiraceae bacterium 7 1 58FAA	-0.21239	2.40232e-05	0.0329968
MPX|EC	2.4.2.10: Orotate phosphoribosyltransferase	MGX|Species	Lachnospiraceae bacterium 7 1 58FAA	-0.211814	2.53038e-05	0.0329968
MPX|EC	2.4.1.227: acetylglucosaminyltransferase	MGX|Species	Bacteroides intestinalis	-0.211484	2.60685e-05	0.0329968
MPX|EC	6.1.1.11: Serine--tRNA ligase	MGX|Species	Sutterella wadsworthensis	-0.211359	2.63619e-05	0.0329968
MPX|EC	3.5.1.88: Peptide deformylase	MGX|Species	Coprobacter fastidiosus	-0.209089	3.22955e-05	0.0384025
MPX|EC	1.12.99.6: Hydrogenase (acceptor)	MGX|Species	C2likevirus unclassified	-0.205557	4.41018e-05	0.046895
MPX|EC	3.4.11.18: Methionyl aminopeptidase	MGX|Species	Bifidobacterium pseudocatenulatum	-0.205254	4.52854e-05	0.046895
MPX|EC	2.3.1.180: Beta-ketoacyl-[acyl-carrier-protein] synthase III	MGX|Species	Bacteroides intestinalis	0.205237	4.5353e-05	0.046895
MBX	C18:1 LPE	Serology	IgA ASCA EU	0.547694	9.86093e-05	0.156487
MBX	N-acetylornithine	Serology	OmpC. EU	0.543496	0.000114224	0.156487
MGX|EC	4.2.1.90: L-rhamnonate dehydratase	MBX	C20:4 carnitine	-0.402023	1.08575e-20	7.12797e-15
MGX|EC	4.1.1.32: Phosphoenolpyruvate carboxykinase (GTP)	MBX	hydroxymyristate	0.388543	2.54205e-19	8.34433e-14
MGX|EC	4.1.1.32: Phosphoenolpyruvate carboxykinase (GTP)	MBX	5alpha-cholestan-3beta-ol	0.338902	8.52851e-15	1.86633e-09
MGX|EC	4.2.1.44: Myo-inosose-2 dehydratase	MBX	5alpha-cholestan-3beta-ol	0.337255	1.16905e-14	1.91871e-09
MGX|EC	4.1.1.32: Phosphoenolpyruvate carboxykinase (GTP)	MBX	2-hydroxyhexadecanoate	0.332861	2.686e-14	3.52674e-09
MGX|EC	1.9.3.1: Cytochrome-c oxidase	MBX	C18:3 LPC	0.327311	7.53885e-14	8.24881e-09
MGX|EC	2.4.1.1: Glycogen phosphorylase	MBX	hydroxymyristate	0.31859	3.65747e-13	3.30286e-08
MGX|EC	6.1.1.7: Alanine--tRNA ligase	MBX	hydroxymyristate	0.318053	4.02479e-13	3.30286e-08
MGX|EC	6.1.1.9: Valine--tRNA ligase	MBX	hydroxymyristate	0.313535	8.9265e-13	6.51142e-08
MGX|EC	6.1.1.3: Threonine--tRNA ligase	MBX	hydroxymyristate	0.31243	1.08254e-12	7.10689e-08
MGX|EC	2.4.1.1: Glycogen phosphorylase	MBX	cholesterol	-0.310841	1.42634e-12	8.51272e-08
MGX|EC	6.3.4.5: Argininosuccinate synthase	MBX	C16:0 LPE	-0.308536	2.12195e-12	1.16089e-07
MGX|EC	2.3.1.129: Acyl-[acyl-carrier-protein]--UDP-N-acetylglucosamine O-acyltransferase	MBX	C16:0 LPE	0.307697	2.44989e-12	1.2372e-07
MGX|EC	4.2.1.90: L-rhamnonate dehydratase	MBX	1-3-7-trimethylurate	-0.305793	3.38909e-12	1.58925e-07
MGX|EC	2.5.1.75: tRNA dimethylallyltransferase	MBX	C16:1 MAG	0.30376	4.77955e-12	2.09186e-07
MGX|EC	6.1.1.5: Isoleucine--tRNA ligase	MBX	adenosine	-0.302749	5.66543e-12	2.32461e-07
MGX|EC	6.4.1.3: Propionyl-CoA carboxylase	MBX	p-hydroxyphenylacetate	-0.302168	6.24451e-12	2.37734e-07
MGX|EC	1.9.3.1: Cytochrome-c oxidase	MBX	ADMA/SDMA	0.301912	6.51817e-12	2.37734e-07
MGX|EC	4.1.1.32: Phosphoenolpyruvate carboxykinase (GTP)	MBX	cholesterol	-0.30065	8.04637e-12	2.78025e-07
MGX|EC	6.1.1.20: Phenylalanine--tRNA ligase	MBX	lithocholate	0.300035	8.91218e-12	2.92544e-07
MGX|EC	2.7.7.8: Polyribonucleotide nucleotidyltransferase	MBX	adenosine	-0.299499	9.74174e-12	2.97184e-07
MGX|EC	2.7.7.8: Polyribonucleotide nucleotidyltransferase	MBX	hydroxymyristate	0.299366	9.95889e-12	2.97184e-07
MGX|EC	5.3.1.26: Galactose-6-phosphate isomerase	MBX	3'-O-methyladenosine	-0.298673	1.11673e-11	3.18755e-07
MGX|EC	1.4.4.2: Glycine dehydrogenase (aminomethyl-transferring)	MBX	phenylacetate	0.298306	1.18655e-11	3.24572e-07
MGX|EC	3.5.4.2: Adenine deaminase	MBX	C16:0 LPE	-0.296793	1.52193e-11	3.99662e-07
MGX|EC	3.6.3.17: Monosaccharide-transporting ATPase	MBX	C16:1 MAG	-0.296551	1.58345e-11	3.99824e-07
MGX|EC	6.1.1.5: Isoleucine--tRNA ligase	MBX	hydroxymyristate	0.295546	1.86623e-11	4.53773e-07
MGX|EC	4.2.1.90: L-rhamnonate dehydratase	MBX	riboflavin	-0.294869	2.08408e-11	4.77204e-07
MGX|EC	2.5.1.75: tRNA dimethylallyltransferase	MBX	C16:0 LPE	0.294733	2.13056e-11	4.77204e-07
MGX|EC	4.1.1.20: Diaminopimelate decarboxylase	MBX	C16:1 MAG	0.29459	2.18066e-11	4.77204e-07
MGX|EC	2.4.1.1: Glycogen phosphorylase	MBX	5alpha-cholestan-3beta-ol	0.293596	2.5627e-11	5.42717e-07
MGX|EC	1.6.5.8: NADH:ubiquinone reductase (Na(+)-transporting)	MBX	C16:0 LPE	0.293159	2.75049e-11	5.48641e-07
MGX|EC	2.4.1.1: Glycogen phosphorylase	MBX	phytosphingosine	-0.292895	2.87027e-11	5.48641e-07
MGX|EC	2.7.7.8: Polyribonucleotide nucleotidyltransferase	MBX	phytosphingosine	-0.292679	2.97222e-11	5.48641e-07
MGX|EC	2.4.99.17: S-adenosylmethionine:tRNA ribosyltransferase-isomerase	MBX	C16:0 LPE	0.292652	2.98494e-11	5.48641e-07
MGX|EC	2.7.1.30: Glycerol kinase	MBX	C16:0 LPE	-0.292604	3.00852e-11	5.48641e-07
MGX|EC	2.7.4.16: Thiamine-phosphate kinase	MBX	C16:0 LPE	0.290092	4.50269e-11	7.98928e-07
MGX|EC	2.4.99.17: S-adenosylmethionine:tRNA ribosyltransferase-isomerase	MBX	C16:1 MAG	0.289858	4.67432e-11	8.07555e-07
MGX|EC	5.99.1.3: DNA topoisomerase (ATP-hydrolyzing)	MBX	cholesterol	-0.289556	4.90488e-11	8.10858e-07
MGX|EC	6.1.1.5: Isoleucine--tRNA ligase	MBX	phytosphingosine	-0.289511	4.94046e-11	8.10858e-07
MGX|EC	5.3.1.24: Phosphoribosylanthranilate isomerase	MBX	C16:1 MAG	0.289256	5.14548e-11	8.23909e-07
MGX|EC	1.9.3.1: Cytochrome-c oxidase	MBX	NH4 C16:1 MAG	-0.288965	5.38924e-11	8.25224e-07
MGX|EC	2.7.13.3: Histidine kinase	MBX	C16:1 MAG	-0.288946	5.40509e-11	8.25224e-07
MGX|EC	1.4.1.1: Alanine dehydrogenase	MBX	C16:1 MAG	0.287693	6.59374e-11	9.64884e-07
MGX|EC	5.3.1.17: 5-dehydro-4-deoxy-D-glucuronate isomerase	MBX	adenosine	0.287674	6.61379e-11	9.64884e-07
MGX|EC	6.1.1.2: Tryptophan--tRNA ligase	MBX	adenosine	-0.287326	6.98791e-11	9.97302e-07
MGX|EC	5.1.99.1: Methylmalonyl-CoA epimerase	MBX	2-hydroxy-3-methylpentanoate	-0.286317	8.19396e-11	1.14455e-06
MGX|EC	2.7.1.69: Protein-N(pi)-phosphohistidine--sugar phosphotransferase	MBX	C16:1 MAG	-0.285952	8.6773e-11	1.18681e-06
MGX|EC	4.2.1.70: Pseudouridylate synthase	MBX	adenosine	-0.285416	9.44062e-11	1.25999e-06
MGX|EC	6.3.3.1: Phosphoribosylformylglycinamidine cyclo-ligase	MBX	C16:0 LPE	-0.285208	9.75216e-11	1.25999e-06
MGX|EC	3.6.3.27: Phosphate-transporting ATPase	MBX	glycocholate	-0.285185	9.78815e-11	1.25999e-06
MGX|EC	2.7.1.69: Protein-N(pi)-phosphohistidine--sugar phosphotransferase	MBX	C16:0 LPE	-0.284448	1.09844e-10	1.38679e-06
MGX|EC	2.7.1.130: Tetraacyldisaccharide 4'-kinase	MBX	C16:0 LPE	0.28413	1.15442e-10	1.4245e-06
MGX|EC	2.6.1.42: Branched-chain-amino-acid transaminase	MBX	cholesterol	-0.284034	1.17171e-10	1.4245e-06
MGX|EC	2.4.1.20: Cellobiose phosphorylase	MBX	cholesterol	-0.283159	1.34286e-10	1.6029e-06
MGX|EC	2.3.1.n2: Phosphate acyltransferase	MBX	adenosine	-0.282725	1.43642e-10	1.66444e-06
MGX|EC	6.1.1.7: Alanine--tRNA ligase	MBX	adenosine	-0.282542	1.47783e-10	1.66444e-06
MGX|EC	1.6.5.11: NADH dehydrogenase (quinone)	MBX	C16:1 MAG	0.282506	1.48619e-10	1.66444e-06
MGX|EC	6.1.1.20: Phenylalanine--tRNA ligase	MBX	suberate	0.282464	1.49583e-10	1.66444e-06
MGX|EC	2.7.7.41: Phosphatidate cytidylyltransferase	MBX	adenosine	0.282225	1.55218e-10	1.69836e-06
MGX|EC	6.3.4.5: Argininosuccinate synthase	MBX	C16:1 MAG	-0.282006	1.60573e-10	1.70896e-06
MGX|EC	2.4.1.1: Glycogen phosphorylase	MBX	2-hydroxyhexadecanoate	0.281973	1.61394e-10	1.70896e-06
MGX|EC	1.6.5.8: NADH:ubiquinone reductase (Na(+)-transporting)	MBX	C16:1 MAG	0.281341	1.77961e-10	1.85448e-06
MGX|EC	2.3.1.29: Glycine C-acetyltransferase	MBX	adipate	0.279594	2.32805e-10	2.38808e-06
MGX|EC	4.2.1.44: Myo-inosose-2 dehydratase	MBX	phytosphingosine	-0.279457	2.37737e-10	2.40116e-06
MGX|EC	2.1.1.74: (FADH(2)-oxidizing)	MBX	cholesterol	-0.27921	2.46905e-10	2.4478e-06
MGX|EC	2.4.1.1: Glycogen phosphorylase	MBX	adenosine	-0.279133	2.49812e-10	2.4478e-06
MGX|EC	1.4.1.1: Alanine dehydrogenase	MBX	C16:0 LPE	0.278848	2.60967e-10	2.5195e-06
MGX|EC	3.5.4.19: Phosphoribosyl-AMP cyclohydrolase	MBX	hydroxymyristate	0.278036	2.95338e-10	2.79775e-06
MGX|EC	1.4.4.2: Glycine dehydrogenase (aminomethyl-transferring)	MBX	salicylate	-0.277971	2.98311e-10	2.79775e-06
MGX|EC	4.2.1.70: Pseudouridylate synthase	MBX	propionate	-0.277314	3.29649e-10	3.04811e-06
MGX|EC	5.3.1.26: Galactose-6-phosphate isomerase	MBX	C20:4 carnitine	-0.276973	3.47114e-10	3.14492e-06
MGX|EC	1.3.1.9: Enoyl-[acyl-carrier-protein] reductase (NADH)	MBX	C16:0 LPE	0.276924	3.497e-10	3.14492e-06
MGX|EC	1.1.3.15: (S)-2-hydroxy-acid oxidase	MBX	C16:1 MAG	-0.276794	3.5667e-10	3.14747e-06
MGX|EC	5.1.99.1: Methylmalonyl-CoA epimerase	MBX	cytosine	-0.276741	3.59571e-10	3.14747e-06
MGX|EC	2.5.1.55: 3-deoxy-8-phosphooctulonate synthase	MBX	C16:1 MAG	0.275554	4.30235e-10	3.6842e-06
MGX|EC	1.9.3.1: Cytochrome-c oxidase	MBX	C8 carnitine	0.275525	4.32112e-10	3.6842e-06
MGX|EC	6.3.3.1: Phosphoribosylformylglycinamidine cyclo-ligase	MBX	adenosine	-0.275086	4.61657e-10	3.88564e-06
MGX|EC	2.2.1.9: synthase	MBX	adenosine	0.274423	5.10002e-10	4.21629e-06
MGX|EC	2.7.7.8: Polyribonucleotide nucleotidyltransferase	MBX	5alpha-cholestan-3beta-ol	0.274374	5.13786e-10	4.21629e-06
MGX|EC	6.1.1.7: Alanine--tRNA ligase	MBX	phytosphingosine	-0.274092	5.35967e-10	4.344e-06
MGX|EC	2.7.7.87: L-threonylcarbamoyladenylate synthase	MBX	C16:1 MAG	-0.273978	5.45152e-10	4.36456e-06
MGX|EC	5.3.1.1: Triose-phosphate isomerase	MBX	1-methylguanine	-0.273785	5.61157e-10	4.42142e-06
MGX|EC	4.1.1.65: Phosphatidylserine decarboxylase	MBX	C16:1 MAG	0.27369	5.69167e-10	4.42142e-06
MGX|EC	2.5.1.54: 3-deoxy-7-phosphoheptulonate synthase	MBX	C16:1 MAG	-0.273521	5.83742e-10	4.42142e-06
MGX|EC	6.3.4.5: Argininosuccinate synthase	MBX	adenosine	-0.273505	5.85152e-10	4.42142e-06
MGX|EC	2.1.1.207: tRNA (cytidine(34)-2'-O)-methyltransferase	MBX	C16:0 LPE	-0.273496	5.85927e-10	4.42142e-06
MGX|EC	1.7.1.13: PreQ(1) synthase	MBX	inosine	0.272965	6.34364e-10	4.72515e-06
MGX|EC	5.1.99.1: Methylmalonyl-CoA epimerase	MBX	2-hydroxy-3-methylbutyrate	-0.272899	6.40572e-10	4.72515e-06
MGX|EC	1.2.99.5: Formylmethanofuran dehydrogenase	MBX	ectoine	0.27266	6.63874e-10	4.84262e-06
MGX|EC	2.7.1.30: Glycerol kinase	MBX	inosine	-0.272555	6.74322e-10	4.86478e-06
MGX|EC	3.5.4.19: Phosphoribosyl-AMP cyclohydrolase	MBX	5alpha-cholestan-3beta-ol	0.272121	7.19278e-10	5.1327e-06
MGX|EC	1.6.5.11: NADH dehydrogenase (quinone)	MBX	C16:0 LPE	0.270733	8.83599e-10	6.23748e-06
MGX|EC	2.7.7.60: 2-C-methyl-D-erythritol 4-phosphate cytidylyltransferase	MBX	C16:1 MAG	0.27022	9.53119e-10	6.65666e-06
MGX|EC	1.3.1.9: Enoyl-[acyl-carrier-protein] reductase (NADH)	MBX	C16:1 MAG	0.270049	9.77505e-10	6.75511e-06
MGX|EC	1.5.1.2: Pyrroline-5-carboxylate reductase	MBX	C16:0 LPE	0.269693	1.03009e-09	7.04436e-06
MGX|EC	5.2.1.8: Peptidylprolyl isomerase	MBX	C16:1 MAG	0.269592	1.04562e-09	7.07686e-06
MGX|EC	6.1.1.20: Phenylalanine--tRNA ligase	MBX	adipate	0.269138	1.1178e-09	7.48814e-06
MGX|EC	6.1.1.9: Valine--tRNA ligase	MBX	2-hydroxyhexadecanoate	0.268519	1.22401e-09	8.04727e-06
MGX|EC	6.1.1.20: Phenylalanine--tRNA ligase	MBX	3-methyladipate/pimelate	0.268509	1.22578e-09	8.04727e-06
MGX|EC	4.2.1.113: o-succinylbenzoate synthase	MBX	adenosine	0.268158	1.29038e-09	8.38753e-06
MGX|EC	2.1.1.223: tRNA(1)(Val) (adenine(37)-N(6))-methyltransferase	MBX	C16:1 MAG	0.26773	1.37373e-09	8.84176e-06
MGX|EC	2.5.1.54: 3-deoxy-7-phosphoheptulonate synthase	MBX	C16:0 LPE	-0.267228	1.47808e-09	9.42105e-06
MGX|EC	2.2.1.9: synthase	MBX	C16:0 LPE	0.267076	1.51114e-09	9.53913e-06
MGX|EC	1.13.11.54: Acireductone dioxygenase (Fe(2+)-requiring)	MBX	N-carbamoyl-beta-alanine	-0.266903	1.54968e-09	9.68926e-06
MGX|EC	2.8.1.10: Thiazole synthase	MBX	C16:0 LPE	0.266609	1.61736e-09	1.0017e-05
MGX|EC	2.7.7.12: UDP-glucose--hexose-1-phosphate uridylyltransferase	MBX	C16:1 MAG	-0.266367	1.67533e-09	1.02418e-05
MGX|EC	6.3.2.n2: Pup--protein ligase	MBX	niacinamide	-0.266328	1.68486e-09	1.02418e-05
MGX|EC	4.2.1.90: L-rhamnonate dehydratase	MBX	3'-O-methyladenosine	-0.266243	1.70567e-09	1.02732e-05
MGX|EC	4.2.1.2: Fumarate hydratase	MBX	C16:1 MAG	-0.265998	1.76726e-09	1.05474e-05
MGX|EC	2.3.1.129: Acyl-[acyl-carrier-protein]--UDP-N-acetylglucosamine O-acyltransferase	MBX	C16:1 MAG	0.265737	1.83546e-09	1.08557e-05
MGX|EC	4.2.1.32: L(+)-tartrate dehydratase	MBX	C16:1 MAG	-0.265532	1.89066e-09	1.10824e-05
MGX|EC	6.1.1.7: Alanine--tRNA ligase	MBX	2-hydroxyhexadecanoate	0.265388	1.93047e-09	1.12025e-05
MGX|EC	4.6.1.12: 2-C-methyl-D-erythritol 2,4-cyclodiphosphate synthase	MBX	inosine	0.265319	1.94988e-09	1.12025e-05
MGX|EC	3.6.1.3: Adenosinetriphosphatase	MBX	cholesterol	-0.265275	1.96234e-09	1.12025e-05
MGX|EC	5.1.1.1: Alanine racemase	MBX	C16:0 LPE	-0.26517	1.99229e-09	1.12754e-05
MGX|EC	1.4.1.16: Diaminopimelate dehydrogenase	MBX	propionate	0.264848	2.08725e-09	1.16514e-05
MGX|EC	5.3.1.14: L-rhamnose isomerase	MBX	adenosine	0.264776	2.10892e-09	1.16514e-05
MGX|EC	2.1.3.3: Ornithine carbamoyltransferase	MBX	adenosine	-0.264725	2.12459e-09	1.16514e-05
MGX|EC	2.1.2.1: Glycine hydroxymethyltransferase	MBX	2-hydroxy-3-methylbutyrate	-0.264708	2.12972e-09	1.16514e-05
MGX|EC	2.7.1.130: Tetraacyldisaccharide 4'-kinase	MBX	C16:1 MAG	0.264444	2.21226e-09	1.18613e-05
MGX|EC	2.7.1.30: Glycerol kinase	MBX	adenosine	-0.264436	2.21496e-09	1.18613e-05
MGX|EC	6.1.1.7: Alanine--tRNA ligase	MBX	cholesterol	-0.264363	2.2382e-09	1.18613e-05
MGX|EC	6.1.1.5: Isoleucine--tRNA ligase	MBX	uridine	-0.264357	2.24036e-09	1.18613e-05
MGX|EC	6.1.1.7: Alanine--tRNA ligase	MBX	5alpha-cholestan-3beta-ol	0.264179	2.29856e-09	1.19049e-05
MGX|EC	1.1.1.95: Phosphoglycerate dehydrogenase	MBX	C16:1 MAG	-0.26417	2.30127e-09	1.19049e-05
MGX|EC	2.7.7.12: UDP-glucose--hexose-1-phosphate uridylyltransferase	MBX	C16:0 LPE	-0.264165	2.30299e-09	1.19049e-05
MGX|EC	6.1.1.20: Phenylalanine--tRNA ligase	MBX	hydroxymyristate	0.263943	2.37789e-09	1.21961e-05
MGX|EC	6.1.1.3: Threonine--tRNA ligase	MBX	adenosine	-0.263544	2.51788e-09	1.28032e-05
MGX|EC	6.1.1.10: Methionine--tRNA ligase	MBX	cholesterol	-0.263496	2.53528e-09	1.28032e-05
MGX|EC	3.2.2.9: Adenosylhomocysteine nucleosidase	MBX	pyrocatechol	0.263185	2.65092e-09	1.3285e-05
MGX|EC	2.7.8.5: CDP-diacylglycerol--glycerol-3-phosphate 3-phosphatidyltransferase	MBX	C16:1 MAG	-0.262874	2.77186e-09	1.36506e-05
MGX|EC	2.1.1.172: 16S rRNA (guanine(1207)-N(2))-methyltransferase	MBX	C8 carnitine	0.26287	2.7735e-09	1.36506e-05
MGX|EC	4.2.1.151: Chorismate dehydratase	MBX	cholate	-0.262838	2.78625e-09	1.36506e-05
MGX|EC	2.4.1.1: Glycogen phosphorylase	MBX	glycocholate	-0.262613	2.87717e-09	1.39917e-05
MGX|EC	3.6.4.13: RNA helicase	MBX	3'-O-methyladenosine	-0.262492	2.92738e-09	1.41311e-05
MGX|EC	2.4.1.211: 1,3-beta-galactosyl-N-acetylhexosamine phosphorylase	MBX	adenosine	-0.262413	2.96077e-09	1.4166e-05
MGX|EC	1.8.98.1: CoB--CoM heterodisulfide reductase	MBX	linoleoylethanolamide	-0.262373	2.97775e-09	1.4166e-05
MGX|EC	1.5.1.2: Pyrroline-5-carboxylate reductase	MBX	adenosine	0.262044	3.1205e-09	1.47383e-05
MGX|EC	1.5.1.36: Flavin reductase (NADH)	MBX	3'-O-methyladenosine	-0.261874	3.19712e-09	1.49923e-05
MGX|EC	5.1.1.3: Glutamate racemase	MBX	C18:1 LPE	0.261636	3.3074e-09	1.5307e-05
MGX|EC	6.1.1.20: Phenylalanine--tRNA ligase	MBX	uridine	-0.261624	3.31305e-09	1.5307e-05
MGX|EC	2.8.1.10: Thiazole synthase	MBX	C16:1 MAG	0.26158	3.33417e-09	1.5307e-05
MGX|EC	4.1.99.18: Cyclic pyranopterin phosphate synthase	MBX	C16:1 MAG	-0.261249	3.49481e-09	1.5933e-05
MGX|EC	4.1.3.36: 1,4-dihydroxy-2-naphthoyl-CoA synthase	MBX	C16:0 LPE	0.261037	3.60154e-09	1.6064e-05
MGX|EC	4.1.3.36: 1,4-dihydroxy-2-naphthoyl-CoA synthase	MBX	inosine	0.261029	3.60556e-09	1.6064e-05
MGX|EC	4.2.1.90: L-rhamnonate dehydratase	MBX	N-carbamoyl-beta-alanine	-0.261017	3.61167e-09	1.6064e-05
MGX|EC	2.1.1.170: 16S rRNA (guanine(527)-N(7))-methyltransferase	MBX	C8 carnitine	0.260963	3.63976e-09	1.6064e-05
MGX|EC	6.3.4.18: 5-(carboxyamino)imidazole ribonucleotide synthase	MBX	nicotinate	-0.260951	3.64588e-09	1.6064e-05
MGX|EC	6.1.1.20: Phenylalanine--tRNA ligase	MBX	phytosphingosine	-0.260566	3.8504e-09	1.6852e-05
MGX|EC	5.1.1.3: Glutamate racemase	MBX	C16:0 LPE	0.260345	3.97267e-09	1.72561e-05
MGX|EC	4.2.1.90: L-rhamnonate dehydratase	MBX	N-acetylhistamine	0.260305	3.9953e-09	1.72561e-05
MGX|EC	3.2.1.135: Neopullulanase	MBX	nicotinate	0.260024	4.15747e-09	1.78392e-05
MGX|EC	2.7.1.25: Adenylyl-sulfate kinase	MBX	cholesterol	0.25996	4.19508e-09	1.78837e-05
MGX|EC	1.1.1.3: Homoserine dehydrogenase	MBX	C16:0 LPE	-0.259815	4.28197e-09	1.81363e-05
MGX|EC	4.2.1.20: Tryptophan synthase	MBX	cholesterol	0.259708	4.34712e-09	1.82942e-05
MGX|EC	6.1.1.9: Valine--tRNA ligase	MBX	5alpha-cholestan-3beta-ol	0.25958	4.42664e-09	1.84039e-05
MGX|EC	2.7.7.8: Polyribonucleotide nucleotidyltransferase	MBX	2-hydroxyhexadecanoate	0.259576	4.42924e-09	1.84039e-05
MGX|EC	6.4.1.3: Propionyl-CoA carboxylase	MBX	cholate	-0.259394	4.54425e-09	1.8763e-05
MGX|EC	2.1.3.9: N-acetylornithine carbamoyltransferase	MBX	sphinganine	0.25926	4.63114e-09	1.90023e-05
MGX|EC	3.6.1.1: Inorganic diphosphatase	MBX	cholesterol	-0.259109	4.73067e-09	1.91842e-05
MGX|EC	6.1.1.9: Valine--tRNA ligase	MBX	adenosine	-0.259104	4.73394e-09	1.91842e-05
MGX|EC	6.1.1.5: Isoleucine--tRNA ligase	MBX	5alpha-cholestan-3beta-ol	0.258864	4.89641e-09	1.9721e-05
MGX|EC	6.3.5.1: NAD(+) synthase (glutamine-hydrolyzing)	MBX	p-hydroxyphenylacetate	-0.258689	5.0189e-09	2.0091e-05
MGX|EC	6.4.1.3: Propionyl-CoA carboxylase	MBX	linoleoyl ethanolamide	-0.25861	5.07451e-09	2.01087e-05
MGX|EC	6.1.1.1: Tyrosine--tRNA ligase	MBX	inosine	0.258569	5.10426e-09	2.01087e-05
MGX|EC	6.1.1.3: Threonine--tRNA ligase	MBX	phytosphingosine	-0.258553	5.11521e-09	2.01087e-05
MGX|EC	2.7.7.60: 2-C-methyl-D-erythritol 4-phosphate cytidylyltransferase	MBX	inosine	0.258501	5.1531e-09	2.01371e-05
MGX|EC	1.1.1.38: Malate dehydrogenase (oxaloacetate-decarboxylating)	MBX	C16:1 MAG	-0.258391	5.23323e-09	2.03292e-05
MGX|EC	1.1.3.15: (S)-2-hydroxy-acid oxidase	MBX	C16:0 LPE	-0.25804	5.49787e-09	2.12316e-05
MGX|EC	1.8.98.1: CoB--CoM heterodisulfide reductase	MBX	linoleoyl ethanolamide	-0.257934	5.57994e-09	2.1317e-05
MGX|EC	6.1.1.2: Tryptophan--tRNA ligase	MBX	inosine	-0.257928	5.58492e-09	2.1317e-05
MGX|EC	5.3.1.1: Triose-phosphate isomerase	MBX	12.13-diHOME	-0.257752	5.72415e-09	2.17221e-05
MGX|EC	2.2.1.6: Acetolactate synthase	MBX	C16:1 MAG	-0.257651	5.80528e-09	2.19034e-05
MGX|EC	2.3.1.9: Acetyl-CoA C-acetyltransferase	MBX	ornithine	0.25756	5.87996e-09	2.20584e-05
MGX|EC	1.5.1.2: Pyrroline-5-carboxylate reductase	MBX	propionate	0.257456	5.96631e-09	2.22172e-05
MGX|EC	1.7.1.13: PreQ(1) synthase	MBX	C16:0 LPE	0.257427	5.98999e-09	2.22172e-05
MGX|EC	6.3.4.18: 5-(carboxyamino)imidazole ribonucleotide synthase	MBX	riboflavin	-0.257036	6.32715e-09	2.33181e-05
MGX|EC	3.6.5.3: Protein-synthesizing GTPase	MBX	cholesterol	-0.256991	6.36689e-09	2.33181e-05
MGX|EC	5.1.99.1: Methylmalonyl-CoA epimerase	MBX	cholate	-0.256875	6.47083e-09	2.33181e-05
MGX|EC	2.7.1.30: Glycerol kinase	MBX	C16:1 MAG	-0.256819	6.52145e-09	2.33181e-05
MGX|EC	4.1.1.11: Aspartate 1-decarboxylase	MBX	C16:1 MAG	0.256791	6.547e-09	2.33181e-05
MGX|EC	6.1.1.15: Proline--tRNA ligase	MBX	lithocholate	0.256769	6.56742e-09	2.33181e-05
MGX|EC	6.3.2.1: Pantoate--beta-alanine ligase (AMP-forming)	MBX	C16:1 MAG	0.256758	6.57706e-09	2.33181e-05
MGX|EC	3.5.4.31: S-methyl-5'-thioadenosine deaminase	MBX	cytosine	-0.256721	6.61107e-09	2.33181e-05
MGX|EC	2.3.1.129: Acyl-[acyl-carrier-protein]--UDP-N-acetylglucosamine O-acyltransferase	MBX	inosine	0.256719	6.61306e-09	2.33181e-05
MGX|EC	6.1.1.1: Tyrosine--tRNA ligase	MBX	hypoxanthine	0.256688	6.64197e-09	2.33181e-05
MGX|EC	4.2.1.8: Mannonate dehydratase	MBX	C16:1 MAG	0.256621	6.70353e-09	2.3409e-05
MGX|EC	2.6.1.42: Branched-chain-amino-acid transaminase	MBX	C16:1 MAG	-0.256521	6.79837e-09	2.36146e-05
MGX|EC	3.1.3.16: Protein-serine/threonine phosphatase	MBX	C16:1 MAG	-0.2563	7.01075e-09	2.42241e-05
MGX|EC	2.4.2.29: tRNA-guanine(34) transglycosylase	MBX	lithocholate	0.256247	7.06199e-09	2.42734e-05
MGX|EC	4.4.1.5: Lactoylglutathione lyase	MBX	C16:0 LPE	-0.256157	7.15165e-09	2.44121e-05
MGX|EC	5.1.99.1: Methylmalonyl-CoA epimerase	MBX	linoleoyl ethanolamide	-0.256132	7.1767e-09	2.44121e-05
MGX|EC	2.4.2.9: Uracil phosphoribosyltransferase	MBX	adenosine	-0.255939	7.37128e-09	2.47467e-05
MGX|EC	2.7.1.33: Pantothenate kinase	MBX	inosine	-0.255939	7.37199e-09	2.47467e-05
MGX|EC	5.3.1.1: Triose-phosphate isomerase	MBX	C18:2 LPC	-0.255905	7.40643e-09	2.47467e-05
MGX|EC	3.5.4.25: GTP cyclohydrolase II	MBX	C16:1 MAG	-0.255885	7.42742e-09	2.47467e-05
MGX|EC	4.1.3.6: Citrate (pro-3S)-lyase	MBX	alanine	0.255832	7.48147e-09	2.47467e-05
MGX|EC	2.7.7.87: L-threonylcarbamoyladenylate synthase	MBX	C16:0 LPE	-0.255813	7.50125e-09	2.47467e-05
MGX|EC	3.6.3.27: Phosphate-transporting ATPase	MBX	adenosine	-0.25577	7.54678e-09	2.47725e-05
MGX|EC	1.14.14.9: 4-hydroxyphenylacetate 3-monooxygenase	MBX	3'-O-methyladenosine	-0.255669	7.65321e-09	2.49968e-05
MGX|EC	2.5.1.74: 1,4-dihydroxy-2-naphthoate polyprenyltransferase	MBX	C16:0 LPE	0.255357	7.99198e-09	2.59741e-05
MGX|EC	4.2.1.70: Pseudouridylate synthase	MBX	pyrocatechol	-0.255084	8.29973e-09	2.68414e-05
MGX|EC	3.6.3.17: Monosaccharide-transporting ATPase	MBX	C16:0 LPE	-0.254967	8.43567e-09	2.68479e-05
MGX|EC	4.2.1.44: Myo-inosose-2 dehydratase	MBX	2-hydroxyhexadecanoate	0.254953	8.45155e-09	2.68479e-05
MGX|EC	2.7.1.130: Tetraacyldisaccharide 4'-kinase	MBX	inosine	0.254934	8.47434e-09	2.68479e-05
MGX|EC	1.1.1.3: Homoserine dehydrogenase	MBX	adenosine	-0.254929	8.48011e-09	2.68479e-05
MGX|EC	4.1.99.1: Tryptophanase	MBX	cytosine	-0.254907	8.50621e-09	2.68479e-05
MGX|EC	3.2.1.156: Oligosaccharide reducing-end xylanase	MBX	1-methylnicotinamide	-0.254777	8.66022e-09	2.72032e-05
MGX|EC	2.1.1.74: (FADH(2)-oxidizing)	MBX	adenosine	-0.254725	8.72243e-09	2.72497e-05
MGX|EC	5.1.99.1: Methylmalonyl-CoA epimerase	MBX	3-methyladipate/pimelate	0.254696	8.75805e-09	2.72497e-05
MGX|EC	3.6.3.27: Phosphate-transporting ATPase	MBX	inosine	-0.254612	8.85963e-09	2.74358e-05
MGX|EC	2.3.1.39: [Acyl-carrier-protein] S-malonyltransferase	MBX	C20:4 carnitine	0.254574	8.90696e-09	2.74528e-05
MGX|EC	2.3.1.222: Phosphate propanoyltransferase	MBX	adenosine	-0.254527	8.96427e-09	2.75004e-05
MGX|EC	3.2.2.9: Adenosylhomocysteine nucleosidase	MBX	adenosine	0.254484	9.0185e-09	2.75337e-05
MGX|EC	4.2.1.113: o-succinylbenzoate synthase	MBX	C16:0 LPE	0.254451	9.05902e-09	2.75337e-05
MGX|EC	2.7.4.9: dTMP kinase	MBX	phytosphingosine	-0.254188	9.39453e-09	2.84219e-05
MGX|EC	1.3.1.12: Prephenate dehydrogenase	MBX	cholesterol	-0.254079	9.53692e-09	2.87203e-05
MGX|EC	4.1.3.6: Citrate (pro-3S)-lyase	MBX	glycine	0.254009	9.62914e-09	2.88088e-05
MGX|EC	5.2.1.8: Peptidylprolyl isomerase	MBX	C16:0 LPE	0.253961	9.69269e-09	2.88088e-05
MGX|EC	4.1.2.25: Dihydroneopterin aldolase	MBX	C16:1 MAG	0.253957	9.69795e-09	2.88088e-05
MGX|EC	1.2.99.5: Formylmethanofuran dehydrogenase	MBX	C14 carnitine	-0.253903	9.77036e-09	2.88931e-05
MGX|EC	2.2.1.9: synthase	MBX	inosine	0.253826	9.8743e-09	2.89657e-05
MGX|EC	2.1.2.1: Glycine hydroxymethyltransferase	MBX	valine	-0.25382	9.88314e-09	2.89657e-05
MGX|EC	2.5.1.3: Thiamine-phosphate diphosphorylase	MBX	3'-O-methyladenosine	0.253515	1.03071e-08	3.0074e-05
MGX|EC	6.1.1.2: Tryptophan--tRNA ligase	MBX	C16:0 LPE	-0.253406	1.04632e-08	3.02577e-05
MGX|EC	3.6.1.1: Inorganic diphosphatase	MBX	C34:3 DAG	-0.253404	1.04652e-08	3.02577e-05
MGX|EC	1.6.1.2: NAD(P)(+) transhydrogenase (Re/Si-specific)	MBX	3'-O-methyladenosine	-0.253326	1.05787e-08	3.02577e-05
MGX|EC	5.1.99.1: Methylmalonyl-CoA epimerase	MBX	chenodeoxycholate	-0.253312	1.05983e-08	3.02577e-05
MGX|EC	2.4.1.20: Cellobiose phosphorylase	MBX	suberate	0.253311	1.06005e-08	3.02577e-05
MGX|EC	1.3.1.9: Enoyl-[acyl-carrier-protein] reductase (NADH)	MBX	inosine	0.253097	1.0917e-08	3.10262e-05
MGX|EC	3.1.3.16: Protein-serine/threonine phosphatase	MBX	adipate	-0.252975	1.11011e-08	3.14136e-05
MGX|EC	2.5.1.16: Spermidine synthase	MBX	C16:1 MAG	-0.252763	1.14282e-08	3.22002e-05
MGX|EC	6.1.1.5: Isoleucine--tRNA ligase	MBX	cholesterol	-0.252638	1.16252e-08	3.26154e-05
MGX|EC	2.1.2.10: Aminomethyltransferase	MBX	12.13-diHOME	-0.252598	1.16904e-08	3.26587e-05
MGX|EC	1.13.11.54: Acireductone dioxygenase (Fe(2+)-requiring)	MBX	C20:4 carnitine	-0.252535	1.17913e-08	3.27353e-05
MGX|EC	4.2.1.70: Pseudouridylate synthase	MBX	adenine	-0.252519	1.18175e-08	3.27353e-05
MGX|EC	4.2.1.151: Chorismate dehydratase	MBX	cytosine	-0.252407	1.19997e-08	3.30214e-05
MGX|EC	5.1.99.1: Methylmalonyl-CoA epimerase	MBX	valine	-0.252379	1.20463e-08	3.30214e-05
MGX|EC	4.1.1.32: Phosphoenolpyruvate carboxykinase (GTP)	MBX	phytosphingosine	-0.252353	1.20886e-08	3.30214e-05
MGX|EC	1.15.1.2: Superoxide reductase	MBX	uracil	0.252333	1.2122e-08	3.30214e-05
MGX|EC	2.1.2.1: Glycine hydroxymethyltransferase	MBX	2-hydroxy-3-methylpentanoate	-0.252255	1.22519e-08	3.32373e-05
MGX|EC	2.1.2.11: 3-methyl-2-oxobutanoate hydroxymethyltransferase	MBX	C16:1 MAG	0.25219	1.23615e-08	3.33967e-05
MGX|EC	1.16.1.1: Mercury(II) reductase	MBX	NH4 C16:1 MAG	-0.25195	1.27732e-08	3.43675e-05
MGX|EC	4.1.1.32: Phosphoenolpyruvate carboxykinase (GTP)	MBX	C12:1 carnitine	-0.251808	1.30245e-08	3.47484e-05
MGX|EC	5.3.1.1: Triose-phosphate isomerase	MBX	C20:5 LPC	-0.2518	1.3038e-08	3.47484e-05
MGX|EC	6.4.1.2: Acetyl-CoA carboxylase	MBX	C16:1 MAG	-0.25178	1.30736e-08	3.47484e-05
MGX|EC	4.1.1.48: Indole-3-glycerol-phosphate synthase	MBX	C16:1 MAG	0.251713	1.3194e-08	3.47749e-05
MGX|EC	4.2.1.70: Pseudouridylate synthase	MBX	uridine	-0.2517	1.32174e-08	3.47749e-05
MGX|EC	2.1.1.74: (FADH(2)-oxidizing)	MBX	inosine	-0.251686	1.32425e-08	3.47749e-05
MGX|EC	3.6.4.13: RNA helicase	MBX	C20:4 carnitine	-0.251552	1.34878e-08	3.52781e-05
MGX|EC	1.1.1.271: GDP-L-fucose synthase	MBX	C16:1 MAG	0.251441	1.36932e-08	3.56733e-05
MGX|EC	2.8.3.9: Butyrate--acetoacetate CoA-transferase	MBX	C16:0 LPE	-0.251185	1.4178e-08	3.66684e-05
MGX|EC	2.7.8.5: CDP-diacylglycerol--glycerol-3-phosphate 3-phosphatidyltransferase	MBX	cholesterol	-0.251181	1.41869e-08	3.66684e-05
MGX|EC	2.7.13.3: Histidine kinase	MBX	C16:0 LPE	-0.251117	1.43106e-08	3.6843e-05
MGX|EC	3.5.4.28: S-adenosylhomocysteine deaminase	MBX	cytosine	-0.250955	1.46298e-08	3.75178e-05
MGX|EC	3.5.4.19: Phosphoribosyl-AMP cyclohydrolase	MBX	adenosine	-0.250724	1.50973e-08	3.85659e-05
MGX|EC	3.7.1.14: 2-hydroxy-6-oxonona-2,4-dienedioate hydrolase	MBX	1-3-7-trimethylurate	-0.250409	1.57575e-08	4.00964e-05
MGX|EC	1.3.1.9: Enoyl-[acyl-carrier-protein] reductase (NADH)	MBX	propionate	0.25035	1.58836e-08	4.02611e-05
MGX|EC	4.1.3.36: 1,4-dihydroxy-2-naphthoyl-CoA synthase	MBX	adenosine	0.250294	1.60042e-08	4.04108e-05
MGX|EC	2.6.1.42: Branched-chain-amino-acid transaminase	MBX	glycine	0.250165	1.62861e-08	4.08636e-05
MGX|EC	1.8.99.2: Adenylyl-sulfate reductase	MBX	C18:0 MAG	-0.250156	1.6308e-08	4.08636e-05
MGX|EC	5.4.99.25: tRNA pseudouridine(55) synthase	MBX	adenosine	0.250089	1.64546e-08	4.10742e-05
MGX|EC	6.1.1.3: Threonine--tRNA ligase	MBX	2-hydroxyhexadecanoate	0.25006	1.6521e-08	4.10837e-05
MGX|EC	3.6.5.n1: Elongation factor 4	MBX	2-hydroxy-3-methylbutyrate	-0.250004	1.66456e-08	4.12374e-05
MGX|EC	2.7.7.41: Phosphatidate cytidylyltransferase	MBX	C16:0 LPE	0.249857	1.69803e-08	4.19083e-05
MGX|EC	5.3.1.14: L-rhamnose isomerase	MBX	p-hydroxyphenylacetate	0.249787	1.71427e-08	4.21507e-05
MGX|EC	2.3.1.222: Phosphate propanoyltransferase	MBX	niacinamide	-0.249606	1.75677e-08	4.30345e-05
MGX|EC	2.3.1.31: Homoserine O-acetyltransferase	MBX	diacetylspermine	-0.249312	1.82811e-08	4.46157e-05
MGX|EC	2.7.1.45: 2-dehydro-3-deoxygluconokinase	MBX	cholesterol	-0.249251	1.84322e-08	4.48179e-05
MGX|EC	2.6.1.11: Acetylornithine transaminase	MBX	C16:0 LPE	-0.249129	1.8738e-08	4.53933e-05
MGX|EC	5.1.3.9: N-acylglucosamine-6-phosphate 2-epimerase	MBX	inosine	-0.249031	1.89861e-08	4.58253e-05
MGX|EC	4.1.1.65: Phosphatidylserine decarboxylase	MBX	C16:0 LPE	0.248733	1.97646e-08	4.75084e-05
MGX|EC	3.5.1.5: Urease	MBX	p-hydroxyphenylacetate	-0.24871	1.98282e-08	4.75084e-05
MGX|EC	2.3.1.180: Beta-ketoacyl-[acyl-carrier-protein] synthase III	MBX	C16:1 MAG	0.248663	1.99533e-08	4.76342e-05
MGX|EC	2.7.7.6: DNA-directed RNA polymerase	MBX	hydroxymyristate	0.248618	2.00739e-08	4.77486e-05
MGX|EC	3.5.4.2: Adenine deaminase	MBX	C16:1 MAG	-0.248551	2.02566e-08	4.80092e-05
MGX|EC	4.2.1.113: o-succinylbenzoate synthase	MBX	cholesterol	0.248485	2.04374e-08	4.82634e-05
MGX|EC	2.7.3.9: Phosphoenolpyruvate--protein phosphotransferase	MBX	C16:1 MAG	-0.248434	2.05777e-08	4.84207e-05
MGX|EC	1.14.14.9: 4-hydroxyphenylacetate 3-monooxygenase	MBX	C20:4 carnitine	-0.248282	2.1004e-08	4.92471e-05
MGX|EC	2.3.1.n2: Phosphate acyltransferase	MBX	C16:0 LPE	-0.248253	2.10849e-08	4.92608e-05
MGX|EC	6.3.4.13: Phosphoribosylamine--glycine ligase	MBX	inosine	0.248216	2.11916e-08	4.93347e-05
MGX|EC	6.3.4.20: 7-cyano-7-deazaguanine synthase	MBX	C16:0 LPE	0.247924	2.20394e-08	5.10473e-05
MGX|EC	3.1.26.3: Ribonuclease III	MBX	C16:0 LPE	0.247909	2.20828e-08	5.10473e-05
MGX|EC	2.3.3.13: 2-isopropylmalate synthase	MBX	C16:1 MAG	0.247832	2.23137e-08	5.14002e-05
MGX|EC	2.5.1.55: 3-deoxy-8-phosphooctulonate synthase	MBX	C16:0 LPE	0.247793	2.24307e-08	5.14889e-05
MGX|EC	3.6.1.3: Adenosinetriphosphatase	MBX	hydroxymyristate	0.247631	2.29229e-08	5.24354e-05
MGX|EC	2.4.2.18: Anthranilate phosphoribosyltransferase	MBX	cholesterol	0.247571	2.31087e-08	5.26768e-05
MGX|EC	3.5.4.2: Adenine deaminase	MBX	adenosine	-0.247409	2.36159e-08	5.36467e-05
MGX|EC	6.1.1.15: Proline--tRNA ligase	MBX	2-hydroxy-3-methylbutyrate	-0.247313	2.39202e-08	5.41508e-05
MGX|EC	3.6.3.31: Polyamine-transporting ATPase	MBX	inosine	-0.247106	2.45944e-08	5.54856e-05
MGX|EC	1.4.4.2: Glycine dehydrogenase (aminomethyl-transferring)	MBX	adenosine	-0.247008	2.49162e-08	5.59787e-05
MGX|EC	3.5.1.18: Succinyl-diaminopimelate desuccinylase	MBX	glycine	0.246988	2.49835e-08	5.59787e-05
MGX|EC	2.1.3.3: Ornithine carbamoyltransferase	MBX	cholesterol	-0.246954	2.50968e-08	5.60413e-05
MGX|EC	6.1.1.9: Valine--tRNA ligase	MBX	phytosphingosine	-0.246905	2.52636e-08	5.62225e-05
MGX|EC	2.5.1.54: 3-deoxy-7-phosphoheptulonate synthase	MBX	cholesterol	-0.246723	2.58855e-08	5.74119e-05
MGX|EC	3.4.21.88: Repressor LexA	MBX	C16:1 MAG	-0.246521	2.65918e-08	5.878e-05
MGX|EC	2.7.7.27: Glucose-1-phosphate adenylyltransferase	MBX	C16:1 MAG	-0.246488	2.67115e-08	5.88463e-05
MGX|EC	5.4.99.25: tRNA pseudouridine(55) synthase	MBX	C16:0 LPE	0.246444	2.68672e-08	5.88666e-05
MGX|EC	2.4.1.18: 1,4-alpha-glucan branching enzyme	MBX	eicosatrienoate	-0.246435	2.69e-08	5.88666e-05
MGX|EC	2.7.11.1: Non-specific serine/threonine protein kinase	MBX	cholesterol	-0.246277	2.74724e-08	5.97907e-05
MGX|EC	2.4.1.25: 4-alpha-glucanotransferase	MBX	C16:0 LPE	-0.246268	2.75045e-08	5.97907e-05
MGX|EC	3.3.1.1: Adenosylhomocysteinase	MBX	adipate	0.246236	2.76245e-08	5.98534e-05
MGX|EC	2.7.7.27: Glucose-1-phosphate adenylyltransferase	MBX	C16:0 LPE	-0.246072	2.82346e-08	6.08676e-05
MGX|EC	5.4.2.10: Phosphoglucosamine mutase	MBX	C16:1 MAG	-0.246047	2.83287e-08	6.08676e-05
MGX|EC	2.7.7.87: L-threonylcarbamoyladenylate synthase	MBX	cholesterol	-0.246036	2.83707e-08	6.08676e-05
MGX|EC	6.2.1.26: o-succinylbenzoate--CoA ligase	MBX	biliverdin	0.246007	2.84774e-08	6.08974e-05
MGX|EC	1.4.1.16: Diaminopimelate dehydrogenase	MBX	C16:1 MAG	0.245866	2.90207e-08	6.18579e-05
MGX|EC	5.1.1.3: Glutamate racemase	MBX	adenosine	0.245838	2.91273e-08	6.18841e-05
MGX|EC	3.5.1.88: Peptide deformylase	MBX	citrate	-0.245788	2.932e-08	6.20926e-05
MGX|EC	2.3.1.12: Dihydrolipoyllysine-residue acetyltransferase	MBX	3'-O-methyladenosine	-0.24567	2.97871e-08	6.27136e-05
MGX|EC	2.1.1.197: Malonyl-[acyl-carrier protein] O-methyltransferase	MBX	cholesterol	0.245641	2.98987e-08	6.27136e-05
MGX|EC	2.6.1.42: Branched-chain-amino-acid transaminase	MBX	sphinganine	-0.245641	2.98998e-08	6.27136e-05
MGX|EC	2.7.9.3: Selenide, water dikinase	MBX	C16:0 LPE	-0.245599	3.00672e-08	6.27234e-05
MGX|EC	2.4.2.9: Uracil phosphoribosyltransferase	MBX	C16:0 LPE	-0.245592	3.00956e-08	6.27234e-05
MGX|EC	3.1.21.2: Deoxyribonuclease IV	MBX	1-methylguanine	-0.245546	3.02799e-08	6.29077e-05
MGX|EC	4.2.1.20: Tryptophan synthase	MBX	glycine	-0.245507	3.0437e-08	6.30347e-05
MGX|EC	5.3.1.1: Triose-phosphate isomerase	MBX	cytosine	-0.245333	3.11514e-08	6.43114e-05
MGX|EC	5.1.3.3: Aldose 1-epimerase	MBX	C16:1 MAG	0.245266	3.14276e-08	6.46641e-05
MGX|EC	6.1.1.5: Isoleucine--tRNA ligase	MBX	2-hydroxyhexadecanoate	0.245244	3.15192e-08	6.46641e-05
MGX|EC	2.1.1.163: Demethylmenaquinone methyltransferase	MBX	C16:1 MAG	0.245199	3.17107e-08	6.48543e-05
MGX|EC	4.4.1.5: Lactoylglutathione lyase	MBX	C16:1 MAG	-0.244831	3.32957e-08	6.76823e-05
MGX|EC	6.1.1.3: Threonine--tRNA ligase	MBX	5alpha-cholestan-3beta-ol	0.244806	3.34054e-08	6.76823e-05
MGX|EC	4.1.1.32: Phosphoenolpyruvate carboxykinase (GTP)	MBX	adenosine	-0.244793	3.34622e-08	6.76823e-05
MGX|EC	3.5.4.16: GTP cyclohydrolase I	MBX	C16:0 LPE	0.244783	3.35059e-08	6.76823e-05
MGX|EC	2.7.7.56: tRNA nucleotidyltransferase	MBX	adenosine	-0.244748	3.36638e-08	6.77928e-05
MGX|EC	2.2.1.9: synthase	MBX	propionate	0.244712	3.38225e-08	6.7904e-05
MGX|EC	2.3.3.13: 2-isopropylmalate synthase	MBX	undecanedionate	0.244651	3.40998e-08	6.8252e-05
MGX|EC	2.4.2.29: tRNA-guanine(34) transglycosylase	MBX	choline	-0.244493	3.48192e-08	6.94801e-05
MGX|EC	4.2.1.49: Urocanate hydratase	MBX	cytosine	-0.244444	3.50468e-08	6.97222e-05
MGX|EC	3.5.1.16: Acetylornithine deacetylase	MBX	sebacate	-0.244359	3.54425e-08	7.01514e-05
MGX|EC	2.7.9.3: Selenide, water dikinase	MBX	C16:1 MAG	-0.244342	3.55195e-08	7.01514e-05
MGX|EC	4.2.1.151: Chorismate dehydratase	MBX	valine	-0.24432	3.56245e-08	7.01514e-05
MGX|EC	2.8.1.4: tRNA sulfurtransferase	MBX	cholesterol	-0.244306	3.56899e-08	7.01514e-05
MGX|EC	3.1.1.11: Pectinesterase	MBX	propionate	0.244272	3.58512e-08	7.02582e-05
MGX|EC	6.3.1.11: Glutamate--putrescine ligase	MBX	1-3-7-trimethylurate	-0.244215	3.6121e-08	7.0576e-05
MGX|EC	5.4.2.7: Phosphopentomutase	MBX	C16:0 LPE	-0.244054	3.69004e-08	7.1885e-05
MGX|EC	1.4.1.3: Glutamate dehydrogenase (NAD(P)(+))	MBX	sphinganine	0.244016	3.70867e-08	7.19806e-05
MGX|EC	2.1.2.1: Glycine hydroxymethyltransferase	MBX	3-methyladipate/pimelate	0.243999	3.71687e-08	7.19806e-05
MGX|EC	2.1.1.163: Demethylmenaquinone methyltransferase	MBX	C16:0 LPE	0.243819	3.8063e-08	7.34957e-05
MGX|EC	4.2.1.2: Fumarate hydratase	MBX	adenosine	-0.243638	3.89786e-08	7.50429e-05
MGX|EC	5.4.99.23: 23S rRNA pseudouridine(1911/1915/1917) synthase	MBX	C8 carnitine	0.243555	3.94078e-08	7.56474e-05
MGX|EC	4.1.99.2: Tyrosine phenol-lyase	MBX	imidazole propionate	-0.243503	3.96806e-08	7.59489e-05
MGX|EC	5.1.3.3: Aldose 1-epimerase	MBX	C16:0 LPE	0.243302	4.07437e-08	7.73734e-05
MGX|EC	4.2.1.113: o-succinylbenzoate synthase	MBX	inosine	0.243301	4.07506e-08	7.73734e-05
MGX|EC	3.4.11.18: Methionyl aminopeptidase	MBX	C20:4 LPE	0.243296	4.07784e-08	7.73734e-05
MGX|EC	4.2.1.32: L(+)-tartrate dehydratase	MBX	adipate	-0.243183	4.1385e-08	7.82895e-05
MGX|EC	1.9.3.1: Cytochrome-c oxidase	MBX	C18:0 LPE-A	0.243162	4.14998e-08	7.82895e-05
MGX|EC	1.4.1.16: Diaminopimelate dehydrogenase	MBX	inosine	0.242993	4.24365e-08	7.98011e-05
MGX|EC	4.1.3.36: 1,4-dihydroxy-2-naphthoyl-CoA synthase	MBX	cholesterol	0.242973	4.25441e-08	7.98011e-05
MGX|EC	2.7.4.16: Thiamine-phosphate kinase	MBX	C16:1 MAG	0.242892	4.30023e-08	8.02272e-05
MGX|EC	2.7.8.13: Phospho-N-acetylmuramoyl-pentapeptide-transferase	MBX	inosine	0.242889	4.30157e-08	8.02272e-05
MGX|EC	3.1.21.2: Deoxyribonuclease IV	MBX	acetylcholine	0.242831	4.33453e-08	8.05416e-05
MGX|EC	6.1.1.7: Alanine--tRNA ligase	MBX	eicosatrienoate	-0.242817	4.34296e-08	8.05416e-05
MGX|EC	1.5.1.36: Flavin reductase (NADH)	MBX	C20:4 carnitine	-0.242674	4.42503e-08	8.18225e-05
MGX|EC	1.7.1.7: GMP reductase	MBX	2-aminobutyrate	0.242604	4.46578e-08	8.18225e-05
MGX|EC	2.6.1.57: Aromatic-amino-acid transaminase	MBX	C20:4 carnitine	-0.242599	4.46853e-08	8.18225e-05
MGX|EC	4.1.2.4: Deoxyribose-phosphate aldolase	MBX	inosine	-0.242598	4.46967e-08	8.18225e-05
MGX|EC	3.5.1.88: Peptide deformylase	MBX	phytosphingosine	-0.24259	4.47435e-08	8.18225e-05
MGX|EC	6.1.1.16: Cysteine--tRNA ligase	MBX	propionate	0.242559	4.49257e-08	8.19275e-05
MGX|EC	6.3.2.1: Pantoate--beta-alanine ligase (AMP-forming)	MBX	cholesterol	0.242449	4.55747e-08	8.243e-05
MGX|EC	3.1.1.96: D-aminoacyl-tRNA deacylase	MBX	propionate	0.242404	4.58458e-08	8.243e-05
MGX|EC	2.3.1.181: Lipoyl(octanoyl) transferase	MBX	adipate	0.242393	4.59133e-08	8.243e-05
MGX|EC	2.2.1.2: Transaldolase	MBX	C18:2 LPC	-0.242381	4.5982e-08	8.243e-05
MGX|EC	2.7.4.8: Guanylate kinase	MBX	NH4 C16:1 MAG	0.242381	4.59841e-08	8.243e-05
MGX|EC	3.4.24.71: Endothelin-converting enzyme 1	MBX	linoleoylethanolamide	-0.242364	4.60857e-08	8.243e-05
MGX|EC	2.1.3.9: N-acetylornithine carbamoyltransferase	MBX	adipate	0.24235	4.61742e-08	8.243e-05
MGX|EC	2.8.1.10: Thiazole synthase	MBX	biotin	0.242344	4.62057e-08	8.243e-05
MGX|EC	3.3.1.1: Adenosylhomocysteinase	MBX	cytosine	-0.242267	4.66793e-08	8.29552e-05
MGX|EC	2.6.1.42: Branched-chain-amino-acid transaminase	MBX	C16:0 LPE	-0.242255	4.67528e-08	8.29552e-05
MGX|EC	4.2.1.70: Pseudouridylate synthase	MBX	cytosine	-0.242207	4.70463e-08	8.32509e-05
MGX|EC	4.1.3.36: 1,4-dihydroxy-2-naphthoyl-CoA synthase	MBX	NH4 C34:3 DAG	0.242136	4.74811e-08	8.37945e-05
MGX|EC	3.5.4.2: Adenine deaminase	MBX	inosine	-0.242021	4.82067e-08	8.47334e-05
MGX|EC	2.5.1.9: Riboflavin synthase	MBX	chenodeoxycholate	-0.24201	4.82713e-08	8.47334e-05
MGX|EC	2.7.7.87: L-threonylcarbamoyladenylate synthase	MBX	NH4 C34:3 DAG	-0.24191	4.89084e-08	8.5242e-05
MGX|EC	2.1.1.298: Ribosomal protein L3 N(5)-glutamine methyltransferase	MBX	3'-O-methyladenosine	-0.24191	4.89092e-08	8.5242e-05
MGX|EC	2.7.7.41: Phosphatidate cytidylyltransferase	MBX	inosine	0.241904	4.89506e-08	8.5242e-05
MGX|EC	2.8.3.5: 3-oxoacid CoA-transferase	MBX	C16:1 MAG	-0.241856	4.92547e-08	8.55448e-05
MGX|EC	5.1.1.1: Alanine racemase	MBX	adenosine	-0.241786	4.97074e-08	8.60409e-05
MGX|EC	1.1.99.33: Formate dehydrogenase (acceptor)	MBX	C20:4 carnitine	-0.241772	4.98025e-08	8.60409e-05
MGX|EC	2.3.1.19: Phosphate butyryltransferase	MBX	C20:5 LPC	-0.241653	5.05839e-08	8.69637e-05
MGX|EC	4.1.2.13: Fructose-bisphosphate aldolase	MBX	inosine	-0.24165	5.06016e-08	8.69637e-05
MGX|EC	4.1.1.32: Phosphoenolpyruvate carboxykinase (GTP)	MBX	creatine	-0.241391	5.23422e-08	8.97202e-05
MGX|EC	4.1.2.13: Fructose-bisphosphate aldolase	MBX	C16:1 MAG	-0.241273	5.31569e-08	9.08795e-05
MGX|EC	2.1.1.72: Site-specific DNA-methyltransferase (adenine-specific)	MBX	C16:0 LPC	-0.241208	5.36061e-08	9.14094e-05
MGX|EC	2.4.2.18: Anthranilate phosphoribosyltransferase	MBX	glycine	-0.241158	5.39571e-08	9.17696e-05
MGX|EC	2.3.1.19: Phosphate butyryltransferase	MBX	C18:2 LPC	-0.241109	5.43012e-08	9.19005e-05
MGX|EC	4.1.1.32: Phosphoenolpyruvate carboxykinase (GTP)	MBX	C14:2 carnitine	-0.24109	5.44398e-08	9.19005e-05
MGX|EC	3.5.4.19: Phosphoribosyl-AMP cyclohydrolase	MBX	phytosphingosine	-0.241088	5.4454e-08	9.19005e-05
MGX|EC	2.1.1.223: tRNA(1)(Val) (adenine(37)-N(6))-methyltransferase	MBX	C16:0 LPE	0.24094	5.55129e-08	9.34474e-05
MGX|EC	2.1.1.207: tRNA (cytidine(34)-2'-O)-methyltransferase	MBX	C16:1 MAG	-0.240837	5.62609e-08	9.43439e-05
MGX|EC	6.1.1.21: Histidine--tRNA ligase	MBX	C16:1 MAG	0.240827	5.6333e-08	9.43439e-05
MGX|EC	2.1.1.72: Site-specific DNA-methyltransferase (adenine-specific)	MBX	C18:0 LPC	-0.240541	5.84746e-08	9.74821e-05
MGX|EC	2.5.1.90: All-trans-octaprenyl-diphosphate synthase	MBX	C20:4 carnitine	-0.240534	5.85274e-08	9.74821e-05
MGX|EC	3.5.3.11: Agmatinase	MBX	cholesterol	-0.240514	5.86775e-08	9.74821e-05
MGX|EC	5.1.1.1: Alanine racemase	MBX	cholesterol	-0.240498	5.88007e-08	9.74821e-05
MGX|EC	1.6.1.2: NAD(P)(+) transhydrogenase (Re/Si-specific)	MBX	C16:1 MAG	-0.240466	5.90467e-08	9.76434e-05
MGX|EC	2.1.3.3: Ornithine carbamoyltransferase	MBX	C16:0 LPE	-0.240365	5.98218e-08	9.86765e-05
MGX|EC	1.8.99.2: Adenylyl-sulfate reductase	MBX	p-hydroxyphenylacetate	-0.240292	6.03956e-08	9.91791e-05
MGX|EC	4.2.1.20: Tryptophan synthase	MBX	inosine	0.240288	6.04286e-08	9.91791e-05
MGX|EC	2.6.1.83: LL-diaminopimelate aminotransferase	MBX	C20:4 carnitine	0.240235	6.08426e-08	9.96095e-05
MGX|EC	2.1.3.3: Ornithine carbamoyltransferase	MBX	inosine	-0.240153	6.14903e-08	0.00010042
MGX|EC	2.1.1.266: 23S rRNA (adenine(2030)-N(6))-methyltransferase	MBX	3'-O-methyladenosine	-0.240088	6.2011e-08	0.000101018
MGX|EC	2.4.2.2: Pyrimidine-nucleoside phosphorylase	MBX	C16:1 MAG	-0.240028	6.25022e-08	0.000101517
MGX|EC	2.1.1.207: tRNA (cytidine(34)-2'-O)-methyltransferase	MBX	cholesterol	-0.240012	6.2626e-08	0.000101517
MGX|EC	3.5.4.2: Adenine deaminase	MBX	NH4 C34:3 DAG	-0.23997	6.29713e-08	0.000101825
MGX|EC	6.3.4.20: 7-cyano-7-deazaguanine synthase	MBX	inosine	0.23995	6.31321e-08	0.000101834
MGX|EC	4.2.1.2: Fumarate hydratase	MBX	inosine	-0.23988	6.37104e-08	0.000102515
MGX|EC	4.6.1.12: 2-C-methyl-D-erythritol 2,4-cyclodiphosphate synthase	MBX	C16:1 MAG	0.239849	6.39708e-08	0.000102682
MGX|EC	3.5.4.16: GTP cyclohydrolase I	MBX	C16:1 MAG	0.239666	6.54993e-08	0.000104854
MGX|EC	2.8.3.8: Acetate CoA-transferase	MBX	C16:0 LPE	-0.239649	6.5643e-08	0.000104854
MGX|EC	3.6.1.3: Adenosinetriphosphatase	MBX	2-hydroxyhexadecanoate	0.239608	6.59926e-08	0.000105104
MGX|EC	3.6.1.40: Guanosine-5'-triphosphate,3'-diphosphate diphosphatase	MBX	C20:4 carnitine	-0.239594	6.61196e-08	0.000105104
MGX|EC	6.3.5.4: Asparagine synthase (glutamine-hydrolyzing)	MBX	adrenate	-0.23955	6.64978e-08	0.000105245
MGX|EC	2.7.4.16: Thiamine-phosphate kinase	MBX	NH4 C34:3 DAG	0.239546	6.65291e-08	0.000105245
MGX|EC	6.2.1.1: Acetate--CoA ligase	MBX	fructose/glucose/galactose	-0.239355	6.8189e-08	0.000107611
MGX|EC	6.3.5.7: Glutaminyl-tRNA synthase (glutamine-hydrolyzing)	MBX	hydroxymyristate	0.239278	6.88781e-08	0.000108438
MGX|EC	4.2.1.80: 2-oxopent-4-enoate hydratase	MBX	C20:4 carnitine	-0.239215	6.94416e-08	0.000108746
MGX|EC	2.7.7.60: 2-C-methyl-D-erythritol 4-phosphate cytidylyltransferase	MBX	hypoxanthine	0.239204	6.95354e-08	0.000108746
MGX|EC	4.99.1.1: Ferrochelatase	MBX	C16:1 MAG	-0.2392	6.95702e-08	0.000108746
MGX|EC	2.7.1.45: 2-dehydro-3-deoxygluconokinase	MBX	glycine	0.239164	6.98969e-08	0.000108997
MGX|EC	1.5.1.2: Pyrroline-5-carboxylate reductase	MBX	C16:1 MAG	0.239123	7.02656e-08	0.000109113
MGX|EC	3.6.1.54: UDP-2,3-diacylglucosamine diphosphatase	MBX	C8 carnitine	0.239119	7.03042e-08	0.000109113
MGX|EC	4.2.1.136: ADP-dependent NAD(P)H-hydrate dehydratase	MBX	inosine	-0.239077	7.06844e-08	0.000109324
MGX|EC	2.7.4.9: dTMP kinase	MBX	adenosine	-0.239065	7.0797e-08	0.000109324
MGX|EC	2.4.99.17: S-adenosylmethionine:tRNA ribosyltransferase-isomerase	MBX	propionate	0.23905	7.09393e-08	0.000109324
MGX|EC	6.1.1.11: Serine--tRNA ligase	MBX	inosine	-0.238995	7.14393e-08	0.000109837
MGX|EC	2.1.2.1: Glycine hydroxymethyltransferase	MBX	heptadecanoate	0.238916	7.21724e-08	0.000110704
MGX|EC	1.21.98.1: Cyclic dehypoxanthinyl futalosine synthase	MBX	cytosine	-0.238875	7.25523e-08	0.000111028
MGX|EC	2.4.1.1: Glycogen phosphorylase	MBX	C22:0 SM	-0.238837	7.2915e-08	0.000111087
MGX|EC	2.7.7.8: Polyribonucleotide nucleotidyltransferase	MBX	uridine	-0.238835	7.29294e-08	0.000111087
MGX|EC	6.1.1.7: Alanine--tRNA ligase	MBX	C22:0 SM	-0.238771	7.35389e-08	0.000111756
MGX|EC	3.2.1.26: Beta-fructofuranosidase	MBX	C16:1 MAG	-0.238732	7.39057e-08	0.000111957
MGX|EC	4.2.1.90: L-rhamnonate dehydratase	MBX	alpha-CEHC	-0.238721	7.40122e-08	0.000111957
MGX|EC	6.3.1.2: Glutamate--ammonia ligase	MBX	C16:0 LPE	-0.238696	7.42477e-08	0.000112055
MGX|EC	1.1.1.6: Glycerol dehydrogenase	MBX	sebacate	-0.238655	7.46424e-08	0.000112392
MGX|EC	2.4.2.18: Anthranilate phosphoribosyltransferase	MBX	C16:1 MAG	0.238582	7.53536e-08	0.000113204
MGX|EC	1.1.1.35: 3-hydroxyacyl-CoA dehydrogenase	MBX	guanine	0.238494	7.62105e-08	0.000113814
MGX|EC	6.3.2.n2: Pup--protein ligase	MBX	C16:1 MAG	-0.238476	7.63847e-08	0.000113814
MGX|EC	2.7.8.7: Holo-[acyl-carrier-protein] synthase	MBX	isoleucine	0.238473	7.64134e-08	0.000113814
MGX|EC	6.3.2.13: UDP-N-acetylmuramoyl-L-alanyl-D-glutamate--2,6-diaminopimelate ligase	MBX	valine	0.238469	7.64531e-08	0.000113814
MGX|EC	4.3.1.19: Threonine ammonia-lyase	MBX	glycine	0.23831	7.80341e-08	0.00011562
MGX|EC	4.99.1.1: Ferrochelatase	MBX	3'-O-methyladenosine	-0.23831	7.8036e-08	0.00011562
MGX|EC	2.8.3.16: Formyl-CoA transferase	MBX	NH4 C16:1 MAG	-0.23828	7.83438e-08	0.00011562
MGX|EC	3.5.1.18: Succinyl-diaminopimelate desuccinylase	MBX	2-hydroxy-3-methylpentanoate	0.238277	7.83708e-08	0.00011562
MGX|EC	5.1.99.1: Methylmalonyl-CoA epimerase	MBX	adipate	0.238187	7.92871e-08	0.000116709
MGX|EC	1.1.1.18: Inositol 2-dehydrogenase	MBX	C16:1 MAG	-0.238159	7.95731e-08	0.000116845
MGX|EC	5.3.1.1: Triose-phosphate isomerase	MBX	C14:0 LPC	-0.238139	7.97768e-08	0.000116845
MGX|EC	5.4.99.1: Methylaspartate mutase	MBX	propionate	-0.238114	8.00322e-08	0.000116845
MGX|EC	2.3.1.19: Phosphate butyryltransferase	MBX	C18:2 LPE	-0.238093	8.02522e-08	0.000116845
MGX|EC	3.5.1.16: Acetylornithine deacetylase	MBX	suberate	-0.238091	8.02694e-08	0.000116845
MGX|EC	5.1.99.1: Methylmalonyl-CoA epimerase	MBX	choline	-0.238026	8.09472e-08	0.000117571
MGX|EC	1.6.1.2: NAD(P)(+) transhydrogenase (Re/Si-specific)	MBX	C8 carnitine	0.237948	8.17632e-08	0.000118494
MGX|EC	2.7.7.9: UTP--glucose-1-phosphate uridylyltransferase	MBX	isoleucine	0.237926	8.19849e-08	0.000118554
MGX|EC	3.6.1.1: Inorganic diphosphatase	MBX	NH4 C34:3 DAG	-0.237862	8.26717e-08	0.000118893
MGX|EC	1.1.1.157: 3-hydroxybutyryl-CoA dehydrogenase	MBX	cholesterol	-0.237844	8.28587e-08	0.000118893
MGX|EC	3.1.21.3: Type I site-specific deoxyribonuclease	MBX	adenosine	-0.237828	8.30307e-08	0.000118893
MGX|EC	2.1.2.10: Aminomethyltransferase	MBX	adipate	0.237827	8.30391e-08	0.000118893
MGX|EC	2.1.1.192: 23S rRNA (adenine(2503)-C(2))-methyltransferase	MBX	acetylcholine	0.237819	8.31252e-08	0.000118893
MGX|EC	4.2.1.47: GDP-mannose 4,6-dehydratase	MBX	C16:0 LPE	0.237789	8.34472e-08	0.000119094
MGX|EC	6.1.1.9: Valine--tRNA ligase	MBX	cholesterol	-0.23764	8.50566e-08	0.00012081
MGX|EC	6.1.1.3: Threonine--tRNA ligase	MBX	uridine	-0.23763	8.51632e-08	0.00012081
MGX|EC	1.4.4.2: Glycine dehydrogenase (aminomethyl-transferring)	MBX	cytosine	-0.237627	8.52013e-08	0.00012081
MGX|EC	2.7.1.130: Tetraacyldisaccharide 4'-kinase	MBX	propionate	0.237588	8.563e-08	0.000121156
MGX|EC	6.4.1.3: Propionyl-CoA carboxylase	MBX	suberate	0.237513	8.6452e-08	0.000121761
MGX|EC	2.5.1.74: 1,4-dihydroxy-2-naphthoate polyprenyltransferase	MBX	C16:1 MAG	0.237502	8.65807e-08	0.000121761
MGX|EC	1.7.1.7: GMP reductase	MBX	C20:4 carnitine	-0.237482	8.67951e-08	0.000121761
MGX|EC	1.1.1.140: Sorbitol-6-phosphate 2-dehydrogenase	MBX	C16:1 MAG	-0.237482	8.67995e-08	0.000121761
MGX|EC	4.1.1.48: Indole-3-glycerol-phosphate synthase	MBX	glycine	-0.237442	8.72495e-08	0.000122131
MGX|EC	2.8.3.16: Formyl-CoA transferase	MBX	C16:1 MAG	-0.237415	8.7552e-08	0.000122294
MGX|EC	2.7.3.9: Phosphoenolpyruvate--protein phosphotransferase	MBX	C16:0 LPE	-0.23737	8.80531e-08	0.000122733
MGX|EC	6.1.1.9: Valine--tRNA ligase	MBX	C14:2 carnitine	-0.237347	8.83165e-08	0.000122839
MGX|EC	5.3.3.10: 5-carboxymethyl-2-hydroxymuconate Delta-isomerase	MBX	3'-O-methyladenosine	-0.237132	9.0778e-08	0.000125996
MGX|EC	2.3.1.19: Phosphate butyryltransferase	MBX	C14:0 LPC	-0.237114	9.09925e-08	0.000126027
MGX|EC	6.1.1.20: Phenylalanine--tRNA ligase	MBX	lactate	-0.237046	9.17833e-08	0.000126855
MGX|EC	5.4.99.25: tRNA pseudouridine(55) synthase	MBX	niacinamide	0.237012	9.2191e-08	0.000127076
MGX|EC	5.4.99.27: tRNA pseudouridine(13) synthase	MBX	3'-O-methyladenosine	-0.236974	9.26348e-08	0.000127076
MGX|EC	2.4.1.21: Starch synthase	MBX	C16:1 MAG	-0.236973	9.26528e-08	0.000127076
MGX|EC	1.13.11.16: 3-carboxyethylcatechol 2,3-dioxygenase	MBX	C20:4 carnitine	-0.236967	9.27172e-08	0.000127076
MGX|EC	5.3.1.16: isomerase	MBX	C16:1 MAG	0.236895	9.35845e-08	0.000127997
MGX|EC	2.3.1.12: Dihydrolipoyllysine-residue acetyltransferase	MBX	C8 carnitine	0.236763	9.51708e-08	0.000129896
MGX|EC	3.5.1.14: N-acyl-aliphatic-L-amino acid amidohydrolase	MBX	C16:1 MAG	-0.236743	9.54109e-08	0.000129914
MGX|EC	4.99.1.1: Ferrochelatase	MBX	C20:4 carnitine	-0.23673	9.55794e-08	0.000129914
MGX|EC	2.1.1.170: 16S rRNA (guanine(527)-N(7))-methyltransferase	MBX	C20:4 carnitine	-0.236675	9.62446e-08	0.000130522
MGX|EC	2.8.1.12: Molybdopterin synthase	MBX	lithocholate	-0.236661	9.6425e-08	0.000130522
MGX|EC	3.2.1.45: Glucosylceramidase	MBX	arginine	-0.236537	9.79612e-08	0.000132329
MGX|EC	6.1.1.20: Phenylalanine--tRNA ligase	MBX	linoleoyl ethanolamide	-0.236465	9.8864e-08	0.000133111
MGX|EC	2.3.1.9: Acetyl-CoA C-acetyltransferase	MBX	C16:1 MAG	-0.236455	9.89957e-08	0.000133111
MGX|EC	1.17.1.4: Xanthine dehydrogenase	MBX	C16:0 LPE	-0.236443	9.9148e-08	0.000133111
MGX|EC	2.4.2.29: tRNA-guanine(34) transglycosylase	MBX	phenylacetate	0.236368	1.00101e-07	0.000134061
MGX|EC	3.1.4.4: Phospholipase D	MBX	cytidine	0.236355	1.00264e-07	0.000134061
MGX|EC	1.2.99.5: Formylmethanofuran dehydrogenase	MBX	5-dodecenoate	-0.236337	1.00501e-07	0.000134105
MGX|EC	5.3.1.1: Triose-phosphate isomerase	MBX	uridine	-0.236315	1.00774e-07	0.000134195
MGX|EC	5.1.3.9: N-acylglucosamine-6-phosphate 2-epimerase	MBX	C16:1 MAG	-0.236256	1.01535e-07	0.000134936
MGX|EC	5.1.1.1: Alanine racemase	MBX	NH4 C34:3 DAG	-0.236152	1.02901e-07	0.000136474
MGX|EC	4.2.1.44: Myo-inosose-2 dehydratase	MBX	hydroxymyristate	0.236129	1.03199e-07	0.000136576
MGX|EC	1.2.1.71: Succinylglutamate-semialdehyde dehydrogenase	MBX	C20:4 carnitine	-0.236093	1.03674e-07	0.000136576
MGX|EC	2.7.1.92: 5-dehydro-2-deoxygluconokinase	MBX	2-hydroxyhexadecanoate	0.236076	1.03896e-07	0.000136576
MGX|EC	4.1.1.32: Phosphoenolpyruvate carboxykinase (GTP)	MBX	succinate	-0.23607	1.03972e-07	0.000136576
MGX|EC	2.7.1.90: Diphosphate--fructose-6-phosphate 1-phosphotransferase	MBX	C16:0 LPE	-0.236067	1.04018e-07	0.000136576
MGX|EC	3.6.4.13: RNA helicase	MBX	C8 carnitine	0.235924	1.05934e-07	0.000138815
MGX|EC	4.2.1.151: Chorismate dehydratase	MBX	pentose monophosphate	0.235863	1.06757e-07	0.000139615
MGX|EC	1.1.1.29: Glycerate dehydrogenase	MBX	sphinganine	0.235762	1.08141e-07	0.000141143
MGX|EC	2.6.1.42: Branched-chain-amino-acid transaminase	MBX	eicosatrienoate	-0.235705	1.08929e-07	0.000141889
MGX|EC	1.1.1.95: Phosphoglycerate dehydrogenase	MBX	glycine	0.235562	1.1093e-07	0.000144209
MGX|EC	3.6.3.21: Polar-amino-acid-transporting ATPase	MBX	cholesterol	-0.235499	1.11811e-07	0.000145068
MGX|EC	2.2.1.9: synthase	MBX	C16:1 MAG	0.235446	1.12573e-07	0.000145451
MGX|EC	6.1.1.16: Cysteine--tRNA ligase	MBX	pyrocatechol	0.235436	1.12711e-07	0.000145451
MGX|EC	3.5.4.10: IMP cyclohydrolase	MBX	guanine	0.235432	1.12771e-07	0.000145451
MGX|EC	6.1.1.20: Phenylalanine--tRNA ligase	MBX	5alpha-cholestan-3beta-ol	0.235391	1.13356e-07	0.000145919
MGX|EC	2.3.1.19: Phosphate butyryltransferase	MBX	C18:1 LPC	-0.235326	1.14297e-07	0.000146779
MGX|EC	4.1.99.1: Tryptophanase	MBX	linoleoylethanolamide	-0.235314	1.14471e-07	0.000146779
MGX|EC	1.2.1.50: Long-chain-fatty-acyl-CoA reductase	MBX	C16:1 MAG	-0.235299	1.14702e-07	0.000146788
MGX|EC	3.5.1.88: Peptide deformylase	MBX	2-hydroxy-3-methylbutyrate	-0.235265	1.15196e-07	0.000147133
MGX|EC	2.7.1.69: Protein-N(pi)-phosphohistidine--sugar phosphotransferase	MBX	glycine	0.235235	1.15631e-07	0.00014728
MGX|EC	1.4.4.2: Glycine dehydrogenase (aminomethyl-transferring)	MBX	uridine	-0.235226	1.15759e-07	0.00014728
MGX|EC	6.3.4.19: tRNA(Ile)-lysidine synthetase	MBX	C16:1 MAG	0.235185	1.16365e-07	0.000147765
MGX|EC	1.1.1.251: Galactitol-1-phosphate 5-dehydrogenase	MBX	C16:1 MAG	-0.23503	1.18684e-07	0.000150136
MGX|EC	4.2.1.19: Imidazoleglycerol-phosphate dehydratase	MBX	C16:0 LPE	-0.235029	1.1869e-07	0.000150136
MGX|EC	1.4.1.14: Glutamate synthase (NADH)	MBX	guanine	0.234972	1.19556e-07	0.000150823
MGX|EC	2.6.1.37: 2-aminoethylphosphonate--pyruvate transaminase	MBX	cholesterol	0.234963	1.19693e-07	0.000150823
MGX|EC	2.3.1.39: [Acyl-carrier-protein] S-malonyltransferase	MBX	phenylacetate	0.234867	1.21152e-07	0.00015237
MGX|EC	1.9.3.1: Cytochrome-c oxidase	MBX	C18:1 LPC plasmalogen	0.23484	1.21573e-07	0.000152606
MGX|EC	2.7.1.39: Homoserine kinase	MBX	inosine	-0.234803	1.22144e-07	0.000153031
MGX|EC	1.4.1.13: Glutamate synthase (NADPH)	MBX	cholesterol	-0.234758	1.2284e-07	0.00015361
MGX|EC	4.2.1.113: o-succinylbenzoate synthase	MBX	phytosphingosine	0.234727	1.23331e-07	0.00015393
MGX|EC	3.5.1.94: Gamma-glutamyl-gamma-aminobutyrate hydrolase	MBX	oxypurinol	-0.234689	1.23931e-07	0.000154386
MGX|EC	1.13.12.16: Nitronate monooxygenase	MBX	eicosatrienoate	-0.234659	1.24401e-07	0.000154677
MGX|EC	4.2.1.30: Glycerol dehydratase	MBX	pantothenate	-0.234613	1.25129e-07	0.000154874
MGX|EC	3.5.4.10: IMP cyclohydrolase	MBX	cholesterol	-0.234604	1.25259e-07	0.000154874
MGX|EC	1.2.7.7: 3-methyl-2-oxobutanoate dehydrogenase (ferredoxin)	MBX	adipate	0.234604	1.25267e-07	0.000154874
MGX|EC	1.1.1.25: Shikimate dehydrogenase	MBX	C16:0 LPE	-0.234571	1.25797e-07	0.000155237
MGX|EC	6.1.1.5: Isoleucine--tRNA ligase	MBX	C34:3 DAG	-0.234513	1.26718e-07	0.00015608
MGX|EC	2.3.1.n2: Phosphate acyltransferase	MBX	inosine	-0.234477	1.27295e-07	0.000156497
MGX|EC	2.5.1.18: Glutathione transferase	MBX	C20:4 carnitine	-0.234384	1.28807e-07	0.000158061
MGX|EC	5.4.2.7: Phosphopentomutase	MBX	C16:1 MAG	-0.23434	1.29524e-07	0.000158643
MGX|EC	5.99.1.2: DNA topoisomerase	MBX	cholesterol	-0.234248	1.31043e-07	0.000160206
MGX|EC	2.4.2.53: Undecaprenyl-phosphate 4-deoxy-4-formamido-L-arabinose transferase	MBX	C20:4 carnitine	-0.234223	1.31458e-07	0.000160414
MGX|EC	2.1.2.1: Glycine hydroxymethyltransferase	MBX	phenylacetate	0.234204	1.31769e-07	0.000160495
MGX|EC	4.2.99.20: 2-succinyl-6-hydroxy-2,4-cyclohexadiene-1-carboxylate synthase	MBX	NH4 C16:1 MAG	-0.234175	1.32246e-07	0.000160778
MGX|EC	6.3.3.1: Phosphoribosylformylglycinamidine cyclo-ligase	MBX	C16:1 MAG	-0.234118	1.33208e-07	0.000161581
MGX|EC	4.1.1.65: Phosphatidylserine decarboxylase	MBX	inosine	0.234107	1.33399e-07	0.000161581
MGX|EC	2.8.3.8: Acetate CoA-transferase	MBX	C18:2 LPC	-0.234037	1.34572e-07	0.00016249
MGX|EC	4.2.1.90: L-rhamnonate dehydratase	MBX	2-aminoheptanoic acid	-0.234033	1.34644e-07	0.00016249
MGX|EC	2.1.1.72: Site-specific DNA-methyltransferase (adenine-specific)	MBX	phytosphingosine	-0.233986	1.35449e-07	0.000162916
MGX|EC	6.4.1.3: Propionyl-CoA carboxylase	MBX	linoleoylethanolamide	-0.233983	1.35494e-07	0.000162916
MGX|EC	5.99.1.3: DNA topoisomerase (ATP-hydrolyzing)	MBX	eicosatrienoate	-0.233963	1.35835e-07	0.000163028
MGX|EC	2.8.3.9: Butyrate--acetoacetate CoA-transferase	MBX	C16:1 MAG	-0.233932	1.36382e-07	0.000163385
MGX|EC	3.1.4.4: Phospholipase D	MBX	N-carbamoyl-beta-alanine	-0.233886	1.37162e-07	0.000164021
MGX|EC	2.1.3.9: N-acetylornithine carbamoyltransferase	MBX	acetylcholine	0.233824	1.38249e-07	0.00016502
MGX|EC	1.14.13.127: 3-(3-hydroxy-phenyl)propanoic acid hydroxylase	MBX	1-3-7-trimethylurate	-0.233797	1.3871e-07	0.000165242
MGX|EC	2.7.2.7: Butyrate kinase	MBX	sphinganine	0.233784	1.38939e-07	0.000165242
MGX|EC	2.6.1.2: Alanine transaminase	MBX	C8 carnitine	0.233583	1.42506e-07	0.000169178
MGX|EC	2.3.1.222: Phosphate propanoyltransferase	MBX	propionate	-0.233509	1.4384e-07	0.000170454
MGX|EC	6.2.1.1: Acetate--CoA ligase	MBX	heptadecanoate	0.233482	1.44331e-07	0.000170459
MGX|EC	1.18.1.2: Ferredoxin--NADP(+) reductase	MBX	C16:1 MAG	-0.233481	1.44363e-07	0.000170459
MGX|EC	1.4.3.5: Pyridoxal 5'-phosphate synthase	MBX	taurohyodeoxycholate/tauroursodeoxycholate	-0.233365	1.46481e-07	0.000172159
MGX|EC	2.3.1.39: [Acyl-carrier-protein] S-malonyltransferase	MBX	3-methyladipate/pimelate	0.233363	1.46516e-07	0.000172159
MGX|EC	1.1.5.4: Malate dehydrogenase (quinone)	MBX	3'-O-methyladenosine	-0.233359	1.4659e-07	0.000172159
MGX|EC	6.1.1.7: Alanine--tRNA ligase	MBX	uridine	-0.233342	1.46904e-07	0.00017222
MGX|EC	6.3.5.2: GMP synthase (glutamine-hydrolyzing)	MBX	guanidoacetic acid	-0.233293	1.47822e-07	0.00017275
MGX|EC	5.1.1.13: Aspartate racemase	MBX	C18:1 LPC	-0.233289	1.47882e-07	0.00017275
MGX|EC	2.7.7.9: UTP--glucose-1-phosphate uridylyltransferase	MBX	cholesterol	-0.233262	1.48395e-07	0.000173041
MGX|EC	5.3.1.1: Triose-phosphate isomerase	MBX	C18:1 LPC	-0.233238	1.48846e-07	0.000173071
MGX|EC	1.4.3.5: Pyridoxal 5'-phosphate synthase	MBX	adipate	0.233232	1.48948e-07	0.000173071
MGX|EC	2.7.4.9: dTMP kinase	MBX	p-hydroxyphenylacetate	-0.23316	1.50303e-07	0.000174336
MGX|EC	5.3.1.14: L-rhamnose isomerase	MBX	C16:0 LPE	0.233145	1.50595e-07	0.000174367
MGX|EC	4.2.1.28: Propanediol dehydratase	MBX	C20:4 carnitine	-0.23307	1.52025e-07	0.000175438
MGX|EC	4.2.1.151: Chorismate dehydratase	MBX	2-hydroxy-3-methylpentanoate	-0.23306	1.52212e-07	0.000175438
MGX|EC	3.1.26.8: Ribonuclease M5	MBX	isoleucine	0.233054	1.52321e-07	0.000175438
MGX|EC	3.1.3.89: 5'-deoxynucleotidase	MBX	C16:1 MAG	-0.233036	1.5268e-07	0.000175543
MGX|EC	3.4.21.88: Repressor LexA	MBX	C16:0 LPE	-0.232993	1.53508e-07	0.00017579
MGX|EC	2.7.4.8: Guanylate kinase	MBX	lithocholate	0.232985	1.53652e-07	0.00017579
MGX|EC	4.1.1.32: Phosphoenolpyruvate carboxykinase (GTP)	MBX	acetylcholine	0.232983	1.53698e-07	0.00017579
MGX|EC	4.3.1.17: L-serine ammonia-lyase	MBX	C16:1 MAG	-0.232951	1.54316e-07	0.00017619
MGX|EC	2.3.1.129: Acyl-[acyl-carrier-protein]--UDP-N-acetylglucosamine O-acyltransferase	MBX	propionate	0.232859	1.56114e-07	0.000177933
MGX|EC	2.3.1.222: Phosphate propanoyltransferase	MBX	C16:0 LPE	-0.232822	1.56837e-07	0.000178447
MGX|EC	2.4.2.29: tRNA-guanine(34) transglycosylase	MBX	adipate	0.232793	1.57415e-07	0.000178795
MGX|EC	3.5.3.6: Arginine deiminase	MBX	C16:0 LPE	-0.232744	1.58376e-07	0.000179403
MGX|EC	2.1.2.1: Glycine hydroxymethyltransferase	MBX	methylimidazole acetic acid	0.232728	1.5869e-07	0.000179403
MGX|EC	4.1.1.32: Phosphoenolpyruvate carboxykinase (GTP)	MBX	sorbitol	-0.232724	1.5877e-07	0.000179403
MGX|EC	1.1.1.27: L-lactate dehydrogenase	MBX	C16:0 LPE	-0.232662	1.60024e-07	0.000180344
MGX|EC	1.1.1.81: Hydroxypyruvate reductase	MBX	ornithine	0.232646	1.60332e-07	0.000180344
MGX|EC	1.2.7.1: Pyruvate synthase	MBX	eicosatrienoate	-0.232642	1.60427e-07	0.000180344
MGX|EC	4.3.1.17: L-serine ammonia-lyase	MBX	inosine	-0.232627	1.60731e-07	0.000180377
MGX|EC	6.3.4.5: Argininosuccinate synthase	MBX	inosine	-0.232609	1.61096e-07	0.000180478
MGX|EC	6.1.1.9: Valine--tRNA ligase	MBX	C22:0 SM	-0.23254	1.6249e-07	0.000181574
MGX|EC	2.1.1.72: Site-specific DNA-methyltransferase (adenine-specific)	MBX	C14:2 carnitine	-0.232533	1.62628e-07	0.000181574
MGX|EC	3.6.1.31: Phosphoribosyl-ATP diphosphatase	MBX	5alpha-cholestan-3beta-ol	0.232473	1.63869e-07	0.00018265
MGX|EC	3.5.1.16: Acetylornithine deacetylase	MBX	C20:4 carnitine	-0.232323	1.66979e-07	0.000185801
MGX|EC	1.4.4.2: Glycine dehydrogenase (aminomethyl-transferring)	MBX	cinnamoylglycine	0.232304	1.67361e-07	0.000185911
MGX|EC	3.5.4.2: Adenine deaminase	MBX	niacinamide	-0.232224	1.6905e-07	0.00018747
MGX|EC	2.1.1.185: 23S rRNA (guanosine(2251)-2'-O)-methyltransferase	MBX	C8 carnitine	0.23206	1.72556e-07	0.000190696
MGX|EC	6.1.1.20: Phenylalanine--tRNA ligase	MBX	homocitrulline	0.232059	1.72578e-07	0.000190696
MGX|EC	5.4.2.10: Phosphoglucosamine mutase	MBX	C16:0 LPE	-0.232048	1.72831e-07	0.000190696
MGX|EC	1.1.1.35: 3-hydroxyacyl-CoA dehydrogenase	MBX	cholesterol	-0.232003	1.73805e-07	0.00019115
MGX|EC	6.1.1.7: Alanine--tRNA ligase	MBX	C34:3 DAG	-0.232002	1.73825e-07	0.00019115
MGX|EC	1.2.1.22: Lactaldehyde dehydrogenase	MBX	lactate	0.231969	1.74532e-07	0.000191545
MGX|EC	2.7.7.6: DNA-directed RNA polymerase	MBX	eicosatrienoate	-0.231959	1.74767e-07	0.000191545
MGX|EC	2.1.1.72: Site-specific DNA-methyltransferase (adenine-specific)	MBX	adenosine	-0.231933	1.75323e-07	0.000191833
MGX|EC	2.5.1.3: Thiamine-phosphate diphosphorylase	MBX	lactate	-0.231909	1.75856e-07	0.000192097
MGX|EC	3.4.19.11: Gamma-D-glutamyl-meso-diaminopimelate peptidase	MBX	hydroxymyristate	0.23189	1.76281e-07	0.000192241
MGX|EC	1.4.4.2: Glycine dehydrogenase (aminomethyl-transferring)	MBX	hydroxyproline	-0.231799	1.78295e-07	0.000194115
MGX|EC	6.1.1.11: Serine--tRNA ligase	MBX	cholesterol	-0.231751	1.7936e-07	0.000194951
MGX|EC	2.3.1.n2: Phosphate acyltransferase	MBX	propionate	-0.231725	1.79956e-07	0.000195276
MGX|EC	2.5.1.29: Geranylgeranyl diphosphate synthase	MBX	cholesterol	-0.231565	1.83583e-07	0.000198883
MGX|EC	4.3.99.3: 7-carboxy-7-deazaguanine synthase	MBX	adipate	0.231524	1.84515e-07	0.000199402
MGX|EC	1.7.99.4: Nitrate reductase	MBX	C20:4 carnitine	-0.231518	1.8467e-07	0.000199402
MGX|EC	6.3.4.21: Nicotinate phosphoribosyltransferase	MBX	C16:0 LPE	-0.231383	1.878e-07	0.000202312
MGX|EC	1.1.1.6: Glycerol dehydrogenase	MBX	undecanedionate	-0.231372	1.88057e-07	0.000202312
MGX|EC	3.6.3.27: Phosphate-transporting ATPase	MBX	glycochenodeoxycholate	-0.231362	1.88289e-07	0.000202312
MGX|EC	5.3.1.17: 5-dehydro-4-deoxy-D-glucuronate isomerase	MBX	alpha-linolenate	0.231326	1.89141e-07	0.000202388
MGX|EC	3.6.1.3: Adenosinetriphosphatase	MBX	phytosphingosine	-0.231324	1.89195e-07	0.000202388
MGX|EC	2.3.1.31: Homoserine O-acetyltransferase	MBX	p-hydroxyphenylacetate	-0.23132	1.89284e-07	0.000202388
MGX|EC	6.4.1.3: Propionyl-CoA carboxylase	MBX	chenodeoxycholate	-0.23129	1.89986e-07	0.000202527
MGX|EC	1.7.1.13: PreQ(1) synthase	MBX	NH4 C34:3 DAG	0.231288	1.90032e-07	0.000202527
MGX|EC	6.1.1.20: Phenylalanine--tRNA ligase	MBX	p-hydroxyphenylacetate	-0.231225	1.9153e-07	0.000203793
MGX|EC	1.2.99.5: Formylmethanofuran dehydrogenase	MBX	cadaverine	-0.231176	1.92704e-07	0.000204711
MGX|EC	3.1.1.29: Aminoacyl-tRNA hydrolase	MBX	uracil	0.231155	1.93212e-07	0.000204918
MGX|EC	1.9.3.1: Cytochrome-c oxidase	MBX	C3 carnitine	0.231142	1.93533e-07	0.000204928
MGX|EC	6.3.1.2: Glutamate--ammonia ligase	MBX	C16:1 MAG	-0.231123	1.94005e-07	0.000205097
MGX|EC	4.2.1.151: Chorismate dehydratase	MBX	2-hydroxy-3-methylbutyrate	-0.231024	1.96392e-07	0.000207286
MGX|EC	2.3.1.29: Glycine C-acetyltransferase	MBX	cholate	-0.230973	1.97665e-07	0.000208295
MGX|EC	2.7.11.5: [Isocitrate dehydrogenase (NADP(+))] kinase	MBX	C20:4 carnitine	-0.230941	1.98434e-07	0.000208771
MGX|EC	3.5.1.18: Succinyl-diaminopimelate desuccinylase	MBX	C16:1 MAG	-0.230907	1.99296e-07	0.000209043
MGX|EC	2.5.1.3: Thiamine-phosphate diphosphorylase	MBX	C8 carnitine	-0.230905	1.9933e-07	0.000209043
MGX|EC	6.1.1.2: Tryptophan--tRNA ligase	MBX	C16:1 MAG	-0.230817	2.0152e-07	0.000211002
MGX|EC	5.1.3.8: N-acylglucosamine 2-epimerase	MBX	sphinganine	0.230672	2.05197e-07	0.000214441
MGX|EC	1.1.1.49: Glucose-6-phosphate dehydrogenase (NADP(+))	MBX	cholesterol	0.230658	2.05547e-07	0.000214441
MGX|EC	6.3.5.4: Asparagine synthase (glutamine-hydrolyzing)	MBX	eicosadienoate	-0.230641	2.05998e-07	0.000214441
MGX|EC	4.2.1.151: Chorismate dehydratase	MBX	fructose/glucose/galactose	-0.230636	2.06111e-07	0.000214441
MGX|EC	2.7.4.16: Thiamine-phosphate kinase	MBX	inosine	0.23061	2.06783e-07	0.000214648
MGX|EC	6.2.1.1: Acetate--CoA ligase	MBX	xylose	-0.230603	2.06964e-07	0.000214648
MGX|EC	1.2.99.5: Formylmethanofuran dehydrogenase	MBX	C16:0 LPE	-0.230531	2.08821e-07	0.000216233
MGX|EC	5.4.99.1: Methylaspartate mutase	MBX	glycerate	-0.230478	2.10213e-07	0.000217133
MGX|EC	1.9.3.1: Cytochrome-c oxidase	MBX	3'-O-methyladenosine	-0.23047	2.10415e-07	0.000217133
MGX|EC	1.4.1.2: Glutamate dehydrogenase	MBX	cholesterol	0.23046	2.10683e-07	0.000217133
MGX|EC	5.1.1.13: Aspartate racemase	MBX	C18:2 LPE	-0.230442	2.11154e-07	0.000217278
MGX|EC	5.4.99.25: tRNA pseudouridine(55) synthase	MBX	C16:1 MAG	0.230379	2.1282e-07	0.000218431
MGX|EC	2.3.1.8: Phosphate acetyltransferase	MBX	cholesterol	-0.230374	2.1294e-07	0.000218431
MGX|EC	3.4.24.71: Endothelin-converting enzyme 1	MBX	cytosine	-0.230317	2.14465e-07	0.000219652
MGX|EC	5.1.1.3: Glutamate racemase	MBX	C32:0 PC	0.23028	2.15446e-07	0.000220314
MGX|EC	1.5.1.7: Saccharopine dehydrogenase (NAD(+), L-lysine-forming)	MBX	cholesterol	-0.230218	2.17107e-07	0.000221667
MGX|EC	3.6.1.1: Inorganic diphosphatase	MBX	C16:0 LPE	-0.230136	2.19326e-07	0.000223259
MGX|EC	1.13.11.54: Acireductone dioxygenase (Fe(2+)-requiring)	MBX	3'-O-methyladenosine	-0.230135	2.19347e-07	0.000223259
MGX|EC	1.2.1.41: Glutamate-5-semialdehyde dehydrogenase	MBX	C16:0 LPE	0.230121	2.19755e-07	0.000223328
MGX|EC	2.7.7.8: Polyribonucleotide nucleotidyltransferase	MBX	p-hydroxyphenylacetate	-0.230079	2.20895e-07	0.00022392
MGX|EC	5.3.1.1: Triose-phosphate isomerase	MBX	9.10-diHOME	-0.230074	2.21019e-07	0.00022392
MGX|EC	3.8.1.2: (S)-2-haloacid dehalogenase	MBX	cholesterol	-0.230005	2.22926e-07	0.000225504
MGX|EC	2.7.1.6: Galactokinase	MBX	NH4 C36:2 DAG	-0.229982	2.23571e-07	0.000225808
MGX|EC	5.1.1.13: Aspartate racemase	MBX	C18:1 LPE	-0.229956	2.24299e-07	0.000226196
MGX|EC	2.4.1.46: Monogalactosyldiacylglycerol synthase	MBX	butyrate	0.229942	2.24679e-07	0.000226231
MGX|EC	1.4.4.2: Glycine dehydrogenase (aminomethyl-transferring)	MBX	glycocholate	-0.229903	2.25754e-07	0.000226966
MGX|EC	5.3.1.17: 5-dehydro-4-deoxy-D-glucuronate isomerase	MBX	C16:0 LPE	0.229833	2.27742e-07	0.000228557
MGX|EC	6.3.1.5: NAD(+) synthase	MBX	sphinganine	-0.229822	2.28033e-07	0.000228557
MGX|EC	3.1.26.8: Ribonuclease M5	MBX	alanine	0.229786	2.29066e-07	0.000228919
MGX|EC	2.7.1.12: Gluconokinase	MBX	C20:4 carnitine	-0.229785	2.29092e-07	0.000228919
MGX|EC	3.1.26.8: Ribonuclease M5	MBX	metformin	0.229753	2.30007e-07	0.000229328
MGX|EC	2.7.7.6: DNA-directed RNA polymerase	MBX	phytosphingosine	-0.229746	2.30211e-07	0.000229328
MGX|EC	1.21.98.1: Cyclic dehypoxanthinyl futalosine synthase	MBX	cholate	-0.229734	2.30549e-07	0.000229328
MGX|EC	1.2.1.2: Formate dehydrogenase	MBX	3'-O-methyladenosine	-0.229708	2.31292e-07	0.000229549
MGX|EC	2.9.1.1: L-seryl-tRNA(Sec) selenium transferase	MBX	gentisate	-0.229702	2.31471e-07	0.000229549
MGX|EC	6.3.1.2: Glutamate--ammonia ligase	MBX	cholesterol	-0.229629	2.33555e-07	0.000231267
MGX|EC	1.3.1.74: 2-alkenal reductase (NAD(P)(+))	MBX	cholesterol	-0.229557	2.3565e-07	0.000232989
MGX|EC	2.4.1.25: 4-alpha-glucanotransferase	MBX	cholesterol	-0.229544	2.36027e-07	0.000233012
MGX|EC	4.1.99.18: Cyclic pyranopterin phosphate synthase	MBX	ornithine	0.229442	2.39015e-07	0.000235607
MGX|EC	1.18.1.2: Ferredoxin--NADP(+) reductase	MBX	inosine	-0.229351	2.41744e-07	0.000237618
MGX|EC	3.2.1.74: Glucan 1,4-beta-glucosidase	MBX	butyrate	0.22935	2.41779e-07	0.000237618
MGX|EC	1.3.99.2: Transferred entry: 1.3.8.1	MBX	guanine	0.229246	2.44892e-07	0.000240318
MGX|EC	2.8.1.4: tRNA sulfurtransferase	MBX	C16:1 MAG	-0.229215	2.4584e-07	0.000240888
MGX|EC	2.3.1.n3: Glycerol-3-phosphate acyltransferase (acyl-phosphate transferring)	MBX	C20:4 carnitine	-0.229196	2.46424e-07	0.000241101
MGX|EC	4.1.1.20: Diaminopimelate decarboxylase	MBX	propionate	0.229178	2.46972e-07	0.000241277
MGX|EC	2.3.1.193: tRNA(Met) cytidine acetyltransferase	MBX	betaine	0.22911	2.49059e-07	0.000242954
MGX|EC	6.1.1.20: Phenylalanine--tRNA ligase	MBX	acetylcholine	0.229011	2.52098e-07	0.000245553
MGX|EC	2.7.7.6: DNA-directed RNA polymerase	MBX	adenosine	-0.228952	2.53956e-07	0.000246842
MGX|EC	3.3.1.1: Adenosylhomocysteinase	MBX	taurochenodeoxycholate	-0.228945	2.54172e-07	0.000246842
MGX|EC	2.7.1.90: Diphosphate--fructose-6-phosphate 1-phosphotransferase	MBX	inosine	-0.228907	2.55372e-07	0.00024764
MGX|EC	2.1.1.207: tRNA (cytidine(34)-2'-O)-methyltransferase	MBX	adenosine	-0.228866	2.56661e-07	0.000248274
MGX|EC	4.1.99.1: Tryptophanase	MBX	diacetylspermine	-0.228852	2.57093e-07	0.000248274
MGX|EC	1.4.4.2: Glycine dehydrogenase (aminomethyl-transferring)	MBX	5-aminolevulinic acid	-0.22885	2.57159e-07	0.000248274
MGX|EC	1.2.1.38: N-acetyl-gamma-glutamyl-phosphate reductase	MBX	adenosine	0.228737	2.60763e-07	0.000251024
MGX|EC	2.2.1.6: Acetolactate synthase	MBX	C16:0 LPE	-0.228737	2.60772e-07	0.000251024
MGX|EC	1.2.7.8: Indolepyruvate ferredoxin oxidoreductase	MBX	1-methylguanine	-0.228695	2.62123e-07	0.000251954
MGX|EC	2.4.2.7: Adenine phosphoribosyltransferase	MBX	C16:0 LPC	0.228631	2.64213e-07	0.000253592
MGX|EC	2.7.1.33: Pantothenate kinase	MBX	C16:0 LPE	-0.228613	2.64803e-07	0.000253787
MGX|EC	3.4.21.116: SpoIVB peptidase	MBX	cholesterol	-0.228601	2.65189e-07	0.000253787
MGX|EC	2.7.9.1: Pyruvate, phosphate dikinase	MBX	5alpha-cholestan-3beta-ol	0.228573	2.66105e-07	0.000254293
MGX|EC	2.7.1.130: Tetraacyldisaccharide 4'-kinase	MBX	adenosine	0.228514	2.68047e-07	0.000255776
MGX|EC	3.6.1.22: NAD(+) diphosphatase	MBX	C16:1 MAG	-0.228447	2.70251e-07	0.00025716
MGX|EC	2.7.8.7: Holo-[acyl-carrier-protein] synthase	MBX	leucine	0.228447	2.70281e-07	0.00025716
MGX|EC	1.4.1.3: Glutamate dehydrogenase (NAD(P)(+))	MBX	adipate	0.22842	2.71155e-07	0.000257362
MGX|EC	6.3.4.5: Argininosuccinate synthase	MBX	cholesterol	-0.228408	2.7158e-07	0.000257362
MGX|EC	5.1.3.9: N-acylglucosamine-6-phosphate 2-epimerase	MBX	C16:0 LPE	-0.228405	2.71669e-07	0.000257362
MGX|EC	2.7.1.6: Galactokinase	MBX	C36:2 DAG	-0.228364	2.73047e-07	0.000258261
MGX|EC	2.2.1.9: synthase	MBX	NH4 C34:3 DAG	0.228353	2.73404e-07	0.000258261
MGX|EC	6.1.1.20: Phenylalanine--tRNA ligase	MBX	C14:2 carnitine	-0.228248	2.76967e-07	0.000260935
MGX|EC	3.5.4.10: IMP cyclohydrolase	MBX	riboflavin	0.22824	2.77229e-07	0.000260935
MGX|EC	3.5.4.19: Phosphoribosyl-AMP cyclohydrolase	MBX	2-hydroxyhexadecanoate	0.228235	2.77428e-07	0.000260935
MGX|EC	2.1.1.174: 23S rRNA (guanine(1835)-N(2))-methyltransferase	MBX	C20:4 carnitine	-0.228162	2.79919e-07	0.000262901
MGX|EC	3.2.2.9: Adenosylhomocysteine nucleosidase	MBX	propionate	0.228134	2.80872e-07	0.000263394
MGX|EC	4.2.1.8: Mannonate dehydratase	MBX	C16:0 LPE	0.228123	2.81246e-07	0.000263394
MGX|EC	6.1.1.20: Phenylalanine--tRNA ligase	MBX	oxymetazoline	0.228082	2.82669e-07	0.000264349
MGX|EC	2.4.2.7: Adenine phosphoribosyltransferase	MBX	p-hydroxyphenylacetate	0.228045	2.83973e-07	0.000265191
MGX|EC	4.2.1.151: Chorismate dehydratase	MBX	chenodeoxycholate	-0.228011	2.85147e-07	0.00026591
MGX|EC	6.4.1.3: Propionyl-CoA carboxylase	MBX	3-methyladipate/pimelate	0.227989	2.85917e-07	0.00026625
MGX|EC	2.8.1.4: tRNA sulfurtransferase	MBX	C16:0 LPE	-0.22793	2.8802e-07	0.000267828
MGX|EC	2.4.2.7: Adenine phosphoribosyltransferase	MBX	pyrocatechol	0.227873	2.90021e-07	0.000269165
MGX|EC	5.99.1.2: DNA topoisomerase	MBX	adenosine	-0.227846	2.9101e-07	0.000269165
MGX|EC	2.4.1.21: Starch synthase	MBX	cholesterol	-0.227838	2.91267e-07	0.000269165
MGX|EC	1.4.3.5: Pyridoxal 5'-phosphate synthase	MBX	tauro-alpha-muricholate/tauro-beta-muricholate	-0.227829	2.91596e-07	0.000269165
MGX|EC	3.6.1.31: Phosphoribosyl-ATP diphosphatase	MBX	hydroxymyristate	0.227821	2.91883e-07	0.000269165
MGX|EC	1.2.7.8: Indolepyruvate ferredoxin oxidoreductase	MBX	12.13-diHOME	-0.22782	2.91918e-07	0.000269165
MGX|EC	4.1.3.36: 1,4-dihydroxy-2-naphthoyl-CoA synthase	MBX	propionate	0.227786	2.93137e-07	0.00026991
MGX|EC	2.4.2.29: tRNA-guanine(34) transglycosylase	MBX	phytanate	0.227605	2.99724e-07	0.000275588
MGX|EC	2.1.1.64: 3-demethylubiquinol 3-O-methyltransferase	MBX	glycine	0.227514	3.03092e-07	0.000278296
MGX|EC	4.1.1.32: Phosphoenolpyruvate carboxykinase (GTP)	MBX	glycocholate	-0.227497	3.03725e-07	0.000278356
MGX|EC	5.4.99.62: D-ribose pyranase	MBX	C16:0 LPE	-0.22749	3.04007e-07	0.000278356
MGX|EC	2.3.1.31: Homoserine O-acetyltransferase	MBX	cytosine	-0.227455	3.05285e-07	0.000278838
MGX|EC	2.3.1.181: Lipoyl(octanoyl) transferase	MBX	1-methylguanine	-0.227443	3.05759e-07	0.000278838
MGX|EC	2.4.2.7: Adenine phosphoribosyltransferase	MBX	C18:0 LPC	0.227441	3.05807e-07	0.000278838
MGX|EC	4.3.1.19: Threonine ammonia-lyase	MBX	C16:1 MAG	-0.22738	3.08127e-07	0.00028047
MGX|EC	3.6.3.27: Phosphate-transporting ATPase	MBX	C12:1 carnitine	-0.227367	3.08603e-07	0.00028047
MGX|EC	5.3.1.24: Phosphoribosylanthranilate isomerase	MBX	glycine	-0.227356	3.09034e-07	0.00028047
MGX|EC	5.1.99.1: Methylmalonyl-CoA epimerase	MBX	linoleoylethanolamide	-0.227349	3.09305e-07	0.00028047
MGX|EC	1.4.4.2: Glycine dehydrogenase (aminomethyl-transferring)	MBX	taurochenodeoxycholate	-0.227315	3.10583e-07	0.00028124
MGX|EC	5.3.1.17: 5-dehydro-4-deoxy-D-glucuronate isomerase	MBX	propionate	0.22729	3.11528e-07	0.000281707
MGX|EC	2.7.11.1: Non-specific serine/threonine protein kinase	MBX	C16:0 LPE	-0.227273	3.12182e-07	0.00028191
MGX|EC	4.1.2.13: Fructose-bisphosphate aldolase	MBX	C16:0 LPE	-0.2272	3.14992e-07	0.000284055
MGX|EC	3.1.26.8: Ribonuclease M5	MBX	glutamine	0.227189	3.15422e-07	0.000284055
MGX|EC	1.9.3.1: Cytochrome-c oxidase	MBX	C18:2 carnitine	0.227106	3.18645e-07	0.00028631
MGX|EC	1.2.1.39: Phenylacetaldehyde dehydrogenase	MBX	riboflavin	-0.227102	3.18799e-07	0.00028631
MGX|EC	1.2.7.3: 2-oxoglutarate synthase	MBX	atenolol	-0.227056	3.20595e-07	0.00028753
MGX|EC	3.5.1.88: Peptide deformylase	MBX	adenosine	-0.227003	3.22682e-07	0.000289007
MGX|EC	6.1.1.20: Phenylalanine--tRNA ligase	MBX	salicylate	-0.226948	3.2484e-07	0.000290543
MGX|EC	2.3.1.180: Beta-ketoacyl-[acyl-carrier-protein] synthase III	MBX	C16:0 LPE	0.226923	3.25834e-07	0.000290738
MGX|EC	4.1.1.68: 5-oxopent-3-ene-1,2,5-tricarboxylate decarboxylase	MBX	C36:4 PC-A	-0.226921	3.25944e-07	0.000290738
MGX|EC	4.2.1.70: Pseudouridylate synthase	MBX	xylose	-0.226909	3.264e-07	0.00029075
MGX|EC	6.1.1.20: Phenylalanine--tRNA ligase	MBX	pipecolic acid	0.226886	3.2733e-07	0.000291184
MGX|EC	2.3.1.39: [Acyl-carrier-protein] S-malonyltransferase	MBX	glycine	-0.226873	3.27834e-07	0.000291238
MGX|EC	3.6.3.19: Maltose-transporting ATPase	MBX	C20:4 carnitine	-0.226816	3.30132e-07	0.000292882
MGX|EC	2.7.1.45: 2-dehydro-3-deoxygluconokinase	MBX	ornithine	0.226805	3.3058e-07	0.000292884
MGX|EC	4.1.2.40: Tagatose-bisphosphate aldolase	MBX	leucine	0.22678	3.31591e-07	0.000293384
MGX|EC	1.1.1.95: Phosphoglycerate dehydrogenase	MBX	alanine	0.226738	3.33298e-07	0.000293596
MGX|EC	5.3.1.1: Triose-phosphate isomerase	MBX	NMMA	-0.226722	3.33967e-07	0.000293596
MGX|EC	4.2.1.113: o-succinylbenzoate synthase	MBX	glycocholate	0.226714	3.34277e-07	0.000293596
MGX|EC	6.1.1.9: Valine--tRNA ligase	MBX	uridine	-0.226711	3.34416e-07	0.000293596
MGX|EC	4.2.1.70: Pseudouridylate synthase	MBX	5-aminolevulinic acid	-0.22671	3.34452e-07	0.000293596
MGX|EC	3.6.3.29: Molybdate-transporting ATPase	MBX	C8 carnitine	0.226708	3.34514e-07	0.000293596
MGX|EC	4.2.1.113: o-succinylbenzoate synthase	MBX	propionate	0.226648	3.36986e-07	0.000294401
MGX|EC	6.4.1.3: Propionyl-CoA carboxylase	MBX	N-acetylputrescine	-0.226635	3.3753e-07	0.000294401
MGX|EC	2.4.2.7: Adenine phosphoribosyltransferase	MBX	taurochenodeoxycholate	0.226634	3.37549e-07	0.000294401
MGX|EC	2.1.2.1: Glycine hydroxymethyltransferase	MBX	salicylate	-0.226632	3.37651e-07	0.000294401
MGX|EC	1.7.99.4: Nitrate reductase	MBX	lithocholate	-0.226631	3.37674e-07	0.000294401
MGX|EC	2.1.1.170: 16S rRNA (guanine(527)-N(7))-methyltransferase	MBX	3'-O-methyladenosine	-0.226595	3.39194e-07	0.000295334
MGX|EC	4.2.1.70: Pseudouridylate synthase	MBX	gentisate	-0.226579	3.3982e-07	0.000295488
MGX|EC	4.99.1.1: Ferrochelatase	MBX	C8 carnitine	0.226558	3.40703e-07	0.000295864
[truncated: 42,159 more rows]
